# Supplementary material for: Gut microbiota, metabolites, and cytokines in relation to the risk of prostate cancer in the Asian population
Source: Front Oncol. 2025 Jan 15;14:1466190. doi: 10.3389/fonc.2024.1466190 (PMC11774728; doi:10.3389/fonc.2024.1466190)
Supplement: Supplementary Table 6 — Gut microbiota, metabolites, and cytokines that had significant causal relationships with prostate cancer in both Asian and European populations. [file Table6.xlsx]

## Sheet: Sheet1
							Heterogeneity				Pleiotropy
ID.exposure	Exposure	Outcome (Europeans)	OR	95%CI_lower	95%CI_upper	P-value	Method	Q	Q_df	Q_pval	Egger intercept	SE	P-value for Pleiotropy
ebi-a-GCST90027818	s_Haemophilus_parainfluenzae	Prostatic cancer	1.12929	1.0292	1.23911	0.0102315	Inverse variance weighted	1.79893	4	0.772677	0.0779534	0.0628354	0.282549
met-a-430	Phenyllactate (PLA)	Prostatic cancer	1.71931	1.05318	2.80677	0.0302202	Inverse variance weighted	8.95103	15	0.880064	0.00732845	0.0120139	0.550992
met-a-669	X-12851	Prostatic cancer	1.14277	1.07144	1.21885	4.9449e-05	Inverse variance weighted	6.69204	5	0.24457	-0.000601841	0.00961554	0.952518
met-a-712	Dihomo-linolenate (20:3n3 or n6)	Prostatic cancer	1.79545	1.12529	2.86471	0.0140809	Inverse variance weighted	17.9947	19	0.522792	0.00980299	0.0128295	0.454193
