# Supplementary material for: Gut microbiota, metabolites, and cytokines in relation to the risk of prostate cancer in the Asian population
Source: Front Oncol. 2025 Jan 15;14:1466190. doi: 10.3389/fonc.2024.1466190 (PMC11774728; doi:10.3389/fonc.2024.1466190)
Supplement: Supplementary file 8 [file Table1.xlsx]

## Sheet: Supplementary table 1
Supplementary Table 1. Detailed list of casual realtionships between each bacterial trait and prostate cancer.
id.exposure	id.outcome	outcome	exposure	method	nsnp	b	se	pval	lo_ci	up_ci	or	or_lci95	or_uci95	qvalue
ebi-a-GCST90016946	bbj-a-148	Prostate cancer || id:bbj-a-148	family Peptostreptococcaceae id.2042	Inverse variance weighted	12	-0.323416	0.120315	0.00718657	-0.559234	-0.0875983	0.723672	0.571647	0.916129	1
ebi-a-GCST90016908	bbj-a-148	Prostate cancer || id:bbj-a-148	class Actinobacteria id.419	MR Egger	9	-0.178006	0.680471	0.801165	-1.51173	1.15572	0.836937	0.220528	3.1763	1
ebi-a-GCST90016908	bbj-a-148	Prostate cancer || id:bbj-a-148	class Actinobacteria id.419	Weighted median	9	-0.0885247	0.169823	0.602174	-0.421377	0.244328	0.91528	0.656143	1.27676	1
ebi-a-GCST90027751	bbj-a-148	Prostate cancer || id:bbj-a-148	k_Bacteria.p_Proteobacteria	Inverse variance weighted	10	0.184802	0.0736114	0.0120557	0.0405237	0.32908	1.20298	1.04136	1.38969	1
ebi-a-GCST90016909	bbj-a-148	Prostate cancer || id:bbj-a-148	class Alphaproteobacteria id.2379	MR Egger	4	-0.377142	1.66168	0.841539	-3.63403	2.87975	0.685818	0.0264095	17.8098	1
ebi-a-GCST90016909	bbj-a-148	Prostate cancer || id:bbj-a-148	class Alphaproteobacteria id.2379	Weighted median	4	0.151838	0.175164	0.386032	-0.191483	0.49516	1.16397	0.825734	1.64076	1
ebi-a-GCST90017074	bbj-a-148	Prostate cancer || id:bbj-a-148	genus Turicibacter id.2162	Inverse variance weighted	7	0.326062	0.135507	0.016118	0.0604677	0.591657	1.3855	1.06233	1.80698	1
ebi-a-GCST90016910	bbj-a-148	Prostate cancer || id:bbj-a-148	class Bacilli id.1673	MR Egger	14	-0.0906088	0.34562	0.797642	-0.768025	0.586807	0.913375	0.463929	1.79824	1
ebi-a-GCST90016910	bbj-a-148	Prostate cancer || id:bbj-a-148	class Bacilli id.1673	Weighted median	14	-0.195508	0.147366	0.184614	-0.484345	0.0933295	0.822417	0.616101	1.09782	1
ebi-a-GCST90027794	bbj-a-148	Prostate cancer || id:bbj-a-148	k_Bacteria.p_Firmicutes.c_Clostridia.o_Clostridiales.f_Eubacteriaceae.g_Eubacterium.s_Eubacterium_siraeum	Inverse variance weighted	7	-0.242475	0.106138	0.0223413	-0.450506	-0.0344434	0.784684	0.637306	0.966143	1
ebi-a-GCST90016911	bbj-a-148	Prostate cancer || id:bbj-a-148	class Bacteroidia id.912	MR Egger	13	0.0646298	0.193796	0.745031	-0.31521	0.444469	1.06676	0.729636	1.55966	1
ebi-a-GCST90016911	bbj-a-148	Prostate cancer || id:bbj-a-148	class Bacteroidia id.912	Weighted median	13	-0.0179333	0.111582	0.872316	-0.236635	0.200768	0.982227	0.78928	1.22234	1
ebi-a-GCST90027715	bbj-a-148	Prostate cancer || id:bbj-a-148	k_Bacteria.p_Firmicutes.c_Clostridia.o_Clostridiales.f_Ruminococcaceae.g_Anaerotruncus	Inverse variance weighted	3	0.17118	0.076408	0.0250686	0.0214206	0.32094	1.1867	1.02165	1.37842	1
ebi-a-GCST90016912	bbj-a-148	Prostate cancer || id:bbj-a-148	class Betaproteobacteria id.2867	MR Egger	10	0.485712	0.601604	0.442798	-0.693431	1.66485	1.62533	0.499858	5.28491	1
ebi-a-GCST90016912	bbj-a-148	Prostate cancer || id:bbj-a-148	class Betaproteobacteria id.2867	Weighted median	10	-0.0260867	0.178403	0.883745	-0.375757	0.323583	0.974251	0.686769	1.38207	1
ebi-a-GCST90027733	bbj-a-148	Prostate cancer || id:bbj-a-148	k_Bacteria.p_Proteobacteria.c_Gammaproteobacteria.o_Pasteurellales.f_Pasteurellaceae.g_Haemophilus	Inverse variance weighted	4	0.234596	0.106149	0.0271001	0.0265449	0.442647	1.2644	1.0269	1.55682	1
ebi-a-GCST90016913	bbj-a-148	Prostate cancer || id:bbj-a-148	class Clostridia id.1859	MR Egger	10	-0.018151	0.684828	0.979504	-1.36041	1.32411	0.982013	0.256555	3.75884	1
ebi-a-GCST90016913	bbj-a-148	Prostate cancer || id:bbj-a-148	class Clostridia id.1859	Weighted median	10	0.108802	0.162395	0.502868	-0.209492	0.427097	1.11494	0.810996	1.5328	1
ebi-a-GCST90027856	bbj-a-148	Prostate cancer || id:bbj-a-148	k_Bacteria.p_Firmicutes.c_Clostridia.o_Clostridiales.f_Lachnospiraceae.g_Roseburia.s_Roseburia_inulinivorans	Inverse variance weighted	2	0.421518	0.194294	0.0300459	0.0407016	0.802334	1.52427	1.04154	2.23074	1
ebi-a-GCST90016914	bbj-a-148	Prostate cancer || id:bbj-a-148	class Coriobacteriia id.809	MR Egger	11	-0.0656965	0.483351	0.894877	-1.01306	0.881671	0.936415	0.363105	2.41493	1
ebi-a-GCST90016914	bbj-a-148	Prostate cancer || id:bbj-a-148	class Coriobacteriia id.809	Weighted median	11	-0.0258303	0.160358	0.872031	-0.340131	0.288471	0.9745	0.711677	1.33439	1
ebi-a-GCST90017061	bbj-a-148	Prostate cancer || id:bbj-a-148	genus Ruminococcaceae UCG014 id.11371	Inverse variance weighted	9	0.284385	0.133799	0.033548	0.0221389	0.546632	1.32894	1.02239	1.72742	1
ebi-a-GCST90016915	bbj-a-148	Prostate cancer || id:bbj-a-148	class Deltaproteobacteria id.3087	MR Egger	13	0.202528	0.265048	0.460875	-0.316967	0.722023	1.22449	0.728355	2.05859	1
ebi-a-GCST90016915	bbj-a-148	Prostate cancer || id:bbj-a-148	class Deltaproteobacteria id.3087	Weighted median	13	0.0439172	0.137302	0.749075	-0.225194	0.313028	1.0449	0.798361	1.36756	1
ebi-a-GCST90017063	bbj-a-148	Prostate cancer || id:bbj-a-148	genus Ruminococcus2 id.11374	Inverse variance weighted	9	-0.195691	0.092427	0.0342385	-0.376848	-0.0145343	0.822266	0.68602	0.985571	1
ebi-a-GCST90016916	bbj-a-148	Prostate cancer || id:bbj-a-148	class Erysipelotrichia id.2147	MR Egger	9	1.22449	1.54581	0.454287	-1.80531	4.25428	3.40242	0.164424	70.4062	1
ebi-a-GCST90016916	bbj-a-148	Prostate cancer || id:bbj-a-148	class Erysipelotrichia id.2147	Weighted median	9	-0.284068	0.226359	0.2095	-0.727732	0.159597	0.752716	0.483003	1.17304	1
ebi-a-GCST90027818	bbj-a-148	Prostate cancer || id:bbj-a-148	k_Bacteria.p_Proteobacteria.c_Gammaproteobacteria.o_Pasteurellales.f_Pasteurellaceae.g_Haemophilus.s_Haemophilus_parainfluenzae	Inverse variance weighted	3	0.249793	0.119232	0.0361694	0.0160984	0.483488	1.28376	1.01623	1.62172	1
ebi-a-GCST90016917	bbj-a-148	Prostate cancer || id:bbj-a-148	class Gammaproteobacteria id.3303	MR Egger	5	0.590751	1.42549	0.706416	-2.2032	3.3847	1.80534	0.110449	29.5092	1
ebi-a-GCST90016917	bbj-a-148	Prostate cancer || id:bbj-a-148	class Gammaproteobacteria id.3303	Weighted median	5	0.221983	0.232696	0.340105	-0.234102	0.678067	1.24855	0.791281	1.97007	1
ebi-a-GCST90016965	bbj-a-148	Prostate cancer || id:bbj-a-148	genus Anaerofilum id.2053	Inverse variance weighted	7	-0.179833	0.0858775	0.036254	-0.348153	-0.0115134	0.835409	0.705991	0.988553	1
ebi-a-GCST90016918	bbj-a-148	Prostate cancer || id:bbj-a-148	class Lentisphaeria id.2250	MR Egger	6	0.0692867	0.328121	0.843083	-0.57383	0.712403	1.07174	0.563364	2.03889	1
ebi-a-GCST90016918	bbj-a-148	Prostate cancer || id:bbj-a-148	class Lentisphaeria id.2250	Weighted median	6	-0.180749	0.11046	0.101771	-0.39725	0.0357529	0.834645	0.672166	1.0364	1
ebi-a-GCST90027761	bbj-a-148	Prostate cancer || id:bbj-a-148	k_Bacteria.p_Actinobacteria.c_Actinobacteria.o_Coriobacteriales.f_Coriobacteriaceae.g_Gordonibacter.s_Gordonibacter_pamelaeae	Inverse variance weighted	3	0.155942	0.0745732	0.0365163	0.00977887	0.302106	1.16876	1.00983	1.3527	1
ebi-a-GCST90016919	bbj-a-148	Prostate cancer || id:bbj-a-148	class Melainabacteria id.1589	MR Egger	7	-1.0167	0.384031	0.045566	-1.7694	-0.264002	0.361786	0.170435	0.767972	1
ebi-a-GCST90016919	bbj-a-148	Prostate cancer || id:bbj-a-148	class Melainabacteria id.1589	Weighted median	7	0.0477282	0.131564	0.716772	-0.210137	0.305593	1.04889	0.810473	1.35743	1
ebi-a-GCST90027692	bbj-a-148	Prostate cancer || id:bbj-a-148	k_Bacteria.p_Actinobacteria.c_Actinobacteria.o_Coriobacteriales.f_Coriobacteriaceae.g_Gordonibacter	Inverse variance weighted	3	0.155875	0.0745741	0.0365998	0.0097096	0.30204	1.16868	1.00976	1.35262	1
ebi-a-GCST90016920	bbj-a-148	Prostate cancer || id:bbj-a-148	class Methanobacteria id.119	MR Egger	7	0.162291	0.46844	0.743109	-0.755852	1.08043	1.1762	0.46961	2.94596	1
ebi-a-GCST90016920	bbj-a-148	Prostate cancer || id:bbj-a-148	class Methanobacteria id.119	Weighted median	7	0.0821531	0.0934011	0.379091	-0.100913	0.265219	1.08562	0.904012	1.30372	1
ebi-a-GCST90016994	bbj-a-148	Prostate cancer || id:bbj-a-148	genus Erysipelotrichaceae UCG003 id.11384	Inverse variance weighted	3	0.470124	0.23046	0.0413566	0.0184223	0.921825	1.60019	1.01859	2.51387	1
ebi-a-GCST90016921	bbj-a-148	Prostate cancer || id:bbj-a-148	class Mollicutes id.3920	MR Egger	11	0.421191	0.491306	0.41353	-0.541768	1.38415	1.52378	0.581719	3.99143	1
ebi-a-GCST90016921	bbj-a-148	Prostate cancer || id:bbj-a-148	class Mollicutes id.3920	Weighted median	11	0.0239442	0.126915	0.850357	-0.22481	0.272698	1.02423	0.798668	1.3135	1
ebi-a-GCST90017115	bbj-a-148	Prostate cancer || id:bbj-a-148	phylum Lentisphaerae id.2238	Inverse variance weighted	7	-0.152848	0.0754722	0.0428453	-0.300773	-0.00492193	0.858261	0.740246	0.99509	1
ebi-a-GCST90016922	bbj-a-148	Prostate cancer || id:bbj-a-148	class Negativicutes id.2164	MR Egger	9	1.49415	1.17729	0.244957	-0.813336	3.80163	4.45553	0.443376	44.7741	1
ebi-a-GCST90016922	bbj-a-148	Prostate cancer || id:bbj-a-148	class Negativicutes id.2164	Weighted median	9	0.325175	0.197372	0.0994498	-0.0616734	0.712024	1.38427	0.94019	2.03811	1
ebi-a-GCST90027728	bbj-a-148	Prostate cancer || id:bbj-a-148	k_Bacteria.p_Proteobacteria.c_Betaproteobacteria.o_Burkholderiales.f_Sutterellaceae.g_Sutterellaceae_unclassified	Inverse variance weighted	4	0.170738	0.0851316	0.0449008	0.00388049	0.337596	1.18618	1.00389	1.40157	1
ebi-a-GCST90016923	bbj-a-148	Prostate cancer || id:bbj-a-148	class Verrucomicrobiae id.4029	MR Egger	8	-0.0431396	1.64385	0.979915	-3.26508	3.1788	0.957778	0.0381939	24.0179	1
ebi-a-GCST90016923	bbj-a-148	Prostate cancer || id:bbj-a-148	class Verrucomicrobiae id.4029	Weighted median	8	0.190451	0.156342	0.223162	-0.11598	0.496882	1.20979	0.890493	1.64359	1
ebi-a-GCST90027780	bbj-a-148	Prostate cancer || id:bbj-a-148	k_Bacteria.p_Bacteroidetes.c_Bacteroidia.o_Bacteroidales.f_Rikenellaceae.g_Alistipes.s_Alistipes_shahii	Inverse variance weighted	7	0.199812	0.0997225	0.0451039	0.00435631	0.395269	1.22117	1.00437	1.48478	1
ebi-a-GCST90016924	bbj-a-148	Prostate cancer || id:bbj-a-148	family Acidaminococcaceae id.2166	MR Egger	4	-0.575249	0.385286	0.273987	-1.33041	0.179911	0.562565	0.264369	1.19711	1
ebi-a-GCST90016924	bbj-a-148	Prostate cancer || id:bbj-a-148	family Acidaminococcaceae id.2166	Weighted median	4	-0.285442	0.191644	0.136372	-0.661065	0.0901805	0.751682	0.516301	1.09437	1
ebi-a-GCST90016976	bbj-a-148	Prostate cancer || id:bbj-a-148	genus Candidatus Soleaferrea id.11350	Inverse variance weighted	10	-0.16404	0.0839554	0.0507139	-0.328592	0.0005127	0.848708	0.719936	1.00051	1
ebi-a-GCST90016925	bbj-a-148	Prostate cancer || id:bbj-a-148	family Actinomycetaceae id.421	MR Egger	3	0.49171	0.93212	0.690973	-1.33524	2.31866	1.63511	0.263094	10.1621	1
ebi-a-GCST90016925	bbj-a-148	Prostate cancer || id:bbj-a-148	family Actinomycetaceae id.421	Weighted median	3	0.166522	0.192086	0.385991	-0.209968	0.543011	1.18119	0.81061	1.72118	1
ebi-a-GCST90016987	bbj-a-148	Prostate cancer || id:bbj-a-148	genus Desulfovibrio id.3173	Inverse variance weighted	8	-0.225165	0.115253	0.0507419	-0.451061	0.000731185	0.798385	0.636952	1.00073	1
ebi-a-GCST90016926	bbj-a-148	Prostate cancer || id:bbj-a-148	family Alcaligenaceae id.2875	MR Egger	10	1.45345	0.815073	0.112399	-0.144098	3.05099	4.27783	0.865803	21.1362	1
ebi-a-GCST90016926	bbj-a-148	Prostate cancer || id:bbj-a-148	family Alcaligenaceae id.2875	Weighted median	10	-0.0294369	0.187558	0.875285	-0.397051	0.338177	0.970992	0.6723	1.40239	1
ebi-a-GCST90027787	bbj-a-148	Prostate cancer || id:bbj-a-148	k_Bacteria.p_Firmicutes.c_Clostridia.o_Clostridiales.f_Clostridiaceae.g_Clostridium.s_Clostridium_leptum	Inverse variance weighted	4	0.148204	0.077546	0.0559817	-0.00378595	0.300194	1.15975	0.996221	1.35012	1
ebi-a-GCST90016927	bbj-a-148	Prostate cancer || id:bbj-a-148	family Bacteroidaceae id.917	MR Egger	6	-1.63311	1.43999	0.320107	-4.4555	1.18928	0.195321	0.0116145	3.2847	1
ebi-a-GCST90016927	bbj-a-148	Prostate cancer || id:bbj-a-148	family Bacteroidaceae id.917	Weighted median	6	-0.408327	0.263343	0.12101	-0.924479	0.107826	0.664762	0.396738	1.11385	1
ebi-a-GCST90027689	bbj-a-148	Prostate cancer || id:bbj-a-148	k_Bacteria.p_Actinobacteria.c_Actinobacteria.o_Coriobacteriales.f_Coriobacteriaceae.g_Adlercreutzia	Inverse variance weighted	5	-0.193273	0.102578	0.0595428	-0.394326	0.00777906	0.824257	0.674135	1.00781	1
ebi-a-GCST90016928	bbj-a-148	Prostate cancer || id:bbj-a-148	family Bacteroidales S24 7group id.11173	MR Egger	7	-0.364485	0.480553	0.48237	-1.30637	0.577399	0.694555	0.270802	1.7814	1
ebi-a-GCST90016928	bbj-a-148	Prostate cancer || id:bbj-a-148	family Bacteroidales S24 7group id.11173	Weighted median	7	-0.235647	0.128744	0.0671981	-0.487985	0.0166921	0.79006	0.613862	1.01683	1
ebi-a-GCST90016923	bbj-a-148	Prostate cancer || id:bbj-a-148	class Verrucomicrobiae id.4029	Inverse variance weighted	8	0.235498	0.125184	0.0599427	-0.00986264	0.480859	1.26554	0.990186	1.61746	1
ebi-a-GCST90016929	bbj-a-148	Prostate cancer || id:bbj-a-148	family Bifidobacteriaceae id.433	MR Egger	9	0.0610477	0.554928	0.915489	-1.02661	1.14871	1.06295	0.358219	3.15411	1
ebi-a-GCST90016929	bbj-a-148	Prostate cancer || id:bbj-a-148	family Bifidobacteriaceae id.433	Weighted median	9	-0.0179963	0.17121	0.916287	-0.353568	0.317576	0.982165	0.702178	1.37379	1
ebi-a-GCST90017108	bbj-a-148	Prostate cancer || id:bbj-a-148	order Verrucomicrobiales id.4030	Inverse variance weighted	8	0.235498	0.125184	0.0599427	-0.00986264	0.480859	1.26554	0.990186	1.61746	1
ebi-a-GCST90016930	bbj-a-148	Prostate cancer || id:bbj-a-148	family Christensenellaceae id.1866	MR Egger	9	0.434339	0.403165	0.317056	-0.355864	1.22454	1.54394	0.700568	3.40261	1
ebi-a-GCST90016930	bbj-a-148	Prostate cancer || id:bbj-a-148	family Christensenellaceae id.1866	Weighted median	9	0.175761	0.179176	0.32662	-0.175423	0.526945	1.19215	0.839102	1.69375	1
ebi-a-GCST90016957	bbj-a-148	Prostate cancer || id:bbj-a-148	family Verrucomicrobiaceae id.4036	Inverse variance weighted	8	0.235503	0.12524	0.0600524	-0.009968	0.480974	1.26555	0.990082	1.61765	1
ebi-a-GCST90016931	bbj-a-148	Prostate cancer || id:bbj-a-148	family Clostridiaceae1 id.1869	MR Egger	7	0.0413839	0.645064	0.951333	-1.22294	1.30571	1.04225	0.294363	3.6903	1
ebi-a-GCST90016931	bbj-a-148	Prostate cancer || id:bbj-a-148	family Clostridiaceae1 id.1869	Weighted median	7	0.0681117	0.192753	0.723816	-0.309683	0.445907	1.07048	0.733679	1.56191	1
ebi-a-GCST90016961	bbj-a-148	Prostate cancer || id:bbj-a-148	genus Akkermansia id.4037	Inverse variance weighted	8	0.235334	0.125292	0.0603411	-0.0102372	0.480906	1.26533	0.989815	1.61754	1
ebi-a-GCST90016932	bbj-a-148	Prostate cancer || id:bbj-a-148	family Clostridiales vadin BB60 group id.11286	MR Egger	14	-0.0339231	0.259832	0.898288	-0.543194	0.475348	0.966646	0.58089	1.60857	1
ebi-a-GCST90016932	bbj-a-148	Prostate cancer || id:bbj-a-148	family Clostridiales vadin BB60 group id.11286	Weighted median	14	0.0608275	0.105975	0.565983	-0.146884	0.268539	1.06272	0.863394	1.30805	1
ebi-a-GCST90027758	bbj-a-148	Prostate cancer || id:bbj-a-148	k_Bacteria.p_Actinobacteria.c_Actinobacteria.o_Coriobacteriales.f_Coriobacteriaceae.g_Adlercreutzia.s_Adlercreutzia_equolifaciens	Inverse variance weighted	5	-0.192392	0.102913	0.0615578	-0.394101	0.00931693	0.824983	0.674286	1.00936	1
ebi-a-GCST90016933	bbj-a-148	Prostate cancer || id:bbj-a-148	family Coriobacteriaceae id.811	MR Egger	11	-0.0656965	0.483351	0.894877	-1.01306	0.881671	0.936415	0.363105	2.41493	1
ebi-a-GCST90016933	bbj-a-148	Prostate cancer || id:bbj-a-148	family Coriobacteriaceae id.811	Weighted median	11	-0.0258303	0.169558	0.87892	-0.358164	0.306504	0.9745	0.698958	1.35867	1
ebi-a-GCST90017056	bbj-a-148	Prostate cancer || id:bbj-a-148	genus Ruminococcaceae UCG005 id.11363	Inverse variance weighted	12	-0.19743	0.105871	0.0622062	-0.404937	0.0100765	0.820837	0.667019	1.01013	1
ebi-a-GCST90016934	bbj-a-148	Prostate cancer || id:bbj-a-148	family Defluviitaleaceae id.1924	MR Egger	7	0.0669024	0.486566	0.896002	-0.886766	1.02057	1.06919	0.411986	2.77478	1
ebi-a-GCST90016934	bbj-a-148	Prostate cancer || id:bbj-a-148	family Defluviitaleaceae id.1924	Weighted median	7	0.137399	0.151673	0.364993	-0.159879	0.434677	1.14729	0.852247	1.54446	1
ebi-a-GCST90027833	bbj-a-148	Prostate cancer || id:bbj-a-148	k_Bacteria.p_Bacteroidetes.c_Bacteroidia.o_Bacteroidales.f_Bacteroidaceae.g_Bacteroides.s_Bacteroides_plebeius	Inverse variance weighted	6	0.104443	0.0565192	0.064615	-0.00633509	0.21522	1.11009	0.993685	1.24014	1
ebi-a-GCST90016935	bbj-a-148	Prostate cancer || id:bbj-a-148	family Desulfovibrionaceae id.3169	MR Egger	10	0.253736	0.261646	0.360564	-0.25909	0.766561	1.28883	0.771754	2.15235	1
ebi-a-GCST90016935	bbj-a-148	Prostate cancer || id:bbj-a-148	family Desulfovibrionaceae id.3169	Weighted median	10	0.0504247	0.140633	0.719928	-0.225216	0.326066	1.05172	0.798344	1.38551	1
ebi-a-GCST90017009	bbj-a-148	Prostate cancer || id:bbj-a-148	genus Family XIII UCG001 id.11294	Inverse variance weighted	6	0.233733	0.127038	0.0657892	-0.0152627	0.482728	1.26331	0.984853	1.62049	1
ebi-a-GCST90016936	bbj-a-148	Prostate cancer || id:bbj-a-148	family Enterobacteriaceae id.3469	MR Egger	6	-2.16636	1.01154	0.0989038	-4.14898	-0.18375	0.114594	0.0157806	0.832144	1
ebi-a-GCST90016936	bbj-a-148	Prostate cancer || id:bbj-a-148	family Enterobacteriaceae id.3469	Weighted median	6	-0.0132859	0.21882	0.951585	-0.442173	0.415601	0.986802	0.642638	1.51528	1
ebi-a-GCST90027815	bbj-a-148	Prostate cancer || id:bbj-a-148	k_Bacteria.p_Proteobacteria.c_Deltaproteobacteria.o_Desulfovibrionales.f_Desulfovibrionaceae.g_Desulfovibrio.s_Desulfovibrio_piger	Inverse variance weighted	5	-0.0954898	0.0520112	0.0663655	-0.197432	0.00645213	0.908928	0.820836	1.00647	1
ebi-a-GCST90016937	bbj-a-148	Prostate cancer || id:bbj-a-148	family Erysipelotrichaceae id.2149	MR Egger	9	1.22449	1.54581	0.454287	-1.80531	4.25428	3.40242	0.164424	70.4062	1
ebi-a-GCST90016937	bbj-a-148	Prostate cancer || id:bbj-a-148	family Erysipelotrichaceae id.2149	Weighted median	9	-0.284068	0.225928	0.208631	-0.726886	0.158751	0.752716	0.483412	1.17205	1
ebi-a-GCST90016944	bbj-a-148	Prostate cancer || id:bbj-a-148	family Pasteurellaceae id.3689	Inverse variance weighted	10	0.163469	0.0939601	0.0818984	-0.0206923	0.347631	1.17759	0.97952	1.41571	1
ebi-a-GCST90016938	bbj-a-148	Prostate cancer || id:bbj-a-148	family Family XI id.1936	MR Egger	8	-1.18863	0.519443	0.0620908	-2.20674	-0.17052	0.304639	0.110059	0.843226	1
ebi-a-GCST90016938	bbj-a-148	Prostate cancer || id:bbj-a-148	family Family XI id.1936	Weighted median	8	-0.0211424	0.0978512	0.828935	-0.212931	0.170646	0.97908	0.808212	1.18607	1
ebi-a-GCST90017105	bbj-a-148	Prostate cancer || id:bbj-a-148	order Pasteurellales id.3688	Inverse variance weighted	10	0.163469	0.0939601	0.0818984	-0.0206923	0.347631	1.17759	0.97952	1.41571	1
ebi-a-GCST90016939	bbj-a-148	Prostate cancer || id:bbj-a-148	family Family XIII id.1957	MR Egger	8	0.392753	0.830545	0.653007	-1.23511	2.02062	1.48105	0.290801	7.543	1
ebi-a-GCST90016939	bbj-a-148	Prostate cancer || id:bbj-a-148	family Family XIII id.1957	Weighted median	8	0.0449437	0.19199	0.814912	-0.331356	0.421244	1.04597	0.717949	1.52386	1
ebi-a-GCST90027803	bbj-a-148	Prostate cancer || id:bbj-a-148	k_Bacteria.p_Firmicutes.c_Erysipelotrichia.o_Erysipelotrichales.f_Erysipelotrichaceae.g_Erysipelotrichaceae_noname.s_Eubacterium_biforme	Inverse variance weighted	4	-0.079493	0.046252	0.0856704	-0.170147	0.011161	0.923585	0.843541	1.01122	1
ebi-a-GCST90016940	bbj-a-148	Prostate cancer || id:bbj-a-148	family Lachnospiraceae id.1987	MR Egger	15	-0.179717	0.315594	0.578753	-0.798281	0.438847	0.835506	0.450102	1.55092	1
ebi-a-GCST90016940	bbj-a-148	Prostate cancer || id:bbj-a-148	family Lachnospiraceae id.1987	Weighted median	15	-0.0948174	0.163314	0.561522	-0.414913	0.225279	0.909539	0.660397	1.25267	1
ebi-a-GCST90016927	bbj-a-148	Prostate cancer || id:bbj-a-148	family Bacteroidaceae id.917	Inverse variance weighted	6	-0.401092	0.233558	0.0859217	-0.858866	0.0566811	0.669588	0.423642	1.05832	1
ebi-a-GCST90016941	bbj-a-148	Prostate cancer || id:bbj-a-148	family Lactobacillaceae id.1836	MR Egger	6	0.503321	0.482419	0.3557	-0.44222	1.44886	1.65421	0.642608	4.25827	1
ebi-a-GCST90016941	bbj-a-148	Prostate cancer || id:bbj-a-148	family Lactobacillaceae id.1836	Weighted median	6	0.141049	0.147477	0.338863	-0.148006	0.430103	1.15148	0.862426	1.53742	1
ebi-a-GCST90016968	bbj-a-148	Prostate cancer || id:bbj-a-148	genus Bacteroides id.918	Inverse variance weighted	6	-0.401092	0.233558	0.0859217	-0.858866	0.0566811	0.669588	0.423642	1.05832	1
ebi-a-GCST90016942	bbj-a-148	Prostate cancer || id:bbj-a-148	family Methanobacteriaceae id.121	MR Egger	7	0.162291	0.46844	0.743109	-0.755852	1.08043	1.1762	0.46961	2.94596	1
ebi-a-GCST90016942	bbj-a-148	Prostate cancer || id:bbj-a-148	family Methanobacteriaceae id.121	Weighted median	7	0.0821531	0.0970524	0.397284	-0.10807	0.272376	1.08562	0.897565	1.31308	1
ebi-a-GCST90027843	bbj-a-148	Prostate cancer || id:bbj-a-148	k_Bacteria.p_Firmicutes.c_Clostridia.o_Clostridiales.f_Lachnospiraceae.g_Coprococcus.s_Coprococcus_catus	Inverse variance weighted	4	0.21442	0.125342	0.0871404	-0.0312505	0.460091	1.23914	0.969233	1.58422	1
ebi-a-GCST90016943	bbj-a-148	Prostate cancer || id:bbj-a-148	family Oxalobacteraceae id.2966	MR Egger	7	0.301851	0.482921	0.559351	-0.644674	1.24838	1.35236	0.524834	3.48468	1
ebi-a-GCST90016943	bbj-a-148	Prostate cancer || id:bbj-a-148	family Oxalobacteraceae id.2966	Weighted median	7	-0.0815992	0.113246	0.471187	-0.303561	0.140363	0.921641	0.738185	1.15069	1
ebi-a-GCST90017006	bbj-a-148	Prostate cancer || id:bbj-a-148	genus Eubacterium xylanophilum group id.14375	Inverse variance weighted	5	0.285431	0.167414	0.0882063	-0.0427014	0.613563	1.33034	0.958198	1.847	1
ebi-a-GCST90016944	bbj-a-148	Prostate cancer || id:bbj-a-148	family Pasteurellaceae id.3689	MR Egger	10	0.350183	0.223288	0.155448	-0.0874619	0.787828	1.41933	0.916254	2.19862	1
ebi-a-GCST90016944	bbj-a-148	Prostate cancer || id:bbj-a-148	family Pasteurellaceae id.3689	Weighted median	10	0.170953	0.118587	0.14942	-0.0614777	0.403384	1.18644	0.940374	1.49688	1
ebi-a-GCST90027798	bbj-a-148	Prostate cancer || id:bbj-a-148	k_Bacteria.p_Firmicutes.c_Clostridia.o_Clostridiales.f_Ruminococcaceae.g_Ruminococcaceae_noname.s_Ruminococcaceae_bacterium_D16	Inverse variance weighted	7	-0.083752	0.0491339	0.0882753	-0.180054	0.0125504	0.919659	0.835225	1.01263	1
ebi-a-GCST90016945	bbj-a-148	Prostate cancer || id:bbj-a-148	family Peptococcaceae id.2024	MR Egger	5	-0.74123	1.37392	0.627011	-3.43411	1.95165	0.476527	0.0322542	7.04028	1
ebi-a-GCST90016945	bbj-a-148	Prostate cancer || id:bbj-a-148	family Peptococcaceae id.2024	Weighted median	5	0.191915	0.189359	0.310822	-0.179229	0.56306	1.21157	0.835915	1.75604	1
ebi-a-GCST90017084	bbj-a-148	Prostate cancer || id:bbj-a-148	unknown genus id.2071	Inverse variance weighted	13	0.153286	0.0901427	0.0890397	-0.0233933	0.329966	1.16566	0.976878	1.39092	1
ebi-a-GCST90016946	bbj-a-148	Prostate cancer || id:bbj-a-148	family Peptostreptococcaceae id.2042	MR Egger	12	-0.304079	0.399539	0.46418	-1.08718	0.479017	0.737802	0.337167	1.61449	1
ebi-a-GCST90016946	bbj-a-148	Prostate cancer || id:bbj-a-148	family Peptostreptococcaceae id.2042	Weighted median	12	-0.352011	0.167221	0.0352855	-0.679763	-0.0242582	0.703273	0.506737	0.976034	1
ebi-a-GCST90017034	bbj-a-148	Prostate cancer || id:bbj-a-148	genus Odoribacter id.952	Inverse variance weighted	4	-0.443279	0.264205	0.0933894	-0.961121	0.074563	0.641928	0.382464	1.07741	1
ebi-a-GCST90016947	bbj-a-148	Prostate cancer || id:bbj-a-148	family Porphyromonadaceae id.943	MR Egger	7	0.00878499	1.34508	0.995041	-2.62758	2.64515	1.00882	0.0722533	14.0855	1
ebi-a-GCST90016947	bbj-a-148	Prostate cancer || id:bbj-a-148	family Porphyromonadaceae id.943	Weighted median	7	-0.205367	0.241573	0.395257	-0.678851	0.268117	0.814349	0.5072	1.3075	1
ebi-a-GCST90017055	bbj-a-148	Prostate cancer || id:bbj-a-148	genus Ruminococcaceae UCG004 id.11362	Inverse variance weighted	9	0.238097	0.141985	0.093559	-0.0401937	0.516387	1.26883	0.960603	1.67596	1
ebi-a-GCST90016948	bbj-a-148	Prostate cancer || id:bbj-a-148	family Prevotellaceae id.960	MR Egger	14	0.0949874	0.210114	0.659277	-0.316835	0.50681	1.09964	0.728451	1.65999	1
ebi-a-GCST90016948	bbj-a-148	Prostate cancer || id:bbj-a-148	family Prevotellaceae id.960	Weighted median	14	0.0191787	0.126465	0.879461	-0.228693	0.26705	1.01936	0.795573	1.30611	1
ebi-a-GCST90027710	bbj-a-148	Prostate cancer || id:bbj-a-148	k_Bacteria.p_Firmicutes.c_Clostridia.o_Clostridiales.f_Lachnospiraceae.g_Coprococcus	Inverse variance weighted	8	-0.204649	0.122224	0.0940568	-0.444207	0.0349101	0.814934	0.641332	1.03553	1
ebi-a-GCST90016949	bbj-a-148	Prostate cancer || id:bbj-a-148	family Rhodospirillaceae id.2717	MR Egger	11	-0.125993	0.819426	0.881193	-1.73207	1.48008	0.881621	0.176918	4.39331	1
ebi-a-GCST90016949	bbj-a-148	Prostate cancer || id:bbj-a-148	family Rhodospirillaceae id.2717	Weighted median	11	0.0456752	0.10855	0.673919	-0.167083	0.258433	1.04673	0.84613	1.2949	1
ebi-a-GCST90027702	bbj-a-148	Prostate cancer || id:bbj-a-148	k_Bacteria.p_Firmicutes.c_Bacilli.o_Lactobacillales.f_Lactobacillaceae.g_Lactobacillus	Inverse variance weighted	7	-0.0903226	0.0541512	0.0953219	-0.196459	0.0158138	0.913636	0.821635	1.01594	1
ebi-a-GCST90016950	bbj-a-148	Prostate cancer || id:bbj-a-148	family Rikenellaceae id.967	MR Egger	16	-0.0584224	0.37657	0.878923	-0.7965	0.679655	0.943251	0.450904	1.9732	1
ebi-a-GCST90016950	bbj-a-148	Prostate cancer || id:bbj-a-148	family Rikenellaceae id.967	Weighted median	16	0.0245477	0.131731	0.852173	-0.233645	0.282741	1.02485	0.791642	1.32676	1
ebi-a-GCST90017118	bbj-a-148	Prostate cancer || id:bbj-a-148	phylum Verrucomicrobia id.3982	Inverse variance weighted	9	0.146322	0.0880414	0.0965196	-0.0262393	0.318883	1.15757	0.974102	1.37559	1
ebi-a-GCST90016951	bbj-a-148	Prostate cancer || id:bbj-a-148	family Ruminococcaceae id.2050	MR Egger	6	-0.369228	0.24005	0.19884	-0.839726	0.101269	0.691267	0.431829	1.10657	1
ebi-a-GCST90016951	bbj-a-148	Prostate cancer || id:bbj-a-148	family Ruminococcaceae id.2050	Weighted median	6	-0.183124	0.161328	0.256333	-0.499327	0.13308	0.832665	0.606939	1.14234	1
ebi-a-GCST90016918	bbj-a-148	Prostate cancer || id:bbj-a-148	class Lentisphaeria id.2250	Inverse variance weighted	6	-0.147282	0.0891829	0.0986445	-0.322081	0.0275164	0.86305	0.72464	1.0279	1
ebi-a-GCST90016952	bbj-a-148	Prostate cancer || id:bbj-a-148	family Streptococcaceae id.1850	MR Egger	12	-0.989361	0.52078	0.0866558	-2.01009	0.0313684	0.371814	0.133976	1.03187	1
ebi-a-GCST90016952	bbj-a-148	Prostate cancer || id:bbj-a-148	family Streptococcaceae id.1850	Weighted median	12	-0.0714035	0.141876	0.614767	-0.349481	0.206674	0.931086	0.705054	1.22958	1
ebi-a-GCST90017109	bbj-a-148	Prostate cancer || id:bbj-a-148	order Victivallales id.2254	Inverse variance weighted	6	-0.147282	0.0891829	0.0986445	-0.322081	0.0275164	0.86305	0.72464	1.0279	1
ebi-a-GCST90016953	bbj-a-148	Prostate cancer || id:bbj-a-148	unknown family id.1000001214	MR Egger	7	-1.03504	0.388066	0.0444997	-1.79565	-0.274426	0.355214	0.16602	0.760008	1
ebi-a-GCST90016953	bbj-a-148	Prostate cancer || id:bbj-a-148	unknown family id.1000001214	Weighted median	7	0.0501316	0.125432	0.689399	-0.195715	0.295979	1.05141	0.822246	1.34444	1
ebi-a-GCST90016922	bbj-a-148	Prostate cancer || id:bbj-a-148	class Negativicutes id.2164	Inverse variance weighted	9	0.322197	0.196488	0.101052	-0.0629203	0.707314	1.38016	0.939018	2.02854	1
ebi-a-GCST90016954	bbj-a-148	Prostate cancer || id:bbj-a-148	unknown family id.1000005471	MR Egger	12	-0.346328	0.490991	0.496685	-1.30867	0.616016	0.707281	0.270179	1.85154	1
ebi-a-GCST90016954	bbj-a-148	Prostate cancer || id:bbj-a-148	unknown family id.1000005471	Weighted median	12	0.121203	0.132668	0.360938	-0.138827	0.381233	1.12885	0.870379	1.46409	1
ebi-a-GCST90017107	bbj-a-148	Prostate cancer || id:bbj-a-148	order Selenomonadales id.2165	Inverse variance weighted	9	0.322197	0.196488	0.101052	-0.0629203	0.707314	1.38016	0.939018	2.02854	1
ebi-a-GCST90016955	bbj-a-148	Prostate cancer || id:bbj-a-148	unknown family id.1000006161	MR Egger	13	-0.080438	0.239043	0.742826	-0.548963	0.388087	0.922712	0.577548	1.47416	1
ebi-a-GCST90016955	bbj-a-148	Prostate cancer || id:bbj-a-148	unknown family id.1000006161	Weighted median	13	0.0403296	0.0886105	0.649014	-0.133347	0.214006	1.04115	0.875161	1.23863	1
ebi-a-GCST90027835	bbj-a-148	Prostate cancer || id:bbj-a-148	k_Bacteria.p_Bacteroidetes.c_Bacteroidia.o_Bacteroidales.f_Bacteroidaceae.g_Bacteroides.s_Bacteroides_stercoris	Inverse variance weighted	5	0.191438	0.117112	0.102121	-0.0381012	0.420976	1.21099	0.962615	1.52345	1
ebi-a-GCST90016956	bbj-a-148	Prostate cancer || id:bbj-a-148	family Veillonellaceae id.2172	MR Egger	15	0.132145	0.181931	0.480501	-0.22444	0.488729	1.14127	0.798964	1.63024	1
ebi-a-GCST90016956	bbj-a-148	Prostate cancer || id:bbj-a-148	family Veillonellaceae id.2172	Weighted median	15	0.0294535	0.125375	0.814269	-0.216282	0.275189	1.02989	0.805508	1.31678	1
ebi-a-GCST90017029	bbj-a-148	Prostate cancer || id:bbj-a-148	genus Lachnospira id.2004	Inverse variance weighted	9	0.247713	0.153986	0.107688	-0.0540993	0.549526	1.28109	0.947338	1.73243	1
ebi-a-GCST90016957	bbj-a-148	Prostate cancer || id:bbj-a-148	family Verrucomicrobiaceae id.4036	MR Egger	8	-0.0620139	1.65122	0.97126	-3.29841	3.17439	0.93987	0.0369417	23.9122	1
ebi-a-GCST90016957	bbj-a-148	Prostate cancer || id:bbj-a-148	family Verrucomicrobiaceae id.4036	Weighted median	8	0.190441	0.164765	0.247748	-0.132498	0.513381	1.20978	0.875905	1.67093	1
ebi-a-GCST90027756	bbj-a-148	Prostate cancer || id:bbj-a-148	k_Bacteria.p_Actinobacteria.c_Actinobacteria.o_Bifidobacteriales.f_Bifidobacteriaceae.g_Bifidobacterium.s_Bifidobacterium_catenulatum	Inverse variance weighted	2	-0.148185	0.0922833	0.108326	-0.32906	0.0326902	0.862272	0.7196	1.03323	1
ebi-a-GCST90016958	bbj-a-148	Prostate cancer || id:bbj-a-148	family Victivallaceae id.2255	MR Egger	5	-0.106072	0.322802	0.764062	-0.738763	0.52662	0.89936	0.477704	1.6932	1
ebi-a-GCST90016958	bbj-a-148	Prostate cancer || id:bbj-a-148	family Victivallaceae id.2255	Weighted median	5	0.00541409	0.0917538	0.952947	-0.174423	0.185251	1.00543	0.839941	1.20352	1
ebi-a-GCST90027726	bbj-a-148	Prostate cancer || id:bbj-a-148	k_Bacteria.p_Proteobacteria.c_Betaproteobacteria.o_Burkholderiales.f_Oxalobacteraceae.g_Oxalobacter	Inverse variance weighted	8	0.165165	0.103281	0.109779	-0.0372652	0.367595	1.17959	0.963421	1.44426	1
ebi-a-GCST90016959	bbj-a-148	Prostate cancer || id:bbj-a-148	genus Actinomyces id.423	MR Egger	6	-0.0470906	0.338564	0.896101	-0.710676	0.616495	0.954001	0.491312	1.85242	1
ebi-a-GCST90016959	bbj-a-148	Prostate cancer || id:bbj-a-148	genus Actinomyces id.423	Weighted median	6	-0.10788	0.148745	0.468286	-0.39942	0.18366	0.897735	0.670709	1.20161	1
ebi-a-GCST90027664	bbj-a-148	Prostate cancer || id:bbj-a-148	k_Bacteria.p_Bacteroidetes.c_Bacteroidia.o_Bacteroidales.f_Bacteroidaceae	Inverse variance weighted	12	-0.135931	0.0851616	0.110454	-0.302848	0.0309857	0.872903	0.738712	1.03147	1
ebi-a-GCST90016960	bbj-a-148	Prostate cancer || id:bbj-a-148	genus Adlercreutzia id.812	MR Egger	7	0.311236	0.563349	0.604411	-0.792929	1.4154	1.36511	0.452518	4.11814	1
ebi-a-GCST90016960	bbj-a-148	Prostate cancer || id:bbj-a-148	genus Adlercreutzia id.812	Weighted median	7	-0.0602932	0.160033	0.706356	-0.373958	0.253371	0.941488	0.688006	1.28836	1
ebi-a-GCST90027693	bbj-a-148	Prostate cancer || id:bbj-a-148	k_Bacteria.p_Bacteroidetes.c_Bacteroidia.o_Bacteroidales.f_Bacteroidaceae.g_Bacteroides	Inverse variance weighted	12	-0.135938	0.0851699	0.11047	-0.302871	0.0309948	0.872897	0.738694	1.03148	1
ebi-a-GCST90016961	bbj-a-148	Prostate cancer || id:bbj-a-148	genus Akkermansia id.4037	MR Egger	8	-0.10556	1.6425	0.950845	-3.32487	3.11375	0.899821	0.0359772	22.5053	1
ebi-a-GCST90016961	bbj-a-148	Prostate cancer || id:bbj-a-148	genus Akkermansia id.4037	Weighted median	8	0.189887	0.15974	0.234547	-0.123203	0.502978	1.20911	0.884084	1.65364	1
ebi-a-GCST90027717	bbj-a-148	Prostate cancer || id:bbj-a-148	k_Bacteria.p_Firmicutes.c_Clostridia.o_Clostridiales.f_Ruminococcaceae.g_Ruminococcaceae_noname	Inverse variance weighted	7	-0.0772879	0.048941	0.114289	-0.173212	0.0186365	0.925623	0.840959	1.01881	1
ebi-a-GCST90016962	bbj-a-148	Prostate cancer || id:bbj-a-148	genus Alistipes id.968	MR Egger	13	0.230049	0.595432	0.706602	-0.936998	1.3971	1.25866	0.391802	4.04344	1
ebi-a-GCST90016962	bbj-a-148	Prostate cancer || id:bbj-a-148	genus Alistipes id.968	Weighted median	13	0.12834	0.156551	0.412332	-0.1785	0.43518	1.13694	0.836524	1.54524	1
ebi-a-GCST90027739	bbj-a-148	Prostate cancer || id:bbj-a-148	k_Bacteria.p_Firmicutes.c_Bacilli.o_Lactobacillales	Inverse variance weighted	8	0.109462	0.0694711	0.115105	-0.0267009	0.245626	1.11568	0.973652	1.27842	1
ebi-a-GCST90016963	bbj-a-148	Prostate cancer || id:bbj-a-148	genus Allisonella id.2174	MR Egger	7	0.879387	0.455218	0.111234	-0.0128397	1.77161	2.40942	0.987242	5.88033	1
ebi-a-GCST90016963	bbj-a-148	Prostate cancer || id:bbj-a-148	genus Allisonella id.2174	Weighted median	7	-0.00255903	0.0903778	0.977411	-0.1797	0.174582	0.997444	0.835521	1.19075	1
ebi-a-GCST90027779	bbj-a-148	Prostate cancer || id:bbj-a-148	k_Bacteria.p_Bacteroidetes.c_Bacteroidia.o_Bacteroidales.f_Rikenellaceae.g_Alistipes.s_Alistipes_senegalensis	Inverse variance weighted	10	0.129896	0.0825066	0.115402	-0.0318171	0.291609	1.13871	0.968684	1.33858	1
ebi-a-GCST90016964	bbj-a-148	Prostate cancer || id:bbj-a-148	genus Alloprevotella id.961	MR Egger	6	-0.901357	0.652013	0.239016	-2.1793	0.376589	0.406018	0.11312	1.45731	1
ebi-a-GCST90016964	bbj-a-148	Prostate cancer || id:bbj-a-148	genus Alloprevotella id.961	Weighted median	6	-0.046162	0.0878161	0.59912	-0.218282	0.125958	0.954887	0.803899	1.13423	1
ebi-a-GCST90027837	bbj-a-148	Prostate cancer || id:bbj-a-148	k_Bacteria.p_Bacteroidetes.c_Bacteroidia.o_Bacteroidales.f_Bacteroidaceae.g_Bacteroides.s_Bacteroides_uniformis	Inverse variance weighted	5	0.189919	0.121495	0.118008	-0.0482106	0.428049	1.20915	0.952933	1.53426	1
ebi-a-GCST90016965	bbj-a-148	Prostate cancer || id:bbj-a-148	genus Anaerofilum id.2053	MR Egger	7	-0.461411	0.533708	0.426813	-1.50748	0.584656	0.630393	0.221468	1.79437	1
ebi-a-GCST90016965	bbj-a-148	Prostate cancer || id:bbj-a-148	genus Anaerofilum id.2053	Weighted median	7	-0.134495	0.115787	0.245409	-0.361437	0.0924474	0.874158	0.696675	1.09686	1
ebi-a-GCST90027788	bbj-a-148	Prostate cancer || id:bbj-a-148	k_Bacteria.p_Firmicutes.c_Clostridia.o_Clostridiales.f_Clostridiales_noname.g_Flavonifractor.s_Flavonifractor_plautii	Inverse variance weighted	6	0.0996862	0.0646388	0.123024	-0.0270059	0.226378	1.10482	0.973355	1.25405	1
ebi-a-GCST90016966	bbj-a-148	Prostate cancer || id:bbj-a-148	genus Anaerostipes id.1991	MR Egger	9	0.302143	0.813496	0.721316	-1.29231	1.89659	1.35275	0.274636	6.66317	1
ebi-a-GCST90016966	bbj-a-148	Prostate cancer || id:bbj-a-148	genus Anaerostipes id.1991	Weighted median	9	0.0267124	0.214417	0.900855	-0.393545	0.44697	1.02707	0.674661	1.56357	1
ebi-a-GCST90027691	bbj-a-148	Prostate cancer || id:bbj-a-148	k_Bacteria.p_Actinobacteria.c_Actinobacteria.o_Coriobacteriales.f_Coriobacteriaceae.g_Eggerthella	Inverse variance weighted	4	0.135689	0.0883714	0.124676	-0.0375189	0.308897	1.14533	0.963176	1.36192	1
ebi-a-GCST90016967	bbj-a-148	Prostate cancer || id:bbj-a-148	genus Anaerotruncus id.2054	MR Egger	9	-0.0640959	0.404485	0.878567	-0.856887	0.728695	0.937915	0.424481	2.07238	1
ebi-a-GCST90016967	bbj-a-148	Prostate cancer || id:bbj-a-148	genus Anaerotruncus id.2054	Weighted median	9	-0.0656609	0.1506	0.66284	-0.360837	0.229515	0.936448	0.697093	1.25799	1
ebi-a-GCST90027783	bbj-a-148	Prostate cancer || id:bbj-a-148	k_Bacteria.p_Firmicutes.c_Bacilli.o_Lactobacillales.f_Streptococcaceae.g_Streptococcus.s_Streptococcus_parasanguinis	Inverse variance weighted	3	0.100346	0.0673319	0.136141	-0.0316247	0.232316	1.10555	0.96887	1.26152	1
ebi-a-GCST90016968	bbj-a-148	Prostate cancer || id:bbj-a-148	genus Bacteroides id.918	MR Egger	6	-1.63311	1.43999	0.320107	-4.4555	1.18928	0.195321	0.0116145	3.2847	1
ebi-a-GCST90016968	bbj-a-148	Prostate cancer || id:bbj-a-148	genus Bacteroides id.918	Weighted median	6	-0.408327	0.26635	0.125265	-0.930373	0.11372	0.664762	0.394407	1.12044	1
ebi-a-GCST90017050	bbj-a-148	Prostate cancer || id:bbj-a-148	genus Ruminiclostridium6 id.11356	Inverse variance weighted	11	0.145665	0.0993435	0.142572	-0.0490479	0.340379	1.15681	0.952135	1.40548	1
ebi-a-GCST90016969	bbj-a-148	Prostate cancer || id:bbj-a-148	genus Barnesiella id.944	MR Egger	8	0.902319	0.734895	0.265493	-0.538075	2.34271	2.46531	0.583871	10.4094	1
ebi-a-GCST90016969	bbj-a-148	Prostate cancer || id:bbj-a-148	genus Barnesiella id.944	Weighted median	8	-0.1678	0.215695	0.436598	-0.590562	0.254962	0.845523	0.554016	1.29041	1
ebi-a-GCST90017028	bbj-a-148	Prostate cancer || id:bbj-a-148	genus Lachnospiraceae UCG010 id.11330	Inverse variance weighted	8	0.175372	0.119843	0.143371	-0.0595195	0.410264	1.19169	0.942217	1.50722	1
ebi-a-GCST90016970	bbj-a-148	Prostate cancer || id:bbj-a-148	genus Bifidobacterium id.436	MR Egger	9	0.309014	0.509379	0.563234	-0.689369	1.3074	1.36208	0.501893	3.69654	1
ebi-a-GCST90016970	bbj-a-148	Prostate cancer || id:bbj-a-148	genus Bifidobacterium id.436	Weighted median	9	-0.0128513	0.142206	0.927992	-0.291574	0.265872	0.987231	0.747087	1.30457	1
ebi-a-GCST90016924	bbj-a-148	Prostate cancer || id:bbj-a-148	family Acidaminococcaceae id.2166	Inverse variance weighted	4	-0.228017	0.155917	0.143623	-0.533614	0.0775795	0.796111	0.586482	1.08067	1
ebi-a-GCST90016971	bbj-a-148	Prostate cancer || id:bbj-a-148	genus Bilophila id.3170	MR Egger	12	-0.0554821	0.725363	0.940539	-1.47719	1.36623	0.946029	0.228278	3.92054	1
ebi-a-GCST90016971	bbj-a-148	Prostate cancer || id:bbj-a-148	genus Bilophila id.3170	Weighted median	12	0.153961	0.145032	0.288433	-0.130302	0.438224	1.16645	0.877831	1.54995	1
ebi-a-GCST90027817	bbj-a-148	Prostate cancer || id:bbj-a-148	k_Bacteria.p_Proteobacteria.c_Gammaproteobacteria.o_Enterobacteriales.f_Enterobacteriaceae.g_Escherichia.s_Escherichia_unclassified	Inverse variance weighted	4	-0.18871	0.129072	0.143725	-0.44169	0.0642701	0.828027	0.642949	1.06638	1
ebi-a-GCST90016972	bbj-a-148	Prostate cancer || id:bbj-a-148	genus Blautia id.1992	MR Egger	4	0.771233	0.278562	0.109453	0.225251	1.31721	2.16243	1.25264	3.73301	1
ebi-a-GCST90016972	bbj-a-148	Prostate cancer || id:bbj-a-148	genus Blautia id.1992	Weighted median	4	0.10426	0.23004	0.650386	-0.346618	0.555138	1.10989	0.707075	1.74218	1
ebi-a-GCST90016940	bbj-a-148	Prostate cancer || id:bbj-a-148	family Lachnospiraceae id.1987	Inverse variance weighted	15	-0.164182	0.112795	0.145509	-0.385259	0.0568962	0.848588	0.680274	1.05855	1
ebi-a-GCST90016973	bbj-a-148	Prostate cancer || id:bbj-a-148	genus Butyricicoccus id.2055	MR Egger	7	-0.102128	0.217011	0.657733	-0.52747	0.323214	0.902914	0.590096	1.38156	1
ebi-a-GCST90016973	bbj-a-148	Prostate cancer || id:bbj-a-148	genus Butyricicoccus id.2055	Weighted median	7	-0.0577428	0.153342	0.706498	-0.358293	0.242807	0.943893	0.698869	1.27482	1
ebi-a-GCST90027674	bbj-a-148	Prostate cancer || id:bbj-a-148	k_Bacteria.p_Firmicutes.c_Clostridia.o_Clostridiales.f_Lachnospiraceae	Inverse variance weighted	9	-0.124658	0.0859302	0.146868	-0.293081	0.0437656	0.882799	0.745962	1.04474	1
ebi-a-GCST90016974	bbj-a-148	Prostate cancer || id:bbj-a-148	genus Butyricimonas id.945	MR Egger	10	-0.147928	0.304253	0.639864	-0.744264	0.448409	0.862494	0.475084	1.56582	1
ebi-a-GCST90016974	bbj-a-148	Prostate cancer || id:bbj-a-148	genus Butyricimonas id.945	Weighted median	10	-0.00524566	0.120954	0.965407	-0.242315	0.231824	0.994768	0.784809	1.2609	1
ebi-a-GCST90027656	bbj-a-148	Prostate cancer || id:bbj-a-148	k_Bacteria.p_Firmicutes.c_Negativicutes	Inverse variance weighted	4	0.167833	0.117756	0.15408	-0.0629679	0.398634	1.18274	0.938974	1.48979	1
ebi-a-GCST90016975	bbj-a-148	Prostate cancer || id:bbj-a-148	genus Butyrivibrio id.1993	MR Egger	12	-0.258095	0.240413	0.308247	-0.729305	0.213114	0.772522	0.482244	1.23753	1
ebi-a-GCST90016975	bbj-a-148	Prostate cancer || id:bbj-a-148	genus Butyrivibrio id.1993	Weighted median	12	-0.0480531	0.0733886	0.512612	-0.191895	0.0957886	0.953083	0.825394	1.10053	1
ebi-a-GCST90027742	bbj-a-148	Prostate cancer || id:bbj-a-148	k_Bacteria.p_Firmicutes.c_Negativicutes.o_Selenomonadales	Inverse variance weighted	4	0.167836	0.11776	0.154089	-0.0629735	0.398645	1.18274	0.938968	1.4898	1
ebi-a-GCST90016976	bbj-a-148	Prostate cancer || id:bbj-a-148	genus Candidatus Soleaferrea id.11350	MR Egger	10	0.0801684	0.388627	0.84172	-0.68154	0.841876	1.08347	0.505838	2.32072	1
ebi-a-GCST90016976	bbj-a-148	Prostate cancer || id:bbj-a-148	genus Candidatus Soleaferrea id.11350	Weighted median	10	-0.124985	0.115598	0.279607	-0.351557	0.101587	0.88251	0.703592	1.10693	1
ebi-a-GCST90017030	bbj-a-148	Prostate cancer || id:bbj-a-148	genus Lactobacillus id.1837	Inverse variance weighted	8	0.208013	0.146905	0.156785	-0.0799207	0.495946	1.23123	0.92319	1.64205	1
ebi-a-GCST90016977	bbj-a-148	Prostate cancer || id:bbj-a-148	genus Catenibacterium id.2153	MR Egger	5	-0.0914187	1.53405	0.956227	-3.09816	2.91532	0.912636	0.0451323	18.4547	1
ebi-a-GCST90016977	bbj-a-148	Prostate cancer || id:bbj-a-148	genus Catenibacterium id.2153	Weighted median	5	-0.00107595	0.141984	0.993954	-0.279365	0.277213	0.998925	0.756264	1.31945	1
ebi-a-GCST90027808	bbj-a-148	Prostate cancer || id:bbj-a-148	k_Bacteria.p_Firmicutes.c_Negativicutes.o_Selenomonadales.f_Veillonellaceae.g_Veillonella.s_Veillonella_unclassified	Inverse variance weighted	8	0.117825	0.0833454	0.15745	-0.0455316	0.281182	1.12505	0.955489	1.3247	1
ebi-a-GCST90016978	bbj-a-148	Prostate cancer || id:bbj-a-148	genus Christensenellaceae R 7group id.11283	MR Egger	6	-0.275275	0.39501	0.524254	-1.04949	0.498944	0.759363	0.350115	1.64698	1
ebi-a-GCST90016978	bbj-a-148	Prostate cancer || id:bbj-a-148	genus Christensenellaceae R 7group id.11283	Weighted median	6	-0.0169162	0.164949	0.918317	-0.340216	0.306384	0.983226	0.711617	1.3585	1
ebi-a-GCST90016954	bbj-a-148	Prostate cancer || id:bbj-a-148	unknown family id.1000005471	Inverse variance weighted	12	0.143683	0.102109	0.15938	-0.0564498	0.343816	1.15452	0.945114	1.41032	1
ebi-a-GCST90016979	bbj-a-148	Prostate cancer || id:bbj-a-148	genus Clostridium innocuum group id.14397	MR Egger	6	2.12742	0.820827	0.0605692	0.518595	3.73624	8.39315	1.67967	41.9398	1
ebi-a-GCST90016979	bbj-a-148	Prostate cancer || id:bbj-a-148	genus Clostridium innocuum group id.14397	Weighted median	6	0.0335251	0.139187	0.809661	-0.239282	0.306332	1.03409	0.787193	1.35843	1
ebi-a-GCST90017078	bbj-a-148	Prostate cancer || id:bbj-a-148	unknown genus id.1000005472	Inverse variance weighted	12	0.143683	0.102109	0.15938	-0.0564498	0.343816	1.15452	0.945114	1.41032	1
ebi-a-GCST90016980	bbj-a-148	Prostate cancer || id:bbj-a-148	genus Clostridium sensustricto1 id.1873	MR Egger	4	-0.382607	0.519241	0.537923	-1.40032	0.635105	0.682081	0.246518	1.88722	1
ebi-a-GCST90016980	bbj-a-148	Prostate cancer || id:bbj-a-148	genus Clostridium sensustricto1 id.1873	Weighted median	4	-0.123862	0.185285	0.503817	-0.487021	0.239296	0.883502	0.614454	1.27035	1
ebi-a-GCST90017103	bbj-a-148	Prostate cancer || id:bbj-a-148	order Mollicutes RF9 id.11579	Inverse variance weighted	12	0.143683	0.102109	0.15938	-0.0564498	0.343816	1.15452	0.945114	1.41032	1
ebi-a-GCST90016981	bbj-a-148	Prostate cancer || id:bbj-a-148	genus Collinsella id.815	MR Egger	7	0.618355	0.929435	0.535313	-1.20334	2.44005	1.85587	0.30019	11.4736	1
ebi-a-GCST90016981	bbj-a-148	Prostate cancer || id:bbj-a-148	genus Collinsella id.815	Weighted median	7	0.0364353	0.21786	0.86718	-0.39057	0.46344	1.03711	0.676671	1.58953	1
ebi-a-GCST90016992	bbj-a-148	Prostate cancer || id:bbj-a-148	genus Enterorhabdus id.820	Inverse variance weighted	5	0.137766	0.0983934	0.161468	-0.0550852	0.330617	1.14771	0.946404	1.39183	1
ebi-a-GCST90016982	bbj-a-148	Prostate cancer || id:bbj-a-148	genus Coprobacter id.949	MR Egger	9	0.374405	0.761555	0.638019	-1.11824	1.86705	1.45413	0.326854	6.4692	1
ebi-a-GCST90016982	bbj-a-148	Prostate cancer || id:bbj-a-148	genus Coprobacter id.949	Weighted median	9	0.0238542	0.145346	0.869637	-0.261025	0.308733	1.02414	0.770262	1.3617	1
ebi-a-GCST90017017	bbj-a-148	Prostate cancer || id:bbj-a-148	genus Hungatella id.11306	Inverse variance weighted	3	-0.19048	0.136969	0.164323	-0.458939	0.0779795	0.826562	0.631954	1.0811	1
ebi-a-GCST90016983	bbj-a-148	Prostate cancer || id:bbj-a-148	genus Coprococcus1 id.11301	MR Egger	9	-0.273212	0.43821	0.55274	-1.1321	0.585681	0.760932	0.322354	1.79621	1
ebi-a-GCST90016983	bbj-a-148	Prostate cancer || id:bbj-a-148	genus Coprococcus1 id.11301	Weighted median	9	-0.177255	0.174844	0.310681	-0.519949	0.165438	0.837566	0.594551	1.17991	1
ebi-a-GCST90016995	bbj-a-148	Prostate cancer || id:bbj-a-148	genus Escherichia Shigella id.3504	Inverse variance weighted	6	-0.294473	0.213526	0.167866	-0.712984	0.124039	0.744924	0.490179	1.13206	1
ebi-a-GCST90016984	bbj-a-148	Prostate cancer || id:bbj-a-148	genus Coprococcus2 id.11302	MR Egger	8	-0.531422	1.25249	0.686145	-2.98631	1.92346	0.587769	0.0504736	6.84461	1
ebi-a-GCST90016984	bbj-a-148	Prostate cancer || id:bbj-a-148	genus Coprococcus2 id.11302	Weighted median	8	-5.39393e-05	0.179765	0.999761	-0.352393	0.352285	0.999946	0.703004	1.42231	1
ebi-a-GCST90017022	bbj-a-148	Prostate cancer || id:bbj-a-148	genus Lachnospiraceae NC2004 group id.11316	Inverse variance weighted	7	0.125158	0.0914442	0.171099	-0.0540728	0.304388	1.13333	0.947363	1.3558	1
ebi-a-GCST90016985	bbj-a-148	Prostate cancer || id:bbj-a-148	genus Coprococcus3 id.11303	MR Egger	6	-0.61823	0.587002	0.351664	-1.76875	0.532294	0.538897	0.170545	1.70283	1
ebi-a-GCST90016985	bbj-a-148	Prostate cancer || id:bbj-a-148	genus Coprococcus3 id.11303	Weighted median	6	0.157245	0.224943	0.484526	-0.283644	0.598133	1.17028	0.753035	1.81872	1
ebi-a-GCST90017085	bbj-a-148	Prostate cancer || id:bbj-a-148	unknown genus id.2755	Inverse variance weighted	10	0.106047	0.0777432	0.172545	-0.0463294	0.258424	1.11187	0.954727	1.29489	1
ebi-a-GCST90016986	bbj-a-148	Prostate cancer || id:bbj-a-148	genus Defluviitaleaceae UCG011 id.11287	MR Egger	5	0.211206	0.555172	0.728962	-0.876931	1.29934	1.23517	0.416058	3.66689	1
ebi-a-GCST90016986	bbj-a-148	Prostate cancer || id:bbj-a-148	genus Defluviitaleaceae UCG011 id.11287	Weighted median	5	0.178426	0.154328	0.247623	-0.124058	0.480909	1.19533	0.883329	1.61754	1
ebi-a-GCST90017113	bbj-a-148	Prostate cancer || id:bbj-a-148	phylum Euryarchaeota id.55	Inverse variance weighted	11	0.0828647	0.0619095	0.180739	-0.0384778	0.204207	1.08639	0.962253	1.22655	1
ebi-a-GCST90016987	bbj-a-148	Prostate cancer || id:bbj-a-148	genus Desulfovibrio id.3173	MR Egger	8	-1.03149	0.371676	0.0321987	-1.75997	-0.303006	0.356475	0.172049	0.738595	1
ebi-a-GCST90016987	bbj-a-148	Prostate cancer || id:bbj-a-148	genus Desulfovibrio id.3173	Weighted median	8	-0.169424	0.14534	0.243733	-0.454292	0.115443	0.844151	0.634898	1.12237	1
ebi-a-GCST90017004	bbj-a-148	Prostate cancer || id:bbj-a-148	genus Eubacterium ruminantium group id.11340	Inverse variance weighted	15	0.0978574	0.073224	0.181415	-0.0456616	0.241376	1.10281	0.955365	1.273	1
ebi-a-GCST90016988	bbj-a-148	Prostate cancer || id:bbj-a-148	genus Dialister id.2183	MR Egger	10	-0.710035	0.968265	0.484303	-2.60783	1.18776	0.491627	0.0736939	3.27974	1
ebi-a-GCST90016988	bbj-a-148	Prostate cancer || id:bbj-a-148	genus Dialister id.2183	Weighted median	10	-0.0255369	0.186653	0.891177	-0.391376	0.340302	0.974786	0.676126	1.40537	1
ebi-a-GCST90017081	bbj-a-148	Prostate cancer || id:bbj-a-148	unknown genus id.1868	Inverse variance weighted	8	0.158338	0.118844	0.182756	-0.0745967	0.391273	1.17156	0.928118	1.47886	1
ebi-a-GCST90016989	bbj-a-148	Prostate cancer || id:bbj-a-148	genus Dorea id.1997	MR Egger	7	0.621441	0.392553	0.174253	-0.147964	1.39085	1.86161	0.862462	4.01825	1
ebi-a-GCST90016989	bbj-a-148	Prostate cancer || id:bbj-a-148	genus Dorea id.1997	Weighted median	7	0.0809594	0.20632	0.694765	-0.323428	0.485347	1.08433	0.723664	1.62474	1
ebi-a-GCST90027773	bbj-a-148	Prostate cancer || id:bbj-a-148	k_Bacteria.p_Bacteroidetes.c_Bacteroidia.o_Bacteroidales.f_Prevotellaceae.g_Paraprevotella.s_Paraprevotella_xylaniphila	Inverse variance weighted	6	-0.0942486	0.0712261	0.185759	-0.233852	0.0453546	0.910057	0.791479	1.0464	1
ebi-a-GCST90016990	bbj-a-148	Prostate cancer || id:bbj-a-148	genus Eggerthella id.819	MR Egger	8	0.11206	0.264218	0.686264	-0.405808	0.629928	1.11858	0.666438	1.87747	1
ebi-a-GCST90016990	bbj-a-148	Prostate cancer || id:bbj-a-148	genus Eggerthella id.819	Weighted median	8	0.0694556	0.0899015	0.439774	-0.106751	0.245663	1.07192	0.898749	1.27847	1
ebi-a-GCST90027821	bbj-a-148	Prostate cancer || id:bbj-a-148	k_Bacteria.p_Bacteroidetes.c_Bacteroidia.o_Bacteroidales.f_Bacteroidaceae.g_Bacteroides.s_Bacteroides_cellulosilyticus	Inverse variance weighted	9	-0.0781021	0.0597976	0.191516	-0.195305	0.0391013	0.92487	0.822583	1.03988	1
ebi-a-GCST90016991	bbj-a-148	Prostate cancer || id:bbj-a-148	genus Eisenbergiella id.11304	MR Egger	10	-0.483033	0.474384	0.338369	-1.41283	0.446759	0.616909	0.243454	1.56324	1
ebi-a-GCST90016991	bbj-a-148	Prostate cancer || id:bbj-a-148	genus Eisenbergiella id.11304	Weighted median	10	-0.00665467	0.086824	0.938906	-0.17683	0.16352	0.993367	0.837922	1.17765	1
ebi-a-GCST90027680	bbj-a-148	Prostate cancer || id:bbj-a-148	k_Bacteria.p_Proteobacteria.c_Betaproteobacteria.o_Burkholderiales.f_Burkholderiales_noname	Inverse variance weighted	11	-0.0714457	0.0548187	0.192469	-0.17889	0.0359989	0.931047	0.836198	1.03665	1
ebi-a-GCST90016992	bbj-a-148	Prostate cancer || id:bbj-a-148	genus Enterorhabdus id.820	MR Egger	5	0.500253	0.212704	0.100135	0.083353	0.917153	1.64914	1.08693	2.50216	1
ebi-a-GCST90016992	bbj-a-148	Prostate cancer || id:bbj-a-148	genus Enterorhabdus id.820	Weighted median	5	0.0686161	0.133165	0.606363	-0.192387	0.329619	1.07102	0.824988	1.39044	1
ebi-a-GCST90027725	bbj-a-148	Prostate cancer || id:bbj-a-148	k_Bacteria.p_Proteobacteria.c_Betaproteobacteria.o_Burkholderiales.f_Burkholderiales_noname.g_Burkholderiales_noname	Inverse variance weighted	11	-0.0714925	0.0548625	0.192534	-0.179023	0.0360381	0.931003	0.836087	1.0367	1
ebi-a-GCST90016993	bbj-a-148	Prostate cancer || id:bbj-a-148	genus Erysipelatoclostridium id.11381	MR Egger	12	0.015189	0.32362	0.963489	-0.619106	0.649484	1.0153	0.538426	1.91455	1
ebi-a-GCST90016993	bbj-a-148	Prostate cancer || id:bbj-a-148	genus Erysipelatoclostridium id.11381	Weighted median	12	0.0748133	0.118732	0.528627	-0.157901	0.307528	1.07768	0.853934	1.36006	1
ebi-a-GCST90027809	bbj-a-148	Prostate cancer || id:bbj-a-148	k_Bacteria.p_Proteobacteria.c_Betaproteobacteria.o_Burkholderiales.f_Burkholderiales_noname.g_Burkholderiales_noname.s_Burkholderiales_bacterium_1_1_47	Inverse variance weighted	11	-0.0714604	0.0548701	0.192795	-0.179006	0.036085	0.931033	0.836101	1.03674	1
ebi-a-GCST90016994	bbj-a-148	Prostate cancer || id:bbj-a-148	genus Erysipelotrichaceae UCG003 id.11384	MR Egger	3	1.22071	0.820254	0.376656	-0.386988	2.82841	3.38959	0.679099	16.9185	1
ebi-a-GCST90016994	bbj-a-148	Prostate cancer || id:bbj-a-148	genus Erysipelotrichaceae UCG003 id.11384	Weighted median	3	0.592872	0.272509	0.029585	0.0587536	1.12699	1.80918	1.06051	3.08635	1
ebi-a-GCST90017033	bbj-a-148	Prostate cancer || id:bbj-a-148	genus Methanobrevibacter id.123	Inverse variance weighted	6	0.175107	0.134918	0.194329	-0.0893322	0.439546	1.19137	0.914542	1.552	1
ebi-a-GCST90016995	bbj-a-148	Prostate cancer || id:bbj-a-148	genus Escherichia Shigella id.3504	MR Egger	6	-0.903169	1.79545	0.641377	-4.42224	2.61591	0.405283	0.0120073	13.6796	1
ebi-a-GCST90016995	bbj-a-148	Prostate cancer || id:bbj-a-148	genus Escherichia Shigella id.3504	Weighted median	6	-0.410518	0.239505	0.0865232	-0.879947	0.058911	0.663306	0.414805	1.06068	1
ebi-a-GCST90016993	bbj-a-148	Prostate cancer || id:bbj-a-148	genus Erysipelatoclostridium id.11381	Inverse variance weighted	12	0.112641	0.0899636	0.210544	-0.063688	0.28897	1.11923	0.938298	1.33505	1
ebi-a-GCST90016996	bbj-a-148	Prostate cancer || id:bbj-a-148	genus Eubacterium brachy group id.11296	MR Egger	8	0.619529	0.524344	0.282095	-0.408184	1.64724	1.85805	0.664856	5.19264	1
ebi-a-GCST90016996	bbj-a-148	Prostate cancer || id:bbj-a-148	genus Eubacterium brachy group id.11296	Weighted median	8	-0.0724967	0.104197	0.486574	-0.276722	0.131729	0.930069	0.758265	1.1408	1
ebi-a-GCST90027767	bbj-a-148	Prostate cancer || id:bbj-a-148	k_Bacteria.p_Bacteroidetes.c_Bacteroidia.o_Bacteroidales.f_Porphyromonadaceae.g_Parabacteroides.s_Parabacteroides_goldsteinii	Inverse variance weighted	7	-0.0654468	0.0532843	0.21935	-0.169884	0.0389904	0.936649	0.843763	1.03976	1
ebi-a-GCST90016997	bbj-a-148	Prostate cancer || id:bbj-a-148	genus Eubacterium coprostanoligenes group id.11375	MR Egger	11	-0.115607	0.711957	0.874594	-1.51104	1.27983	0.890825	0.22068	3.59602	1
ebi-a-GCST90016997	bbj-a-148	Prostate cancer || id:bbj-a-148	genus Eubacterium coprostanoligenes group id.11375	Weighted median	11	-0.0703467	0.175084	0.68784	-0.413512	0.272818	0.932071	0.661324	1.31366	1
ebi-a-GCST90016959	bbj-a-148	Prostate cancer || id:bbj-a-148	genus Actinomyces id.423	Inverse variance weighted	6	-0.132234	0.108208	0.221692	-0.344321	0.0798528	0.876136	0.708701	1.08313	1
ebi-a-GCST90016998	bbj-a-148	Prostate cancer || id:bbj-a-148	genus Eubacterium eligens group id.14372	MR Egger	6	1.38633	1.36859	0.36837	-1.2961	4.06877	4.00016	0.273597	58.4847	1
ebi-a-GCST90016998	bbj-a-148	Prostate cancer || id:bbj-a-148	genus Eubacterium eligens group id.14372	Weighted median	6	0.192044	0.205783	0.350699	-0.211291	0.59538	1.21172	0.809538	1.81372	1
ebi-a-GCST90027683	bbj-a-148	Prostate cancer || id:bbj-a-148	k_Bacteria.p_Proteobacteria.c_Deltaproteobacteria.o_Desulfovibrionales.f_Desulfovibrionaceae	Inverse variance weighted	5	-0.13762	0.113203	0.2241	-0.359497	0.0842571	0.87143	0.698027	1.08791	1
ebi-a-GCST90016999	bbj-a-148	Prostate cancer || id:bbj-a-148	genus Eubacterium fissicatena group id.14373	MR Egger	8	-0.25046	0.512112	0.642152	-1.2542	0.753279	0.778442	0.285304	2.12395	1
ebi-a-GCST90016999	bbj-a-148	Prostate cancer || id:bbj-a-148	genus Eubacterium fissicatena group id.14373	Weighted median	8	-0.0770288	0.0982252	0.432919	-0.26955	0.115493	0.925863	0.763723	1.12243	1
ebi-a-GCST90027744	bbj-a-148	Prostate cancer || id:bbj-a-148	k_Bacteria.p_Proteobacteria.c_Deltaproteobacteria.o_Desulfovibrionales	Inverse variance weighted	5	-0.137597	0.11319	0.224125	-0.35945	0.0842551	0.871449	0.69806	1.08791	1
ebi-a-GCST90017000	bbj-a-148	Prostate cancer || id:bbj-a-148	genus Eubacterium hallii group id.11338	MR Egger	11	0.214535	0.176367	0.254766	-0.131144	0.560215	1.23929	0.877091	1.75105	1
ebi-a-GCST90017000	bbj-a-148	Prostate cancer || id:bbj-a-148	genus Eubacterium hallii group id.11338	Weighted median	11	0.101502	0.126958	0.424005	-0.147336	0.350339	1.10683	0.863004	1.41955	1
ebi-a-GCST90027658	bbj-a-148	Prostate cancer || id:bbj-a-148	k_Bacteria.p_Proteobacteria.c_Deltaproteobacteria	Inverse variance weighted	5	-0.137598	0.113194	0.22414	-0.359459	0.0842625	0.871449	0.698054	1.08791	1
ebi-a-GCST90017001	bbj-a-148	Prostate cancer || id:bbj-a-148	genus Eubacterium nodatum group id.11297	MR Egger	9	-0.172887	0.334217	0.620893	-0.827951	0.482177	0.841233	0.436943	1.6196	1
ebi-a-GCST90017001	bbj-a-148	Prostate cancer || id:bbj-a-148	genus Eubacterium nodatum group id.11297	Weighted median	9	-0.0469321	0.0880365	0.593965	-0.219484	0.125619	0.954152	0.802933	1.13385	1
ebi-a-GCST90017054	bbj-a-148	Prostate cancer || id:bbj-a-148	genus Ruminococcaceae UCG003 id.11361	Inverse variance weighted	10	0.138328	0.11565	0.231662	-0.0883467	0.365003	1.14835	0.915443	1.44052	1
ebi-a-GCST90017002	bbj-a-148	Prostate cancer || id:bbj-a-148	genus Eubacterium oxidoreducens group id.11339	MR Egger	4	-0.334429	0.368835	0.460263	-1.05735	0.388488	0.715747	0.347377	1.47475	1
ebi-a-GCST90017002	bbj-a-148	Prostate cancer || id:bbj-a-148	genus Eubacterium oxidoreducens group id.11339	Weighted median	4	-0.186625	0.141758	0.188007	-0.464471	0.0912221	0.829755	0.628467	1.09551	1
ebi-a-GCST90027669	bbj-a-148	Prostate cancer || id:bbj-a-148	k_Bacteria.p_Firmicutes.c_Bacilli.o_Lactobacillales.f_Lactobacillaceae	Inverse variance weighted	8	-0.0605149	0.0506166	0.23187	-0.159723	0.0386936	0.94128	0.852379	1.03945	1
ebi-a-GCST90017003	bbj-a-148	Prostate cancer || id:bbj-a-148	genus Eubacterium rectale group id.14374	MR Egger	6	-0.961545	0.510681	0.13284	-1.96248	0.039389	0.382302	0.14051	1.04018	1
ebi-a-GCST90017003	bbj-a-148	Prostate cancer || id:bbj-a-148	genus Eubacterium rectale group id.14374	Weighted median	6	-0.265999	0.22153	0.229855	-0.700198	0.1682	0.76644	0.496487	1.18317	1
ebi-a-GCST90017024	bbj-a-148	Prostate cancer || id:bbj-a-148	genus Lachnospiraceae NK4A136 group id.11319	Inverse variance weighted	13	0.123585	0.104277	0.235953	-0.0807973	0.327967	1.13155	0.922381	1.38814	1
ebi-a-GCST90017004	bbj-a-148	Prostate cancer || id:bbj-a-148	genus Eubacterium ruminantium group id.11340	MR Egger	15	0.0662463	0.266596	0.807638	-0.456281	0.588774	1.06849	0.633636	1.80178	1
ebi-a-GCST90017004	bbj-a-148	Prostate cancer || id:bbj-a-148	genus Eubacterium ruminantium group id.11340	Weighted median	15	0.134088	0.0984988	0.173412	-0.0589692	0.327146	1.14349	0.942736	1.387	1
ebi-a-GCST90017013	bbj-a-148	Prostate cancer || id:bbj-a-148	genus Haemophilus id.3698	Inverse variance weighted	6	0.117338	0.100054	0.240897	-0.0787676	0.313443	1.1245	0.924255	1.36813	1
ebi-a-GCST90017005	bbj-a-148	Prostate cancer || id:bbj-a-148	genus Eubacterium ventriosum group id.11341	MR Egger	12	0.0196916	0.571088	0.973172	-1.09964	1.13902	1.01989	0.33299	3.12372	1
ebi-a-GCST90017005	bbj-a-148	Prostate cancer || id:bbj-a-148	genus Eubacterium ventriosum group id.11341	Weighted median	12	0.0456311	0.156305	0.770335	-0.260726	0.351988	1.04669	0.770492	1.42189	1
ebi-a-GCST90017062	bbj-a-148	Prostate cancer || id:bbj-a-148	genus Ruminococcus1 id.11373	Inverse variance weighted	7	-0.213103	0.182415	0.242713	-0.570636	0.14443	0.808073	0.565166	1.15538	1
ebi-a-GCST90017006	bbj-a-148	Prostate cancer || id:bbj-a-148	genus Eubacterium xylanophilum group id.14375	MR Egger	5	-0.441132	0.886329	0.652885	-2.17834	1.29607	0.643308	0.11323	3.65491	1
ebi-a-GCST90017006	bbj-a-148	Prostate cancer || id:bbj-a-148	genus Eubacterium xylanophilum group id.14375	Weighted median	5	0.311073	0.211036	0.140474	-0.102558	0.724704	1.36489	0.902526	2.06412	1
ebi-a-GCST90017026	bbj-a-148	Prostate cancer || id:bbj-a-148	genus Lachnospiraceae UCG004 id.11324	Inverse variance weighted	9	0.174328	0.150049	0.245314	-0.119768	0.468424	1.19045	0.887126	1.59747	1
ebi-a-GCST90017007	bbj-a-148	Prostate cancer || id:bbj-a-148	genus Faecalibacterium id.2057	MR Egger	5	0.0910741	0.28816	0.772675	-0.473719	0.655867	1.09535	0.622682	1.92681	1
ebi-a-GCST90017007	bbj-a-148	Prostate cancer || id:bbj-a-148	genus Faecalibacterium id.2057	Weighted median	5	-0.0981718	0.19737	0.618908	-0.485018	0.288674	0.906493	0.615686	1.33466	1
ebi-a-GCST90027800	bbj-a-148	Prostate cancer || id:bbj-a-148	k_Bacteria.p_Firmicutes.c_Clostridia.o_Clostridiales.f_Ruminococcaceae.g_Ruminococcus.s_Ruminococcus_callidus	Inverse variance weighted	3	0.12403	0.106913	0.246008	-0.0855197	0.33358	1.13205	0.918035	1.39596	1
ebi-a-GCST90017008	bbj-a-148	Prostate cancer || id:bbj-a-148	genus Family XIII AD3011 group id.11293	MR Egger	10	1.01912	0.601612	0.128719	-0.160038	2.19828	2.77076	0.852112	9.00953	1
ebi-a-GCST90017008	bbj-a-148	Prostate cancer || id:bbj-a-148	genus Family XIII AD3011 group id.11293	Weighted median	10	-0.0886639	0.143856	0.537672	-0.370622	0.193294	0.915153	0.690305	1.21324	1
ebi-a-GCST90017000	bbj-a-148	Prostate cancer || id:bbj-a-148	genus Eubacterium hallii group id.11338	Inverse variance weighted	11	0.107406	0.0932259	0.249276	-0.0753163	0.290129	1.11339	0.92745	1.3366	1
ebi-a-GCST90017009	bbj-a-148	Prostate cancer || id:bbj-a-148	genus Family XIII UCG001 id.11294	MR Egger	6	0.961045	0.412171	0.080106	0.153189	1.7689	2.61443	1.16555	5.86441	1
ebi-a-GCST90017009	bbj-a-148	Prostate cancer || id:bbj-a-148	genus Family XIII UCG001 id.11294	Weighted median	6	0.376652	0.168111	0.0250587	0.0471547	0.70615	1.4574	1.04828	2.02618	1
ebi-a-GCST90017018	bbj-a-148	Prostate cancer || id:bbj-a-148	genus Intestinibacter id.11345	Inverse variance weighted	11	-0.110397	0.0959802	0.250058	-0.298518	0.077724	0.895478	0.741917	1.08082	1
ebi-a-GCST90017010	bbj-a-148	Prostate cancer || id:bbj-a-148	genus Flavonifractor id.2059	MR Egger	4	-1.01753	1.45165	0.55591	-3.86277	1.8277	0.361486	0.0210098	6.21957	1
ebi-a-GCST90017010	bbj-a-148	Prostate cancer || id:bbj-a-148	genus Flavonifractor id.2059	Weighted median	4	0.0565612	0.257444	0.826103	-0.44803	0.561152	1.05819	0.638886	1.75269	1
ebi-a-GCST90017047	bbj-a-148	Prostate cancer || id:bbj-a-148	genus Romboutsia id.11347	Inverse variance weighted	9	-0.129211	0.112483	0.250674	-0.349678	0.0912561	0.878788	0.704915	1.09555	1
ebi-a-GCST90017011	bbj-a-148	Prostate cancer || id:bbj-a-148	genus Fusicatenibacter id.11305	MR Egger	12	0.686428	0.410582	0.125505	-0.118313	1.49117	1.98661	0.888418	4.44228	1
ebi-a-GCST90017011	bbj-a-148	Prostate cancer || id:bbj-a-148	genus Fusicatenibacter id.11305	Weighted median	12	-0.0359322	0.176344	0.838539	-0.381566	0.309701	0.964706	0.682791	1.36302	1
ebi-a-GCST90016915	bbj-a-148	Prostate cancer || id:bbj-a-148	class Deltaproteobacteria id.3087	Inverse variance weighted	13	0.121729	0.106224	0.251809	-0.0864696	0.329927	1.12945	0.917163	1.39087	1
ebi-a-GCST90017012	bbj-a-148	Prostate cancer || id:bbj-a-148	genus Gordonibacter id.821	MR Egger	10	-0.129859	0.388247	0.746621	-0.890823	0.631105	0.878219	0.410318	1.87969	1
ebi-a-GCST90017012	bbj-a-148	Prostate cancer || id:bbj-a-148	genus Gordonibacter id.821	Weighted median	10	0.0968294	0.0864344	0.262601	-0.0725821	0.266241	1.10167	0.929989	1.30505	1
ebi-a-GCST90016908	bbj-a-148	Prostate cancer || id:bbj-a-148	class Actinobacteria id.419	Inverse variance weighted	9	-0.17377	0.151784	0.252271	-0.471265	0.123726	0.840491	0.624212	1.13171	1
ebi-a-GCST90017013	bbj-a-148	Prostate cancer || id:bbj-a-148	genus Haemophilus id.3698	MR Egger	6	0.420543	0.236293	0.149728	-0.0425922	0.883678	1.52279	0.958302	2.41978	1
ebi-a-GCST90017013	bbj-a-148	Prostate cancer || id:bbj-a-148	genus Haemophilus id.3698	Weighted median	6	0.123654	0.125447	0.324274	-0.122221	0.36953	1.13162	0.884953	1.44705	1
ebi-a-GCST90016964	bbj-a-148	Prostate cancer || id:bbj-a-148	genus Alloprevotella id.961	Inverse variance weighted	6	-0.0786781	0.0688949	0.253453	-0.213712	0.0563559	0.924337	0.807581	1.05797	1
ebi-a-GCST90017014	bbj-a-148	Prostate cancer || id:bbj-a-148	genus Holdemanella id.11393	MR Egger	7	-0.199822	1.27826	0.881894	-2.70521	2.30557	0.818877	0.0668564	10.0298	1
ebi-a-GCST90017014	bbj-a-148	Prostate cancer || id:bbj-a-148	genus Holdemanella id.11393	Weighted median	7	0.0121733	0.138902	0.930163	-0.260075	0.284422	1.01225	0.770994	1.32899	1
ebi-a-GCST90016981	bbj-a-148	Prostate cancer || id:bbj-a-148	genus Collinsella id.815	Inverse variance weighted	7	-0.210667	0.18573	0.256685	-0.574698	0.153365	0.810044	0.562875	1.16575	1
ebi-a-GCST90017015	bbj-a-148	Prostate cancer || id:bbj-a-148	genus Holdemania id.2157	MR Egger	12	-0.0911197	0.344436	0.79673	-0.766214	0.583974	0.912908	0.464769	1.79315	1
ebi-a-GCST90017015	bbj-a-148	Prostate cancer || id:bbj-a-148	genus Holdemania id.2157	Weighted median	12	-0.103497	0.115504	0.370227	-0.329884	0.12289	0.901679	0.719007	1.13076	1
ebi-a-GCST90027813	bbj-a-148	Prostate cancer || id:bbj-a-148	k_Bacteria.p_Proteobacteria.c_Deltaproteobacteria.o_Desulfovibrionales.f_Desulfovibrionaceae.g_Bilophila.s_Bilophila_unclassified	Inverse variance weighted	9	-0.109684	0.0967127	0.256745	-0.299241	0.0798732	0.896118	0.741381	1.08315	1
ebi-a-GCST90017016	bbj-a-148	Prostate cancer || id:bbj-a-148	genus Howardella id.2000	MR Egger	10	0.0749109	0.231717	0.754767	-0.379254	0.529076	1.07779	0.684372	1.69736	1
ebi-a-GCST90017016	bbj-a-148	Prostate cancer || id:bbj-a-148	genus Howardella id.2000	Weighted median	10	-0.0204424	0.0826169	0.804571	-0.182371	0.141487	0.979765	0.833292	1.15199	1
ebi-a-GCST90027732	bbj-a-148	Prostate cancer || id:bbj-a-148	k_Bacteria.p_Proteobacteria.c_Gammaproteobacteria.o_Enterobacteriales.f_Enterobacteriaceae.g_Escherichia	Inverse variance weighted	5	-0.138924	0.124029	0.262672	-0.382021	0.104172	0.870294	0.682481	1.10979	1
ebi-a-GCST90017017	bbj-a-148	Prostate cancer || id:bbj-a-148	genus Hungatella id.11306	MR Egger	3	0.526327	0.817621	0.635882	-1.07621	2.12886	1.6927	0.340885	8.40531	1
ebi-a-GCST90017017	bbj-a-148	Prostate cancer || id:bbj-a-148	genus Hungatella id.11306	Weighted median	3	-0.22879	0.171896	0.183195	-0.565707	0.108126	0.795495	0.567958	1.11419	1
ebi-a-GCST90017057	bbj-a-148	Prostate cancer || id:bbj-a-148	genus Ruminococcaceae UCG009 id.11366	Inverse variance weighted	10	-0.0904111	0.0809352	0.26396	-0.249044	0.0682218	0.913556	0.779546	1.0706	1
ebi-a-GCST90017018	bbj-a-148	Prostate cancer || id:bbj-a-148	genus Intestinibacter id.11345	MR Egger	11	0.124614	0.430924	0.778995	-0.719996	0.969225	1.13271	0.486754	2.6359	1
ebi-a-GCST90017018	bbj-a-148	Prostate cancer || id:bbj-a-148	genus Intestinibacter id.11345	Weighted median	11	-0.13434	0.135582	0.321764	-0.400081	0.131401	0.874293	0.670266	1.14042	1
ebi-a-GCST90017069	bbj-a-148	Prostate cancer || id:bbj-a-148	genus Slackia id.825	Inverse variance weighted	6	0.102185	0.0915912	0.264566	-0.0773338	0.281704	1.10759	0.925581	1.32539	1
ebi-a-GCST90017019	bbj-a-148	Prostate cancer || id:bbj-a-148	genus Intestinimonas id.2062	MR Egger	13	-0.210836	0.212542	0.34253	-0.627418	0.205747	0.809907	0.533969	1.22844	1
ebi-a-GCST90017019	bbj-a-148	Prostate cancer || id:bbj-a-148	genus Intestinimonas id.2062	Weighted median	13	-0.0759144	0.111807	0.497152	-0.295056	0.143227	0.926896	0.74449	1.15399	1
ebi-a-GCST90027677	bbj-a-148	Prostate cancer || id:bbj-a-148	k_Bacteria.p_Firmicutes.c_Erysipelotrichia.o_Erysipelotrichales.f_Erysipelotrichaceae	Inverse variance weighted	5	0.179868	0.163098	0.270106	-0.139805	0.499541	1.19706	0.869528	1.64796	1
ebi-a-GCST90017020	bbj-a-148	Prostate cancer || id:bbj-a-148	genus Lachnoclostridium id.11308	MR Egger	12	-0.181585	0.569288	0.756313	-1.29739	0.93422	0.833947	0.273244	2.54523	1
ebi-a-GCST90017020	bbj-a-148	Prostate cancer || id:bbj-a-148	genus Lachnoclostridium id.11308	Weighted median	12	0.118207	0.153754	0.44201	-0.183152	0.419565	1.12548	0.832642	1.5213	1
ebi-a-GCST90027655	bbj-a-148	Prostate cancer || id:bbj-a-148	k_Bacteria.p_Firmicutes.c_Erysipelotrichia	Inverse variance weighted	5	0.179805	0.163073	0.270198	-0.139817	0.499428	1.19698	0.869517	1.64778	1
ebi-a-GCST90017021	bbj-a-148	Prostate cancer || id:bbj-a-148	genus Lachnospiraceae FCS020 group id.11314	MR Egger	10	0.127462	0.238443	0.607485	-0.339885	0.59481	1.13594	0.711852	1.81269	1
ebi-a-GCST90017021	bbj-a-148	Prostate cancer || id:bbj-a-148	genus Lachnospiraceae FCS020 group id.11314	Weighted median	10	0.0345157	0.12349	0.77986	-0.207525	0.276556	1.03512	0.812593	1.31858	1
ebi-a-GCST90027741	bbj-a-148	Prostate cancer || id:bbj-a-148	k_Bacteria.p_Firmicutes.c_Erysipelotrichia.o_Erysipelotrichales	Inverse variance weighted	5	0.179781	0.163065	0.270239	-0.139826	0.499388	1.19696	0.869509	1.64771	1
ebi-a-GCST90017022	bbj-a-148	Prostate cancer || id:bbj-a-148	genus Lachnospiraceae NC2004 group id.11316	MR Egger	7	0.614276	0.363063	0.151445	-0.0973272	1.32588	1.84832	0.907259	3.76549	1
ebi-a-GCST90017022	bbj-a-148	Prostate cancer || id:bbj-a-148	genus Lachnospiraceae NC2004 group id.11316	Weighted median	7	0.246491	0.13456	0.0669768	-0.0172466	0.51023	1.27953	0.982901	1.66567	1
ebi-a-GCST90027840	bbj-a-148	Prostate cancer || id:bbj-a-148	k_Bacteria.p_Firmicutes.c_Clostridia.o_Clostridiales.f_Lachnospiraceae.g_Blautia.s_Ruminococcus_obeum	Inverse variance weighted	10	0.095259	0.0866147	0.271418	-0.0745057	0.265024	1.09994	0.928202	1.30346	1
ebi-a-GCST90017023	bbj-a-148	Prostate cancer || id:bbj-a-148	genus Lachnospiraceae ND3007 group id.11317	MR Egger	3	-3.44762	4.43659	0.57944	-12.1433	5.24809	0.0318213	5.32376e-06	190.203	1
ebi-a-GCST90017023	bbj-a-148	Prostate cancer || id:bbj-a-148	genus Lachnospiraceae ND3007 group id.11317	Weighted median	3	-0.0922006	0.302246	0.760327	-0.684602	0.500201	0.911922	0.504291	1.64905	1
ebi-a-GCST90017007	bbj-a-148	Prostate cancer || id:bbj-a-148	genus Faecalibacterium id.2057	Inverse variance weighted	5	-0.173509	0.159207	0.275789	-0.485555	0.138538	0.84071	0.615355	1.14859	1
ebi-a-GCST90017024	bbj-a-148	Prostate cancer || id:bbj-a-148	genus Lachnospiraceae NK4A136 group id.11319	MR Egger	13	0.125601	0.243216	0.615785	-0.351102	0.602304	1.13383	0.703912	1.82632	1
ebi-a-GCST90017024	bbj-a-148	Prostate cancer || id:bbj-a-148	genus Lachnospiraceae NK4A136 group id.11319	Weighted median	13	0.140054	0.146182	0.338023	-0.146463	0.426572	1.15034	0.863757	1.532	1
ebi-a-GCST90017001	bbj-a-148	Prostate cancer || id:bbj-a-148	genus Eubacterium nodatum group id.11297	Inverse variance weighted	9	-0.0711856	0.0658611	0.279766	-0.200273	0.0579021	0.931289	0.818507	1.05961	1
ebi-a-GCST90017025	bbj-a-148	Prostate cancer || id:bbj-a-148	genus Lachnospiraceae UCG001 id.11321	MR Egger	9	-0.322725	0.537632	0.567242	-1.37648	0.731034	0.724173	0.252465	2.07723	1
ebi-a-GCST90017025	bbj-a-148	Prostate cancer || id:bbj-a-148	genus Lachnospiraceae UCG001 id.11321	Weighted median	9	-0.058013	0.141603	0.682036	-0.335556	0.21953	0.943638	0.714941	1.24549	1
ebi-a-GCST90027730	bbj-a-148	Prostate cancer || id:bbj-a-148	k_Bacteria.p_Proteobacteria.c_Deltaproteobacteria.o_Desulfovibrionales.f_Desulfovibrionaceae.g_Bilophila	Inverse variance weighted	7	-0.129056	0.120724	0.285061	-0.365675	0.107563	0.878925	0.693728	1.11356	1
ebi-a-GCST90017026	bbj-a-148	Prostate cancer || id:bbj-a-148	genus Lachnospiraceae UCG004 id.11324	MR Egger	9	-3.41255	1.54725	0.0632108	-6.44517	-0.379933	0.032957	0.00158817	0.683907	1
ebi-a-GCST90017026	bbj-a-148	Prostate cancer || id:bbj-a-148	genus Lachnospiraceae UCG004 id.11324	Weighted median	9	0.141998	0.193309	0.462605	-0.236888	0.520884	1.15257	0.78908	1.68351	1
ebi-a-GCST90017002	bbj-a-148	Prostate cancer || id:bbj-a-148	genus Eubacterium oxidoreducens group id.11339	Inverse variance weighted	4	-0.125561	0.117632	0.285787	-0.35612	0.104997	0.882002	0.700388	1.11071	1
ebi-a-GCST90017027	bbj-a-148	Prostate cancer || id:bbj-a-148	genus Lachnospiraceae UCG008 id.11328	MR Egger	9	-0.0737976	1.1263	0.94959	-2.28135	2.13375	0.92886	0.102146	8.4465	1
ebi-a-GCST90017027	bbj-a-148	Prostate cancer || id:bbj-a-148	genus Lachnospiraceae UCG008 id.11328	Weighted median	9	-0.154183	0.12422	0.214527	-0.397653	0.0892874	0.857115	0.671895	1.09339	1
ebi-a-GCST90027737	bbj-a-148	Prostate cancer || id:bbj-a-148	k_Bacteria.p_Actinobacteria.c_Actinobacteria.o_Coriobacteriales	Inverse variance weighted	8	-0.116073	0.109109	0.287409	-0.329926	0.0977809	0.89041	0.718977	1.10272	1
ebi-a-GCST90017028	bbj-a-148	Prostate cancer || id:bbj-a-148	genus Lachnospiraceae UCG010 id.11330	MR Egger	8	-0.0493047	0.325062	0.884413	-0.686426	0.587817	0.951891	0.503372	1.80005	1
ebi-a-GCST90017028	bbj-a-148	Prostate cancer || id:bbj-a-148	genus Lachnospiraceae UCG010 id.11330	Weighted median	8	0.17751	0.158811	0.263675	-0.133759	0.488779	1.19424	0.874801	1.63033	1
ebi-a-GCST90027663	bbj-a-148	Prostate cancer || id:bbj-a-148	k_Bacteria.p_Actinobacteria.c_Actinobacteria.o_Coriobacteriales.f_Coriobacteriaceae	Inverse variance weighted	8	-0.11605	0.109114	0.287524	-0.329914	0.0978132	0.89043	0.718985	1.10276	1
ebi-a-GCST90017029	bbj-a-148	Prostate cancer || id:bbj-a-148	genus Lachnospira id.2004	MR Egger	9	0.679871	1.27225	0.60962	-1.81374	3.17348	1.97362	0.163043	23.8905	1
ebi-a-GCST90017029	bbj-a-148	Prostate cancer || id:bbj-a-148	genus Lachnospira id.2004	Weighted median	9	0.321055	0.200729	0.109722	-0.0723738	0.714484	1.37858	0.930183	2.04313	1
ebi-a-GCST90027768	bbj-a-148	Prostate cancer || id:bbj-a-148	k_Bacteria.p_Bacteroidetes.c_Bacteroidia.o_Bacteroidales.f_Porphyromonadaceae.g_Parabacteroides.s_Parabacteroides_johnsonii	Inverse variance weighted	7	0.0538921	0.050912	0.289813	-0.0458955	0.15368	1.05537	0.955142	1.16612	1
ebi-a-GCST90017030	bbj-a-148	Prostate cancer || id:bbj-a-148	genus Lactobacillus id.1837	MR Egger	8	0.706882	0.411596	0.136711	-0.0998454	1.51361	2.02766	0.904977	4.5431	1
ebi-a-GCST90017030	bbj-a-148	Prostate cancer || id:bbj-a-148	genus Lactobacillus id.1837	Weighted median	8	0.250878	0.143758	0.0809612	-0.0308885	0.532644	1.28515	0.969584	1.70343	1
ebi-a-GCST90027778	bbj-a-148	Prostate cancer || id:bbj-a-148	k_Bacteria.p_Bacteroidetes.c_Bacteroidia.o_Bacteroidales.f_Rikenellaceae.g_Alistipes.s_Alistipes_putredinis	Inverse variance weighted	5	0.218867	0.207935	0.292535	-0.188685	0.626419	1.24467	0.828048	1.8709	1
ebi-a-GCST90017031	bbj-a-148	Prostate cancer || id:bbj-a-148	genus Lactococcus id.1851	MR Egger	8	-0.0994904	0.2174	0.663317	-0.525594	0.326613	0.905299	0.591204	1.38627	1
ebi-a-GCST90017031	bbj-a-148	Prostate cancer || id:bbj-a-148	genus Lactococcus id.1851	Weighted median	8	-0.0475697	0.0768223	0.535773	-0.198142	0.103002	0.953544	0.820254	1.10849	1
ebi-a-GCST90016955	bbj-a-148	Prostate cancer || id:bbj-a-148	unknown family id.1000006161	Inverse variance weighted	13	0.073146	0.0701538	0.297109	-0.0643554	0.210647	1.07589	0.937672	1.23448	1
ebi-a-GCST90017032	bbj-a-148	Prostate cancer || id:bbj-a-148	genus Marvinbryantia id.2005	MR Egger	7	-0.490318	0.533461	0.400199	-1.5359	0.555266	0.612432	0.215261	1.7424	1
ebi-a-GCST90017032	bbj-a-148	Prostate cancer || id:bbj-a-148	genus Marvinbryantia id.2005	Weighted median	7	-0.16239	0.161479	0.314588	-0.478889	0.154109	0.850109	0.619471	1.16662	1
ebi-a-GCST90017080	bbj-a-148	Prostate cancer || id:bbj-a-148	unknown genus id.1000006162	Inverse variance weighted	13	0.073146	0.0701538	0.297109	-0.0643554	0.210647	1.07589	0.937672	1.23448	1
ebi-a-GCST90017033	bbj-a-148	Prostate cancer || id:bbj-a-148	genus Methanobrevibacter id.123	MR Egger	6	0.00482289	0.542798	0.993336	-1.05906	1.06871	1.00483	0.346781	2.91161	1
ebi-a-GCST90017033	bbj-a-148	Prostate cancer || id:bbj-a-148	genus Methanobrevibacter id.123	Weighted median	6	0.124218	0.113559	0.274018	-0.0983588	0.346794	1.13226	0.906324	1.41453	1
ebi-a-GCST90017104	bbj-a-148	Prostate cancer || id:bbj-a-148	order NB1n id.3953	Inverse variance weighted	13	0.073146	0.0701538	0.297109	-0.0643554	0.210647	1.07589	0.937672	1.23448	1
ebi-a-GCST90017034	bbj-a-148	Prostate cancer || id:bbj-a-148	genus Odoribacter id.952	MR Egger	4	-2.35086	3.10081	0.527522	-8.42844	3.72672	0.0952871	0.000218562	41.5425	1
ebi-a-GCST90017034	bbj-a-148	Prostate cancer || id:bbj-a-148	genus Odoribacter id.952	Weighted median	4	-0.281393	0.327117	0.389667	-0.922541	0.359756	0.754732	0.397508	1.43298	1
ebi-a-GCST90027666	bbj-a-148	Prostate cancer || id:bbj-a-148	k_Bacteria.p_Bacteroidetes.c_Bacteroidia.o_Bacteroidales.f_Porphyromonadaceae	Inverse variance weighted	13	-0.0805759	0.0787353	0.306129	-0.234897	0.0737452	0.922585	0.790652	1.07653	1
ebi-a-GCST90017035	bbj-a-148	Prostate cancer || id:bbj-a-148	genus Olsenella id.822	MR Egger	9	-0.030158	0.192575	0.879978	-0.407605	0.347289	0.970292	0.665241	1.41523	1
ebi-a-GCST90017035	bbj-a-148	Prostate cancer || id:bbj-a-148	genus Olsenella id.822	Weighted median	9	-0.0412711	0.0831767	0.619763	-0.204297	0.121755	0.959569	0.81522	1.12948	1
ebi-a-GCST90016941	bbj-a-148	Prostate cancer || id:bbj-a-148	family Lactobacillaceae id.1836	Inverse variance weighted	6	0.173001	0.170988	0.311647	-0.162135	0.508137	1.18887	0.850326	1.66219	1
ebi-a-GCST90017036	bbj-a-148	Prostate cancer || id:bbj-a-148	genus Oscillibacter id.2063	MR Egger	9	0.720633	0.454746	0.157055	-0.17067	1.61194	2.05573	0.8431	5.01251	1
ebi-a-GCST90017036	bbj-a-148	Prostate cancer || id:bbj-a-148	genus Oscillibacter id.2063	Weighted median	9	0.164033	0.118968	0.167955	-0.0691437	0.397211	1.17825	0.933193	1.48767	1
ebi-a-GCST90027705	bbj-a-148	Prostate cancer || id:bbj-a-148	k_Bacteria.p_Firmicutes.c_Clostridia.o_Clostridiales.f_Clostridiales_noname.g_Flavonifractor	Inverse variance weighted	5	0.0749418	0.0745583	0.314827	-0.0711924	0.221076	1.07782	0.931283	1.24742	1
ebi-a-GCST90017037	bbj-a-148	Prostate cancer || id:bbj-a-148	genus Oscillospira id.2064	MR Egger	5	0.0458995	0.917749	0.963255	-1.75289	1.84469	1.04697	0.173273	6.32612	1
ebi-a-GCST90017037	bbj-a-148	Prostate cancer || id:bbj-a-148	genus Oscillospira id.2064	Weighted median	5	-0.0404527	0.207078	0.845119	-0.446325	0.365419	0.960355	0.639976	1.44112	1
ebi-a-GCST90016949	bbj-a-148	Prostate cancer || id:bbj-a-148	family Rhodospirillaceae id.2717	Inverse variance weighted	11	0.0866297	0.0864962	0.316564	-0.0829029	0.256162	1.09049	0.920441	1.29196	1
ebi-a-GCST90017038	bbj-a-148	Prostate cancer || id:bbj-a-148	genus Oxalobacter id.2978	MR Egger	7	0.242943	0.555418	0.680065	-0.845676	1.33156	1.275	0.429267	3.78695	1
ebi-a-GCST90017038	bbj-a-148	Prostate cancer || id:bbj-a-148	genus Oxalobacter id.2978	Weighted median	7	-0.0229941	0.104261	0.825449	-0.227347	0.181358	0.977268	0.796645	1.19884	1
ebi-a-GCST90016999	bbj-a-148	Prostate cancer || id:bbj-a-148	genus Eubacterium fissicatena group id.14373	Inverse variance weighted	8	-0.0981869	0.0993821	0.323166	-0.292976	0.096602	0.906479	0.74604	1.10142	1
ebi-a-GCST90017039	bbj-a-148	Prostate cancer || id:bbj-a-148	genus Parabacteroides id.954	MR Egger	4	0.296771	1.55836	0.866544	-2.75761	3.35115	1.34551	0.0634431	28.5357	1
ebi-a-GCST90017039	bbj-a-148	Prostate cancer || id:bbj-a-148	genus Parabacteroides id.954	Weighted median	4	-0.0208093	0.278305	0.940396	-0.566286	0.524668	0.979406	0.567629	1.6899	1
ebi-a-GCST90027712	bbj-a-148	Prostate cancer || id:bbj-a-148	k_Bacteria.p_Firmicutes.c_Clostridia.o_Clostridiales.f_Lachnospiraceae.g_Lachnospiraceae_noname	Inverse variance weighted	5	-0.128904	0.130594	0.323615	-0.384869	0.127061	0.879058	0.68054	1.13549	1
ebi-a-GCST90017040	bbj-a-148	Prostate cancer || id:bbj-a-148	genus Paraprevotella id.962	MR Egger	11	0.259878	0.544135	0.644322	-0.806627	1.32638	1.29677	0.446361	3.76739	1
ebi-a-GCST90017040	bbj-a-148	Prostate cancer || id:bbj-a-148	genus Paraprevotella id.962	Weighted median	11	0.106864	0.105059	0.309069	-0.0990519	0.312779	1.11278	0.905696	1.36722	1
ebi-a-GCST90027685	bbj-a-148	Prostate cancer || id:bbj-a-148	k_Bacteria.p_Proteobacteria.c_Gammaproteobacteria.o_Pasteurellales.f_Pasteurellaceae	Inverse variance weighted	3	0.139446	0.141306	0.323723	-0.137514	0.416406	1.14964	0.871522	1.5165	1
ebi-a-GCST90017041	bbj-a-148	Prostate cancer || id:bbj-a-148	genus Parasutterella id.2892	MR Egger	12	0.230906	0.539773	0.677874	-0.827048	1.28886	1.25974	0.437338	3.62865	1
ebi-a-GCST90017041	bbj-a-148	Prostate cancer || id:bbj-a-148	genus Parasutterella id.2892	Weighted median	12	-0.039367	0.144315	0.785019	-0.322225	0.243491	0.961398	0.724535	1.27569	1
ebi-a-GCST90027746	bbj-a-148	Prostate cancer || id:bbj-a-148	k_Bacteria.p_Proteobacteria.c_Gammaproteobacteria.o_Pasteurellales	Inverse variance weighted	3	0.139394	0.141302	0.323889	-0.137558	0.416347	1.14958	0.871483	1.51641	1
ebi-a-GCST90017042	bbj-a-148	Prostate cancer || id:bbj-a-148	genus Peptococcus id.2037	MR Egger	7	-0.125385	0.369353	0.748048	-0.849317	0.598546	0.882157	0.427707	1.81947	1
ebi-a-GCST90017042	bbj-a-148	Prostate cancer || id:bbj-a-148	genus Peptococcus id.2037	Weighted median	7	-0.0278007	0.116411	0.811249	-0.255966	0.200365	0.972582	0.774168	1.22185	1
ebi-a-GCST90017059	bbj-a-148	Prostate cancer || id:bbj-a-148	genus Ruminococcaceae UCG011 id.11368	Inverse variance weighted	7	-0.0889081	0.0907404	0.327181	-0.266759	0.0889431	0.91493	0.765857	1.09302	1
ebi-a-GCST90017043	bbj-a-148	Prostate cancer || id:bbj-a-148	genus Phascolarctobacterium id.2168	MR Egger	6	0.272633	0.659469	0.700507	-1.01993	1.56519	1.31342	0.360622	4.7836	1
ebi-a-GCST90017043	bbj-a-148	Prostate cancer || id:bbj-a-148	genus Phascolarctobacterium id.2168	Weighted median	6	-0.0281142	0.154204	0.855333	-0.330354	0.274126	0.972277	0.718669	1.31538	1
ebi-a-GCST90016990	bbj-a-148	Prostate cancer || id:bbj-a-148	genus Eggerthella id.819	Inverse variance weighted	8	0.0669249	0.0698162	0.337767	-0.0699149	0.203765	1.06922	0.932473	1.22601	1
ebi-a-GCST90017044	bbj-a-148	Prostate cancer || id:bbj-a-148	genus Prevotella7 id.11182	MR Egger	9	0.0580259	0.460789	0.90333	-0.845121	0.961173	1.05974	0.429505	2.61476	1
ebi-a-GCST90017044	bbj-a-148	Prostate cancer || id:bbj-a-148	genus Prevotella7 id.11182	Weighted median	9	0.00448236	0.0776594	0.953973	-0.14773	0.156695	1.00449	0.862664	1.16964	1
ebi-a-GCST90027753	bbj-a-148	Prostate cancer || id:bbj-a-148	k_Bacteria.p_Actinobacteria.c_Actinobacteria.o_Actinomycetales.f_Micrococcaceae.g_Rothia.s_Rothia_mucilaginosa	Inverse variance weighted	3	0.0825207	0.0864851	0.340002	-0.0869901	0.252031	1.08602	0.916686	1.28664	1
ebi-a-GCST90017045	bbj-a-148	Prostate cancer || id:bbj-a-148	genus Prevotella9 id.11183	MR Egger	11	-0.335204	0.910215	0.721186	-2.11923	1.44882	0.715192	0.120125	4.25808	1
ebi-a-GCST90017045	bbj-a-148	Prostate cancer || id:bbj-a-148	genus Prevotella9 id.11183	Weighted median	11	0.0102652	0.142221	0.942461	-0.268489	0.289019	1.01032	0.764534	1.33512	1
ebi-a-GCST90016972	bbj-a-148	Prostate cancer || id:bbj-a-148	genus Blautia id.1992	Inverse variance weighted	4	0.205408	0.21809	0.346271	-0.222049	0.632865	1.22803	0.800876	1.883	1
ebi-a-GCST90017046	bbj-a-148	Prostate cancer || id:bbj-a-148	genus Rikenellaceae RC9 gut group id.11191	MR Egger	9	0.590164	0.43444	0.216473	-0.261338	1.44167	1.80428	0.770021	4.22773	1
ebi-a-GCST90017046	bbj-a-148	Prostate cancer || id:bbj-a-148	genus Rikenellaceae RC9 gut group id.11191	Weighted median	9	-0.0197942	0.0793778	0.803077	-0.175375	0.135786	0.9804	0.839143	1.14544	1
ebi-a-GCST90017042	bbj-a-148	Prostate cancer || id:bbj-a-148	genus Peptococcus id.2037	Inverse variance weighted	7	-0.0821128	0.0882979	0.352396	-0.255177	0.0909511	0.921168	0.77478	1.09522	1
ebi-a-GCST90017047	bbj-a-148	Prostate cancer || id:bbj-a-148	genus Romboutsia id.11347	MR Egger	9	0.114318	0.355197	0.756969	-0.581868	0.810503	1.12111	0.558854	2.24904	1
ebi-a-GCST90017047	bbj-a-148	Prostate cancer || id:bbj-a-148	genus Romboutsia id.11347	Weighted median	9	-0.133303	0.14898	0.370911	-0.425304	0.158698	0.8752	0.653571	1.17198	1
ebi-a-GCST90017091	bbj-a-148	Prostate cancer || id:bbj-a-148	order Bacillales id.1674	Inverse variance weighted	8	0.0608302	0.0656968	0.354486	-0.0679355	0.189596	1.06272	0.934321	1.20876	1
ebi-a-GCST90017048	bbj-a-148	Prostate cancer || id:bbj-a-148	genus Roseburia id.2012	MR Egger	11	-0.549189	0.5364	0.33264	-1.60053	0.502154	0.577418	0.201789	1.65228	1
ebi-a-GCST90017048	bbj-a-148	Prostate cancer || id:bbj-a-148	genus Roseburia id.2012	Weighted median	11	0.155699	0.168475	0.355401	-0.174513	0.485911	1.16847	0.839866	1.62566	1
ebi-a-GCST90016986	bbj-a-148	Prostate cancer || id:bbj-a-148	genus Defluviitaleaceae UCG011 id.11287	Inverse variance weighted	5	0.117471	0.127443	0.356659	-0.132318	0.367259	1.12465	0.876063	1.44377	1
ebi-a-GCST90017049	bbj-a-148	Prostate cancer || id:bbj-a-148	genus Ruminiclostridium5 id.11355	MR Egger	10	-0.12536	0.556189	0.827326	-1.21549	0.96477	0.882179	0.296564	2.62419	1
ebi-a-GCST90017049	bbj-a-148	Prostate cancer || id:bbj-a-148	genus Ruminiclostridium5 id.11355	Weighted median	10	-0.0412548	0.150286	0.783693	-0.335814	0.253305	0.959585	0.714756	1.28828	1
ebi-a-GCST90016916	bbj-a-148	Prostate cancer || id:bbj-a-148	class Erysipelotrichia id.2147	Inverse variance weighted	9	-0.207145	0.225768	0.358873	-0.64965	0.235359	0.812902	0.522229	1.26536	1
ebi-a-GCST90017050	bbj-a-148	Prostate cancer || id:bbj-a-148	genus Ruminiclostridium6 id.11356	MR Egger	11	0.102875	0.313764	0.750507	-0.512102	0.717852	1.10835	0.599234	2.05002	1
ebi-a-GCST90017050	bbj-a-148	Prostate cancer || id:bbj-a-148	genus Ruminiclostridium6 id.11356	Weighted median	11	0.0781409	0.136506	0.567026	-0.18941	0.345692	1.08128	0.827447	1.41297	1
ebi-a-GCST90016937	bbj-a-148	Prostate cancer || id:bbj-a-148	family Erysipelotrichaceae id.2149	Inverse variance weighted	9	-0.207145	0.225768	0.358873	-0.64965	0.235359	0.812902	0.522229	1.26536	1
ebi-a-GCST90017051	bbj-a-148	Prostate cancer || id:bbj-a-148	genus Ruminiclostridium9 id.11357	MR Egger	7	0.468879	0.782951	0.575362	-1.0657	2.00346	1.5982	0.344485	7.41468	1
ebi-a-GCST90017051	bbj-a-148	Prostate cancer || id:bbj-a-148	genus Ruminiclostridium9 id.11357	Weighted median	7	0.120553	0.192137	0.530376	-0.256036	0.497142	1.12812	0.774114	1.64402	1
ebi-a-GCST90017099	bbj-a-148	Prostate cancer || id:bbj-a-148	order Erysipelotrichales id.2148	Inverse variance weighted	9	-0.207145	0.225768	0.358873	-0.64965	0.235359	0.812902	0.522229	1.26536	1
ebi-a-GCST90017052	bbj-a-148	Prostate cancer || id:bbj-a-148	genus Ruminococcaceae NK4A214 group id.11358	MR Egger	9	-0.683157	0.650134	0.32827	-1.95742	0.591106	0.50502	0.141222	1.80598	1
ebi-a-GCST90017052	bbj-a-148	Prostate cancer || id:bbj-a-148	genus Ruminococcaceae NK4A214 group id.11358	Weighted median	9	0.0346031	0.189044	0.854765	-0.335922	0.405129	1.03521	0.714679	1.4995	1
ebi-a-GCST90016983	bbj-a-148	Prostate cancer || id:bbj-a-148	genus Coprococcus1 id.11301	Inverse variance weighted	9	-0.126774	0.138192	0.358948	-0.39763	0.144083	0.880933	0.67191	1.15498	1
ebi-a-GCST90017053	bbj-a-148	Prostate cancer || id:bbj-a-148	genus Ruminococcaceae UCG002 id.11360	MR Egger	15	0.00552073	0.312144	0.986158	-0.606281	0.617323	1.00554	0.545375	1.85396	1
ebi-a-GCST90017053	bbj-a-148	Prostate cancer || id:bbj-a-148	genus Ruminococcaceae UCG002 id.11360	Weighted median	15	-0.0650159	0.1218	0.593487	-0.303745	0.173713	0.937053	0.738049	1.18971	1
ebi-a-GCST90027697	bbj-a-148	Prostate cancer || id:bbj-a-148	k_Bacteria.p_Bacteroidetes.c_Bacteroidia.o_Bacteroidales.f_Porphyromonadaceae.g_Odoribacter	Inverse variance weighted	6	-0.127045	0.139147	0.361228	-0.399772	0.145683	0.880694	0.670473	1.15683	1
ebi-a-GCST90017054	bbj-a-148	Prostate cancer || id:bbj-a-148	genus Ruminococcaceae UCG003 id.11361	MR Egger	10	0.190404	0.327502	0.576991	-0.451499	0.832308	1.20974	0.636673	2.29862	1
ebi-a-GCST90017054	bbj-a-148	Prostate cancer || id:bbj-a-148	genus Ruminococcaceae UCG003 id.11361	Weighted median	10	0.0939021	0.139622	0.501238	-0.179758	0.367562	1.09845	0.835473	1.44421	1
ebi-a-GCST90027772	bbj-a-148	Prostate cancer || id:bbj-a-148	k_Bacteria.p_Bacteroidetes.c_Bacteroidia.o_Bacteroidales.f_Prevotellaceae.g_Paraprevotella.s_Paraprevotella_unclassified	Inverse variance weighted	7	0.072873	0.0801768	0.363401	-0.0842735	0.23002	1.07559	0.91918	1.25862	1
ebi-a-GCST90017055	bbj-a-148	Prostate cancer || id:bbj-a-148	genus Ruminococcaceae UCG004 id.11362	MR Egger	9	-0.0900434	0.985291	0.929745	-2.02121	1.84113	0.913892	0.132495	6.30364	1
ebi-a-GCST90017055	bbj-a-148	Prostate cancer || id:bbj-a-148	genus Ruminococcaceae UCG004 id.11362	Weighted median	9	0.142407	0.138984	0.305541	-0.130003	0.414816	1.15305	0.878093	1.51409	1
ebi-a-GCST90027771	bbj-a-148	Prostate cancer || id:bbj-a-148	k_Bacteria.p_Bacteroidetes.c_Bacteroidia.o_Bacteroidales.f_Prevotellaceae.g_Paraprevotella.s_Paraprevotella_clara	Inverse variance weighted	11	0.0484877	0.0533864	0.363752	-0.0561497	0.153125	1.04968	0.945398	1.16547	1
ebi-a-GCST90017056	bbj-a-148	Prostate cancer || id:bbj-a-148	genus Ruminococcaceae UCG005 id.11363	MR Egger	12	-0.0433972	0.39366	0.9144	-0.81497	0.728176	0.957531	0.442653	2.0713	1
ebi-a-GCST90017056	bbj-a-148	Prostate cancer || id:bbj-a-148	genus Ruminococcaceae UCG005 id.11363	Weighted median	12	-0.218779	0.135119	0.105412	-0.483613	0.0460536	0.803499	0.616552	1.04713	1
ebi-a-GCST90017066	bbj-a-148	Prostate cancer || id:bbj-a-148	genus Ruminococcus torques group id.14377	Inverse variance weighted	9	-0.0856052	0.0952254	0.368666	-0.272247	0.101036	0.917957	0.761666	1.10632	1
ebi-a-GCST90017057	bbj-a-148	Prostate cancer || id:bbj-a-148	genus Ruminococcaceae UCG009 id.11366	MR Egger	10	0.572095	0.424331	0.214511	-0.259593	1.40378	1.77198	0.771365	4.07057	1
ebi-a-GCST90017057	bbj-a-148	Prostate cancer || id:bbj-a-148	genus Ruminococcaceae UCG009 id.11366	Weighted median	10	-0.0713147	0.111703	0.523192	-0.290252	0.147622	0.931169	0.748075	1.15908	1
ebi-a-GCST90017049	bbj-a-148	Prostate cancer || id:bbj-a-148	genus Ruminiclostridium5 id.11355	Inverse variance weighted	10	-0.124489	0.138973	0.370372	-0.396876	0.147898	0.882948	0.672417	1.1594	1
ebi-a-GCST90017058	bbj-a-148	Prostate cancer || id:bbj-a-148	genus Ruminococcaceae UCG010 id.11367	MR Egger	5	2.91131	2.97177	0.399501	-2.91336	8.73599	18.3809	0.0542928	6222.9	1
ebi-a-GCST90017058	bbj-a-148	Prostate cancer || id:bbj-a-148	genus Ruminococcaceae UCG010 id.11367	Weighted median	5	0.0242566	0.220663	0.912468	-0.408243	0.456757	1.02455	0.664817	1.57894	1
ebi-a-GCST90016948	bbj-a-148	Prostate cancer || id:bbj-a-148	family Prevotellaceae id.960	Inverse variance weighted	14	-0.0789461	0.08833	0.371449	-0.252073	0.0941808	0.92409	0.777188	1.09876	1
ebi-a-GCST90017059	bbj-a-148	Prostate cancer || id:bbj-a-148	genus Ruminococcaceae UCG011 id.11368	MR Egger	7	-0.726633	0.369173	0.106158	-1.45021	-0.00305403	0.483534	0.23452	0.996951	1
ebi-a-GCST90017059	bbj-a-148	Prostate cancer || id:bbj-a-148	genus Ruminococcaceae UCG011 id.11368	Weighted median	7	-0.118945	0.11261	0.29085	-0.33966	0.10177	0.887857	0.712012	1.10713	1
ebi-a-GCST90027847	bbj-a-148	Prostate cancer || id:bbj-a-148	k_Bacteria.p_Firmicutes.c_Clostridia.o_Clostridiales.f_Lachnospiraceae.g_Dorea.s_Dorea_longicatena	Inverse variance weighted	10	-0.0778872	0.0874855	0.373312	-0.249359	0.0935844	0.925069	0.7793	1.0981	1
ebi-a-GCST90017060	bbj-a-148	Prostate cancer || id:bbj-a-148	genus Ruminococcaceae UCG013 id.11370	MR Egger	9	-0.85695	0.494962	0.127	-1.82707	0.113174	0.424455	0.160883	1.11983	1
ebi-a-GCST90017060	bbj-a-148	Prostate cancer || id:bbj-a-148	genus Ruminococcaceae UCG013 id.11370	Weighted median	9	-0.100389	0.177743	0.572209	-0.448765	0.247987	0.904485	0.638416	1.28144	1
ebi-a-GCST90027754	bbj-a-148	Prostate cancer || id:bbj-a-148	k_Bacteria.p_Actinobacteria.c_Actinobacteria.o_Bifidobacteriales.f_Bifidobacteriaceae.g_Bifidobacterium.s_Bifidobacterium_adolescentis	Inverse variance weighted	7	0.0807544	0.0907448	0.373516	-0.0971054	0.258614	1.0841	0.90746	1.29513	1
ebi-a-GCST90017061	bbj-a-148	Prostate cancer || id:bbj-a-148	genus Ruminococcaceae UCG014 id.11371	MR Egger	9	0.533797	0.476661	0.299718	-0.400458	1.46805	1.7054	0.670013	4.34078	1
ebi-a-GCST90017061	bbj-a-148	Prostate cancer || id:bbj-a-148	genus Ruminococcaceae UCG014 id.11371	Weighted median	9	0.228961	0.191156	0.231005	-0.145704	0.603627	1.25729	0.864414	1.82874	1
ebi-a-GCST90016929	bbj-a-148	Prostate cancer || id:bbj-a-148	family Bifidobacteriaceae id.433	Inverse variance weighted	9	0.141308	0.159084	0.374402	-0.170497	0.453112	1.15178	0.843246	1.5732	1
ebi-a-GCST90017062	bbj-a-148	Prostate cancer || id:bbj-a-148	genus Ruminococcus1 id.11373	MR Egger	7	-0.0632177	0.773239	0.938012	-1.57877	1.45233	0.938739	0.206229	4.27306	1
ebi-a-GCST90017062	bbj-a-148	Prostate cancer || id:bbj-a-148	genus Ruminococcus1 id.11373	Weighted median	7	-0.164547	0.219094	0.45263	-0.593971	0.264876	0.848277	0.55213	1.30327	1
ebi-a-GCST90017093	bbj-a-148	Prostate cancer || id:bbj-a-148	order Bifidobacteriales id.432	Inverse variance weighted	9	0.141308	0.159084	0.374402	-0.170497	0.453112	1.15178	0.843246	1.5732	1
ebi-a-GCST90017063	bbj-a-148	Prostate cancer || id:bbj-a-148	genus Ruminococcus2 id.11374	MR Egger	9	-0.0684492	0.181569	0.717352	-0.424325	0.287427	0.933841	0.654211	1.33299	1
ebi-a-GCST90017063	bbj-a-148	Prostate cancer || id:bbj-a-148	genus Ruminococcus2 id.11374	Weighted median	9	-0.146309	0.124156	0.238628	-0.389655	0.0970377	0.863891	0.677291	1.1019	1
ebi-a-GCST90027797	bbj-a-148	Prostate cancer || id:bbj-a-148	k_Bacteria.p_Firmicutes.c_Clostridia.o_Clostridiales.f_Ruminococcaceae.g_Faecalibacterium.s_Faecalibacterium_prausnitzii	Inverse variance weighted	6	0.132626	0.149893	0.376264	-0.161165	0.426416	1.14182	0.851152	1.53176	1
ebi-a-GCST90017064	bbj-a-148	Prostate cancer || id:bbj-a-148	genus Ruminococcus gauvreauii group id.11342	MR Egger	9	-0.662181	0.896575	0.484191	-2.41947	1.09511	0.515725	0.0889689	2.9895	1
ebi-a-GCST90017064	bbj-a-148	Prostate cancer || id:bbj-a-148	genus Ruminococcus gauvreauii group id.11342	Weighted median	9	-0.1495	0.15243	0.3267	-0.448262	0.149262	0.861138	0.638737	1.16098	1
ebi-a-GCST90016945	bbj-a-148	Prostate cancer || id:bbj-a-148	family Peptococcaceae id.2024	Inverse variance weighted	5	0.132692	0.150064	0.376567	-0.161433	0.426818	1.1419	0.850923	1.53237	1
ebi-a-GCST90017065	bbj-a-148	Prostate cancer || id:bbj-a-148	genus Ruminococcus gnavus group id.14376	MR Egger	11	0.0547861	0.451705	0.906128	-0.830555	0.940127	1.05631	0.435807	2.56031	1
ebi-a-GCST90017065	bbj-a-148	Prostate cancer || id:bbj-a-148	genus Ruminococcus gnavus group id.14376	Weighted median	11	0.080713	0.105683	0.445028	-0.126425	0.287851	1.08406	0.88124	1.33356	1
ebi-a-GCST90016947	bbj-a-148	Prostate cancer || id:bbj-a-148	family Porphyromonadaceae id.943	Inverse variance weighted	7	-0.156981	0.177944	0.377673	-0.505751	0.191789	0.85472	0.603053	1.21142	1
ebi-a-GCST90017066	bbj-a-148	Prostate cancer || id:bbj-a-148	genus Ruminococcus torques group id.14377	MR Egger	9	-0.210483	0.197307	0.321475	-0.597205	0.176238	0.810193	0.550348	1.19272	1
ebi-a-GCST90017066	bbj-a-148	Prostate cancer || id:bbj-a-148	genus Ruminococcus torques group id.14377	Weighted median	9	-0.124388	0.141805	0.380392	-0.402325	0.15355	0.883038	0.668763	1.16597	1
ebi-a-GCST90017065	bbj-a-148	Prostate cancer || id:bbj-a-148	genus Ruminococcus gnavus group id.14376	Inverse variance weighted	11	0.0687079	0.0779869	0.378307	-0.0841463	0.221562	1.07112	0.919297	1.24802	1
ebi-a-GCST90017067	bbj-a-148	Prostate cancer || id:bbj-a-148	genus Sellimonas id.14369	MR Egger	6	-0.167062	1.57634	0.9207	-3.25669	2.92256	0.846147	0.0385158	18.5889	1
ebi-a-GCST90017067	bbj-a-148	Prostate cancer || id:bbj-a-148	genus Sellimonas id.14369	Weighted median	6	-0.180287	0.116072	0.120368	-0.407788	0.0472144	0.835031	0.66512	1.04835	1
ebi-a-GCST90017051	bbj-a-148	Prostate cancer || id:bbj-a-148	genus Ruminiclostridium9 id.11357	Inverse variance weighted	7	0.160294	0.183121	0.381386	-0.198623	0.519211	1.17386	0.819859	1.6807	1
ebi-a-GCST90017068	bbj-a-148	Prostate cancer || id:bbj-a-148	genus Senegalimassilia id.11160	MR Egger	5	0.260074	0.412325	0.572981	-0.548084	1.06823	1.29703	0.578057	2.91023	1
ebi-a-GCST90017068	bbj-a-148	Prostate cancer || id:bbj-a-148	genus Senegalimassilia id.11160	Weighted median	5	0.078909	0.145777	0.5883	-0.206813	0.364631	1.08211	0.813172	1.43998	1
ebi-a-GCST90017020	bbj-a-148	Prostate cancer || id:bbj-a-148	genus Lachnoclostridium id.11308	Inverse variance weighted	12	0.112138	0.130078	0.38864	-0.142814	0.367091	1.11867	0.866915	1.44353	1
ebi-a-GCST90017069	bbj-a-148	Prostate cancer || id:bbj-a-148	genus Slackia id.825	MR Egger	6	-0.0119966	0.435618	0.979349	-0.865809	0.841816	0.988075	0.420711	2.32058	1
ebi-a-GCST90017069	bbj-a-148	Prostate cancer || id:bbj-a-148	genus Slackia id.825	Weighted median	6	0.126742	0.119886	0.290426	-0.108234	0.361717	1.13512	0.897418	1.43579	1
ebi-a-GCST90016935	bbj-a-148	Prostate cancer || id:bbj-a-148	family Desulfovibrionaceae id.3169	Inverse variance weighted	10	0.0950901	0.110421	0.389149	-0.121335	0.311515	1.09976	0.885738	1.36549	1
ebi-a-GCST90017070	bbj-a-148	Prostate cancer || id:bbj-a-148	genus Streptococcus id.1853	MR Egger	11	-0.523978	0.541978	0.358909	-1.58625	0.538298	0.592161	0.204691	1.71309	1
ebi-a-GCST90017070	bbj-a-148	Prostate cancer || id:bbj-a-148	genus Streptococcus id.1853	Weighted median	11	-0.0697287	0.136653	0.609868	-0.337568	0.198111	0.932647	0.713503	1.2191	1
ebi-a-GCST90017101	bbj-a-148	Prostate cancer || id:bbj-a-148	order Lactobacillales id.1800	Inverse variance weighted	11	0.112455	0.1306	0.389203	-0.143521	0.368431	1.11902	0.866302	1.44547	1
ebi-a-GCST90017071	bbj-a-148	Prostate cancer || id:bbj-a-148	genus Subdoligranulum id.2070	MR Egger	10	-0.0786865	0.265444	0.774449	-0.598956	0.441583	0.92433	0.549385	1.55517	1
ebi-a-GCST90017071	bbj-a-148	Prostate cancer || id:bbj-a-148	genus Subdoligranulum id.2070	Weighted median	10	-0.0246233	0.150521	0.870056	-0.319644	0.270398	0.975677	0.726407	1.31049	1
ebi-a-GCST90017116	bbj-a-148	Prostate cancer || id:bbj-a-148	phylum Proteobacteria id.2375	Inverse variance weighted	8	0.172155	0.200002	0.389367	-0.219849	0.564158	1.18786	0.80264	1.75797	1
ebi-a-GCST90017072	bbj-a-148	Prostate cancer || id:bbj-a-148	genus Sutterella id.2896	MR Egger	9	-1.70087	1.30921	0.235043	-4.26693	0.865191	0.182525	0.0140248	2.37546	1
ebi-a-GCST90017072	bbj-a-148	Prostate cancer || id:bbj-a-148	genus Sutterella id.2896	Weighted median	9	-0.0329532	0.154657	0.83127	-0.336081	0.270174	0.967584	0.714566	1.31019	1
ebi-a-GCST90027776	bbj-a-148	Prostate cancer || id:bbj-a-148	k_Bacteria.p_Bacteroidetes.c_Bacteroidia.o_Bacteroidales.f_Rikenellaceae.g_Alistipes.s_Alistipes_indistinctus	Inverse variance weighted	10	0.0511209	0.0599129	0.393518	-0.0663084	0.16855	1.05245	0.935842	1.18359	1
ebi-a-GCST90017073	bbj-a-148	Prostate cancer || id:bbj-a-148	genus Terrisporobacter id.11348	MR Egger	5	-0.173383	0.464191	0.733597	-1.0832	0.736431	0.840816	0.338512	2.08847	1
ebi-a-GCST90017073	bbj-a-148	Prostate cancer || id:bbj-a-148	genus Terrisporobacter id.11348	Weighted median	5	0.0727102	0.13582	0.592414	-0.193498	0.338918	1.07542	0.824072	1.40343	1
ebi-a-GCST90016930	bbj-a-148	Prostate cancer || id:bbj-a-148	family Christensenellaceae id.1866	Inverse variance weighted	9	0.110939	0.130153	0.394006	-0.144161	0.366039	1.11733	0.865749	1.44201	1
ebi-a-GCST90017074	bbj-a-148	Prostate cancer || id:bbj-a-148	genus Turicibacter id.2162	MR Egger	7	-0.982635	0.553708	0.136131	-2.0679	0.102633	0.374323	0.126451	1.10808	1
ebi-a-GCST90017074	bbj-a-148	Prostate cancer || id:bbj-a-148	genus Turicibacter id.2162	Weighted median	7	0.263963	0.159548	0.0980373	-0.0487507	0.576676	1.30208	0.952419	1.78011	1
ebi-a-GCST90017097	bbj-a-148	Prostate cancer || id:bbj-a-148	order Desulfovibrionales id.3156	Inverse variance weighted	12	0.0884037	0.104039	0.395483	-0.115513	0.29232	1.09243	0.890909	1.33953	1
ebi-a-GCST90017075	bbj-a-148	Prostate cancer || id:bbj-a-148	genus Tyzzerella3 id.11335	MR Egger	10	0.581441	0.501387	0.279624	-0.401278	1.56416	1.78861	0.669464	4.77866	1
ebi-a-GCST90017075	bbj-a-148	Prostate cancer || id:bbj-a-148	genus Tyzzerella3 id.11335	Weighted median	10	-0.00919824	0.0966731	0.924197	-0.198677	0.180281	0.990844	0.819814	1.19755	1
ebi-a-GCST90027670	bbj-a-148	Prostate cancer || id:bbj-a-148	k_Bacteria.p_Firmicutes.c_Bacilli.o_Lactobacillales.f_Streptococcaceae	Inverse variance weighted	13	-0.0989424	0.11757	0.400032	-0.329379	0.131494	0.905795	0.719371	1.14053	1
ebi-a-GCST90017076	bbj-a-148	Prostate cancer || id:bbj-a-148	unknown genus id.1000000073	MR Egger	14	-0.0339231	0.259832	0.898288	-0.543194	0.475348	0.966646	0.58089	1.60857	1
ebi-a-GCST90017076	bbj-a-148	Prostate cancer || id:bbj-a-148	unknown genus id.1000000073	Weighted median	14	0.0608275	0.110789	0.582978	-0.156319	0.277974	1.06272	0.855286	1.32045	1
ebi-a-GCST90016919	bbj-a-148	Prostate cancer || id:bbj-a-148	class Melainabacteria id.1589	Inverse variance weighted	7	-0.0881183	0.104855	0.400693	-0.293633	0.117397	0.915653	0.74555	1.12457	1
ebi-a-GCST90017077	bbj-a-148	Prostate cancer || id:bbj-a-148	unknown genus id.1000001215	MR Egger	7	-1.03504	0.388066	0.0444997	-1.79565	-0.274426	0.355214	0.16602	0.760008	1
ebi-a-GCST90017077	bbj-a-148	Prostate cancer || id:bbj-a-148	unknown genus id.1000001215	Weighted median	7	0.0501316	0.121802	0.680645	-0.1886	0.288864	1.05141	0.828117	1.33491	1
ebi-a-GCST90016928	bbj-a-148	Prostate cancer || id:bbj-a-148	family Bacteroidales S24 7group id.11173	Inverse variance weighted	7	-0.116128	0.138567	0.401994	-0.387719	0.155463	0.890361	0.678603	1.1682	1
ebi-a-GCST90017078	bbj-a-148	Prostate cancer || id:bbj-a-148	unknown genus id.1000005472	MR Egger	12	-0.346328	0.490991	0.496685	-1.30867	0.616016	0.707281	0.270179	1.85154	1
ebi-a-GCST90017078	bbj-a-148	Prostate cancer || id:bbj-a-148	unknown genus id.1000005472	Weighted median	12	0.121203	0.137875	0.379356	-0.149031	0.391437	1.12885	0.861542	1.47911	1
ebi-a-GCST90017079	bbj-a-148	Prostate cancer || id:bbj-a-148	unknown genus id.1000005479	Inverse variance weighted	7	-0.116128	0.138567	0.401994	-0.387719	0.155463	0.890361	0.678603	1.1682	1
ebi-a-GCST90017079	bbj-a-148	Prostate cancer || id:bbj-a-148	unknown genus id.1000005479	MR Egger	7	-0.364485	0.480553	0.48237	-1.30637	0.577399	0.694555	0.270802	1.7814	1
ebi-a-GCST90017079	bbj-a-148	Prostate cancer || id:bbj-a-148	unknown genus id.1000005479	Weighted median	7	-0.235647	0.1287	0.0671048	-0.487899	0.016606	0.79006	0.613915	1.01674	1
ebi-a-GCST90016932	bbj-a-148	Prostate cancer || id:bbj-a-148	family Clostridiales vadin BB60 group id.11286	Inverse variance weighted	14	0.0657864	0.0793659	0.407161	-0.0897707	0.221344	1.068	0.914141	1.24775	1
ebi-a-GCST90017080	bbj-a-148	Prostate cancer || id:bbj-a-148	unknown genus id.1000006162	MR Egger	13	-0.080438	0.239043	0.742826	-0.548963	0.388087	0.922712	0.577548	1.47416	1
ebi-a-GCST90017080	bbj-a-148	Prostate cancer || id:bbj-a-148	unknown genus id.1000006162	Weighted median	13	0.0403296	0.0898976	0.653708	-0.13587	0.216529	1.04115	0.872956	1.24176	1
ebi-a-GCST90017076	bbj-a-148	Prostate cancer || id:bbj-a-148	unknown genus id.1000000073	Inverse variance weighted	14	0.0657864	0.0793659	0.407161	-0.0897707	0.221344	1.068	0.914141	1.24775	1
ebi-a-GCST90017081	bbj-a-148	Prostate cancer || id:bbj-a-148	unknown genus id.1868	MR Egger	8	-0.583631	0.675175	0.420571	-1.90697	0.739713	0.557869	0.148529	2.09533	1
ebi-a-GCST90017081	bbj-a-148	Prostate cancer || id:bbj-a-148	unknown genus id.1868	Weighted median	8	0.309079	0.155706	0.0471427	0.00389514	0.614262	1.36217	1.0039	1.84829	1
ebi-a-GCST90016943	bbj-a-148	Prostate cancer || id:bbj-a-148	family Oxalobacteraceae id.2966	Inverse variance weighted	7	-0.0765109	0.092566	0.408489	-0.25794	0.104918	0.926343	0.772641	1.11062	1
ebi-a-GCST90017082	bbj-a-148	Prostate cancer || id:bbj-a-148	unknown genus id.2001	MR Egger	8	-0.0360367	0.217767	0.873999	-0.46286	0.390787	0.964605	0.629481	1.47814	1
ebi-a-GCST90017082	bbj-a-148	Prostate cancer || id:bbj-a-148	unknown genus id.2001	Weighted median	8	0.0365388	0.113382	0.747253	-0.185689	0.258767	1.03721	0.830532	1.29533	1
ebi-a-GCST90017003	bbj-a-148	Prostate cancer || id:bbj-a-148	genus Eubacterium rectale group id.14374	Inverse variance weighted	6	-0.146323	0.17726	0.409105	-0.493752	0.201106	0.863879	0.610332	1.22275	1
ebi-a-GCST90017083	bbj-a-148	Prostate cancer || id:bbj-a-148	unknown genus id.2041	MR Egger	9	-0.539456	0.738046	0.488563	-1.98603	0.907114	0.583065	0.13724	2.47716	1
ebi-a-GCST90017083	bbj-a-148	Prostate cancer || id:bbj-a-148	unknown genus id.2041	Weighted median	9	-0.100961	0.145974	0.489164	-0.38707	0.185147	0.903968	0.679044	1.2034	1
ebi-a-GCST90017036	bbj-a-148	Prostate cancer || id:bbj-a-148	genus Oscillibacter id.2063	Inverse variance weighted	9	0.0766055	0.0936484	0.413351	-0.106945	0.260156	1.07962	0.898575	1.29713	1
ebi-a-GCST90017084	bbj-a-148	Prostate cancer || id:bbj-a-148	unknown genus id.2071	MR Egger	13	0.265617	0.474476	0.586827	-0.664356	1.19559	1.30423	0.514605	3.3055	1
ebi-a-GCST90017084	bbj-a-148	Prostate cancer || id:bbj-a-148	unknown genus id.2071	Weighted median	13	0.0711975	0.113637	0.530965	-0.151531	0.293926	1.07379	0.859391	1.34169	1
ebi-a-GCST90027810	bbj-a-148	Prostate cancer || id:bbj-a-148	k_Bacteria.p_Proteobacteria.c_Betaproteobacteria.o_Burkholderiales.f_Oxalobacteraceae.g_Oxalobacter.s_Oxalobacter_formigenes	Inverse variance weighted	7	0.103846	0.127479	0.415293	-0.146012	0.353704	1.10943	0.864147	1.42433	1
ebi-a-GCST90017085	bbj-a-148	Prostate cancer || id:bbj-a-148	unknown genus id.2755	MR Egger	10	0.134298	0.361441	0.719866	-0.574126	0.842722	1.14373	0.563197	2.32268	1
ebi-a-GCST90017085	bbj-a-148	Prostate cancer || id:bbj-a-148	unknown genus id.2755	Weighted median	10	0.0796639	0.0993733	0.422748	-0.115108	0.274436	1.08292	0.89127	1.31579	1
ebi-a-GCST90027708	bbj-a-148	Prostate cancer || id:bbj-a-148	k_Bacteria.p_Firmicutes.c_Clostridia.o_Clostridiales.f_Lachnospiraceae.g_Blautia	Inverse variance weighted	7	0.110253	0.135393	0.415462	-0.155117	0.375623	1.11656	0.856315	1.4559	1
ebi-a-GCST90017086	bbj-a-148	Prostate cancer || id:bbj-a-148	unknown genus id.826	MR Egger	7	-0.251859	0.513257	0.64441	-1.25784	0.754125	0.777354	0.284266	2.12575	1
ebi-a-GCST90017086	bbj-a-148	Prostate cancer || id:bbj-a-148	unknown genus id.826	Weighted median	7	-0.0375496	0.142475	0.792126	-0.316801	0.241702	0.963147	0.728476	1.27341	1
ebi-a-GCST90027795	bbj-a-148	Prostate cancer || id:bbj-a-148	k_Bacteria.p_Firmicutes.c_Clostridia.o_Clostridiales.f_Eubacteriaceae.g_Eubacterium.s_Eubacterium_ventriosum	Inverse variance weighted	3	-0.0527441	0.0648481	0.416018	-0.179846	0.0743582	0.948623	0.835399	1.07719	1
ebi-a-GCST90017087	bbj-a-148	Prostate cancer || id:bbj-a-148	unknown genus id.959	MR Egger	10	-0.739469	0.398952	0.100929	-1.52142	0.0424774	0.477367	0.218402	1.04339	1
ebi-a-GCST90017087	bbj-a-148	Prostate cancer || id:bbj-a-148	unknown genus id.959	Weighted median	10	0.00398057	0.0932114	0.965937	-0.178714	0.186675	1.00399	0.836345	1.20524	1
ebi-a-GCST90027765	bbj-a-148	Prostate cancer || id:bbj-a-148	k_Bacteria.p_Bacteroidetes.c_Bacteroidia.o_Bacteroidales.f_Porphyromonadaceae.g_Odoribacter.s_Odoribacter_splanchnicus	Inverse variance weighted	10	0.0555576	0.068349	0.416303	-0.0784064	0.189522	1.05713	0.924589	1.20867	1
ebi-a-GCST90017088	bbj-a-148	Prostate cancer || id:bbj-a-148	genus Veillonella id.2198	MR Egger	5	-1.35579	3.0252	0.684424	-7.28519	4.57362	0.257745	0.000685621	96.8938	1
ebi-a-GCST90017088	bbj-a-148	Prostate cancer || id:bbj-a-148	genus Veillonella id.2198	Weighted median	5	0.0326379	0.179633	0.855824	-0.319443	0.384719	1.03318	0.726553	1.4692	1
ebi-a-GCST90027681	bbj-a-148	Prostate cancer || id:bbj-a-148	k_Bacteria.p_Proteobacteria.c_Betaproteobacteria.o_Burkholderiales.f_Oxalobacteraceae	Inverse variance weighted	7	0.103454	0.127511	0.417176	-0.146468	0.353376	1.10899	0.863753	1.42387	1
ebi-a-GCST90017089	bbj-a-148	Prostate cancer || id:bbj-a-148	genus Victivallis id.2256	MR Egger	9	-0.482422	0.657019	0.486653	-1.77018	0.805336	0.617286	0.170302	2.23745	1
ebi-a-GCST90017089	bbj-a-148	Prostate cancer || id:bbj-a-148	genus Victivallis id.2256	Weighted median	9	0.0307211	0.0893805	0.731063	-0.144465	0.205907	1.0312	0.865485	1.22864	1
ebi-a-GCST90027822	bbj-a-148	Prostate cancer || id:bbj-a-148	k_Bacteria.p_Bacteroidetes.c_Bacteroidia.o_Bacteroidales.f_Bacteroidaceae.g_Bacteroides.s_Bacteroides_clarus	Inverse variance weighted	6	-0.0459496	0.0568507	0.418946	-0.157377	0.0654776	0.95509	0.854382	1.06767	1
ebi-a-GCST90017090	bbj-a-148	Prostate cancer || id:bbj-a-148	order Actinomycetales id.420	MR Egger	3	0.486881	0.938986	0.695472	-1.35353	2.32729	1.62723	0.258326	10.2502	1
ebi-a-GCST90017090	bbj-a-148	Prostate cancer || id:bbj-a-148	order Actinomycetales id.420	Weighted median	3	0.166142	0.197402	0.39999	-0.220767	0.55305	1.18074	0.801903	1.73855	1
ebi-a-GCST90016925	bbj-a-148	Prostate cancer || id:bbj-a-148	family Actinomycetaceae id.421	Inverse variance weighted	3	0.130529	0.16342	0.424446	-0.189774	0.450832	1.13943	0.827146	1.56962	1
ebi-a-GCST90017091	bbj-a-148	Prostate cancer || id:bbj-a-148	order Bacillales id.1674	MR Egger	8	-0.117741	0.270522	0.67861	-0.647964	0.412482	0.888926	0.52311	1.51056	1
ebi-a-GCST90017091	bbj-a-148	Prostate cancer || id:bbj-a-148	order Bacillales id.1674	Weighted median	8	0.0205775	0.0850706	0.808867	-0.146161	0.187316	1.02079	0.864019	1.20601	1
ebi-a-GCST90016991	bbj-a-148	Prostate cancer || id:bbj-a-148	genus Eisenbergiella id.11304	Inverse variance weighted	10	0.0546903	0.0685556	0.425015	-0.0796786	0.189059	1.05621	0.923413	1.20811	1
ebi-a-GCST90017092	bbj-a-148	Prostate cancer || id:bbj-a-148	order Bacteroidales id.913	MR Egger	13	0.0646298	0.193796	0.745031	-0.31521	0.444469	1.06676	0.729636	1.55966	1
ebi-a-GCST90017092	bbj-a-148	Prostate cancer || id:bbj-a-148	order Bacteroidales id.913	Weighted median	13	-0.0179333	0.112682	0.873552	-0.238791	0.202924	0.982227	0.78758	1.22498	1
ebi-a-GCST90017090	bbj-a-148	Prostate cancer || id:bbj-a-148	order Actinomycetales id.420	Inverse variance weighted	3	0.130314	0.163564	0.425618	-0.190272	0.450899	1.13919	0.826734	1.56972	1
ebi-a-GCST90017093	bbj-a-148	Prostate cancer || id:bbj-a-148	order Bifidobacteriales id.432	MR Egger	9	0.0610477	0.554928	0.915489	-1.02661	1.14871	1.06295	0.358219	3.15411	1
ebi-a-GCST90017093	bbj-a-148	Prostate cancer || id:bbj-a-148	order Bifidobacteriales id.432	Weighted median	9	-0.0179963	0.182593	0.921488	-0.375879	0.339886	0.982165	0.686685	1.40479	1
ebi-a-GCST90027769	bbj-a-148	Prostate cancer || id:bbj-a-148	k_Bacteria.p_Bacteroidetes.c_Bacteroidia.o_Bacteroidales.f_Porphyromonadaceae.g_Parabacteroides.s_Parabacteroides_merdae	Inverse variance weighted	6	-0.0534552	0.0677956	0.430419	-0.186335	0.0794242	0.947948	0.829996	1.08266	1
ebi-a-GCST90017094	bbj-a-148	Prostate cancer || id:bbj-a-148	order Burkholderiales id.2874	MR Egger	9	0.613421	0.606258	0.345315	-0.574845	1.80169	1.84674	0.562792	6.05986	1
ebi-a-GCST90017094	bbj-a-148	Prostate cancer || id:bbj-a-148	order Burkholderiales id.2874	Weighted median	9	0.0407308	0.19338	0.833179	-0.338293	0.419755	1.04157	0.712986	1.52159	1
ebi-a-GCST90016971	bbj-a-148	Prostate cancer || id:bbj-a-148	genus Bilophila id.3170	Inverse variance weighted	12	0.0858483	0.110225	0.436072	-0.130193	0.30189	1.08964	0.877926	1.35241	1
ebi-a-GCST90017095	bbj-a-148	Prostate cancer || id:bbj-a-148	order Clostridiales id.1863	MR Egger	11	0.0728511	0.573889	0.901777	-1.05197	1.19767	1.07557	0.349249	3.3124	1
ebi-a-GCST90017095	bbj-a-148	Prostate cancer || id:bbj-a-148	order Clostridiales id.1863	Weighted median	11	0.175074	0.153111	0.252855	-0.125024	0.475172	1.19133	0.882475	1.60829	1
ebi-a-GCST90016909	bbj-a-148	Prostate cancer || id:bbj-a-148	class Alphaproteobacteria id.2379	Inverse variance weighted	4	0.116065	0.149199	0.436618	-0.176366	0.408495	1.12307	0.838311	1.50455	1
ebi-a-GCST90017096	bbj-a-148	Prostate cancer || id:bbj-a-148	order Coriobacteriales id.810	MR Egger	11	-0.0656965	0.483351	0.894877	-1.01306	0.881671	0.936415	0.363105	2.41493	1
ebi-a-GCST90017096	bbj-a-148	Prostate cancer || id:bbj-a-148	order Coriobacteriales id.810	Weighted median	11	-0.0258303	0.161613	0.873017	-0.342592	0.290932	0.9745	0.709928	1.33767	1
ebi-a-GCST90027855	bbj-a-148	Prostate cancer || id:bbj-a-148	k_Bacteria.p_Firmicutes.c_Clostridia.o_Clostridiales.f_Lachnospiraceae.g_Roseburia.s_Roseburia_intestinalis	Inverse variance weighted	7	-0.0553392	0.0714486	0.438617	-0.195379	0.0847002	0.946164	0.822523	1.08839	1
ebi-a-GCST90017097	bbj-a-148	Prostate cancer || id:bbj-a-148	order Desulfovibrionales id.3156	MR Egger	12	0.260173	0.251868	0.325951	-0.233488	0.753835	1.29716	0.791767	2.12513	1
ebi-a-GCST90017097	bbj-a-148	Prostate cancer || id:bbj-a-148	order Desulfovibrionales id.3156	Weighted median	12	0.0455604	0.140989	0.746583	-0.230779	0.3219	1.04661	0.793915	1.37975	1
ebi-a-GCST90016950	bbj-a-148	Prostate cancer || id:bbj-a-148	family Rikenellaceae id.967	Inverse variance weighted	16	0.0713009	0.0934382	0.445415	-0.111838	0.25444	1.0739	0.894189	1.28974	1
ebi-a-GCST90017098	bbj-a-148	Prostate cancer || id:bbj-a-148	order Enterobacteriales id.3468	MR Egger	6	-2.16636	1.01154	0.0989038	-4.14898	-0.18375	0.114594	0.0157806	0.832144	1
ebi-a-GCST90017098	bbj-a-148	Prostate cancer || id:bbj-a-148	order Enterobacteriales id.3468	Weighted median	6	-0.0132859	0.21702	0.951184	-0.438645	0.412073	0.986802	0.64491	1.50994	1
ebi-a-GCST90027848	bbj-a-148	Prostate cancer || id:bbj-a-148	k_Bacteria.p_Firmicutes.c_Clostridia.o_Clostridiales.f_Lachnospiraceae.g_Dorea.s_Dorea_unclassified	Inverse variance weighted	8	0.0415923	0.0545443	0.445737	-0.0653145	0.148499	1.04247	0.936773	1.16009	1
ebi-a-GCST90017099	bbj-a-148	Prostate cancer || id:bbj-a-148	order Erysipelotrichales id.2148	MR Egger	9	1.22449	1.54581	0.454287	-1.80531	4.25428	3.40242	0.164424	70.4062	1
ebi-a-GCST90017099	bbj-a-148	Prostate cancer || id:bbj-a-148	order Erysipelotrichales id.2148	Weighted median	9	-0.284068	0.231872	0.220535	-0.738536	0.170401	0.752716	0.477813	1.18578	1
ebi-a-GCST90027851	bbj-a-148	Prostate cancer || id:bbj-a-148	k_Bacteria.p_Firmicutes.c_Clostridia.o_Clostridiales.f_Lachnospiraceae.g_Lachnospiraceae_noname.s_Lachnospiraceae_bacterium_5_1_63FAA	Inverse variance weighted	5	-0.043827	0.0575134	0.446042	-0.156553	0.0688994	0.95712	0.855086	1.07133	1
ebi-a-GCST90017100	bbj-a-148	Prostate cancer || id:bbj-a-148	order Gastranaerophilales id.1591	MR Egger	7	-1.03504	0.388066	0.0444997	-1.79565	-0.274426	0.355214	0.16602	0.760008	1
ebi-a-GCST90017100	bbj-a-148	Prostate cancer || id:bbj-a-148	order Gastranaerophilales id.1591	Weighted median	7	0.0501316	0.130958	0.701863	-0.206546	0.306809	1.05141	0.813389	1.35908	1
ebi-a-GCST90016953	bbj-a-148	Prostate cancer || id:bbj-a-148	unknown family id.1000001214	Inverse variance weighted	7	-0.0777471	0.103098	0.450785	-0.279819	0.124325	0.925198	0.75592	1.13238	1
ebi-a-GCST90017101	bbj-a-148	Prostate cancer || id:bbj-a-148	order Lactobacillales id.1800	MR Egger	11	0.0257695	0.378614	0.947224	-0.716313	0.767852	1.0261	0.48855	2.15513	1
ebi-a-GCST90017101	bbj-a-148	Prostate cancer || id:bbj-a-148	order Lactobacillales id.1800	Weighted median	11	0.0457637	0.170236	0.788064	-0.287899	0.379426	1.04683	0.749837	1.46145	1
ebi-a-GCST90017077	bbj-a-148	Prostate cancer || id:bbj-a-148	unknown genus id.1000001215	Inverse variance weighted	7	-0.0777471	0.103098	0.450785	-0.279819	0.124325	0.925198	0.75592	1.13238	1
ebi-a-GCST90017102	bbj-a-148	Prostate cancer || id:bbj-a-148	order Methanobacteriales id.120	MR Egger	7	0.162291	0.46844	0.743109	-0.755852	1.08043	1.1762	0.46961	2.94596	1
ebi-a-GCST90017102	bbj-a-148	Prostate cancer || id:bbj-a-148	order Methanobacteriales id.120	Weighted median	7	0.0821531	0.099549	0.409228	-0.112963	0.277269	1.08562	0.893184	1.31952	1
ebi-a-GCST90017100	bbj-a-148	Prostate cancer || id:bbj-a-148	order Gastranaerophilales id.1591	Inverse variance weighted	7	-0.0777471	0.103098	0.450785	-0.279819	0.124325	0.925198	0.75592	1.13238	1
ebi-a-GCST90017103	bbj-a-148	Prostate cancer || id:bbj-a-148	order Mollicutes RF9 id.11579	MR Egger	12	-0.346328	0.490991	0.496685	-1.30867	0.616016	0.707281	0.270179	1.85154	1
ebi-a-GCST90017103	bbj-a-148	Prostate cancer || id:bbj-a-148	order Mollicutes RF9 id.11579	Weighted median	12	0.121203	0.134382	0.367094	-0.142185	0.384592	1.12885	0.86746	1.46901	1
ebi-a-GCST90027713	bbj-a-148	Prostate cancer || id:bbj-a-148	k_Bacteria.p_Firmicutes.c_Clostridia.o_Clostridiales.f_Lachnospiraceae.g_Roseburia	Inverse variance weighted	11	-0.067209	0.090301	0.456709	-0.244199	0.109781	0.935	0.783332	1.11603	1
ebi-a-GCST90017104	bbj-a-148	Prostate cancer || id:bbj-a-148	order NB1n id.3953	MR Egger	13	-0.080438	0.239043	0.742826	-0.548963	0.388087	0.922712	0.577548	1.47416	1
ebi-a-GCST90017104	bbj-a-148	Prostate cancer || id:bbj-a-148	order NB1n id.3953	Weighted median	13	0.0403296	0.0846403	0.633731	-0.125565	0.206225	1.04115	0.881998	1.22903	1
ebi-a-GCST90027651	bbj-a-148	Prostate cancer || id:bbj-a-148	k_Bacteria.p_Actinobacteria.c_Actinobacteria	Inverse variance weighted	5	0.131928	0.17738	0.457021	-0.215737	0.479594	1.14103	0.805947	1.61542	1
ebi-a-GCST90017105	bbj-a-148	Prostate cancer || id:bbj-a-148	order Pasteurellales id.3688	MR Egger	10	0.350183	0.223288	0.155448	-0.0874619	0.787828	1.41933	0.916254	2.19862	1
ebi-a-GCST90017105	bbj-a-148	Prostate cancer || id:bbj-a-148	order Pasteurellales id.3688	Weighted median	10	0.170953	0.125155	0.171961	-0.074351	0.416257	1.18644	0.928346	1.51628	1
ebi-a-GCST90027748	bbj-a-148	Prostate cancer || id:bbj-a-148	k_Bacteria.p_Actinobacteria	Inverse variance weighted	5	0.131916	0.177385	0.457077	-0.215758	0.479589	1.14101	0.80593	1.61541	1
ebi-a-GCST90017106	bbj-a-148	Prostate cancer || id:bbj-a-148	order Rhodospirillales id.2667	MR Egger	10	-0.0463697	0.756675	0.952639	-1.52945	1.43671	0.954689	0.216654	4.20684	1
ebi-a-GCST90017106	bbj-a-148	Prostate cancer || id:bbj-a-148	order Rhodospirillales id.2667	Weighted median	10	0.041587	0.10299	0.686362	-0.160273	0.243447	1.04246	0.851911	1.27564	1
ebi-a-GCST90027826	bbj-a-148	Prostate cancer || id:bbj-a-148	k_Bacteria.p_Bacteroidetes.c_Bacteroidia.o_Bacteroidales.f_Bacteroidaceae.g_Bacteroides.s_Bacteroides_faecis	Inverse variance weighted	12	0.0206731	0.0278979	0.458676	-0.0340067	0.0753529	1.02089	0.966565	1.07826	1
ebi-a-GCST90017107	bbj-a-148	Prostate cancer || id:bbj-a-148	order Selenomonadales id.2165	MR Egger	9	1.49415	1.17729	0.244957	-0.813336	3.80163	4.45553	0.443376	44.7741	1
ebi-a-GCST90017107	bbj-a-148	Prostate cancer || id:bbj-a-148	order Selenomonadales id.2165	Weighted median	9	0.325175	0.190738	0.0882262	-0.0486706	0.699021	1.38427	0.952495	2.01178	1
ebi-a-GCST90016934	bbj-a-148	Prostate cancer || id:bbj-a-148	family Defluviitaleaceae id.1924	Inverse variance weighted	7	0.0880345	0.121443	0.468513	-0.149995	0.326064	1.09203	0.860713	1.3855	1
ebi-a-GCST90017108	bbj-a-148	Prostate cancer || id:bbj-a-148	order Verrucomicrobiales id.4030	MR Egger	8	-0.0431396	1.64385	0.979915	-3.26508	3.1788	0.957778	0.0381939	24.0179	1
ebi-a-GCST90017108	bbj-a-148	Prostate cancer || id:bbj-a-148	order Verrucomicrobiales id.4030	Weighted median	8	0.190451	0.15764	0.226994	-0.118523	0.499424	1.20979	0.888231	1.64777	1
ebi-a-GCST90027782	bbj-a-148	Prostate cancer || id:bbj-a-148	k_Bacteria.p_Firmicutes.c_Bacilli.o_Lactobacillales.f_Lactobacillaceae.g_Lactobacillus.s_Lactobacillus_delbrueckii	Inverse variance weighted	12	-0.0187907	0.0264105	0.476783	-0.0705553	0.0329739	0.981385	0.931876	1.03352	1
ebi-a-GCST90017109	bbj-a-148	Prostate cancer || id:bbj-a-148	order Victivallales id.2254	MR Egger	6	0.0692867	0.328121	0.843083	-0.57383	0.712403	1.07174	0.563364	2.03889	1
ebi-a-GCST90017109	bbj-a-148	Prostate cancer || id:bbj-a-148	order Victivallales id.2254	Weighted median	6	-0.180749	0.111772	0.105854	-0.399823	0.0383254	0.834645	0.670439	1.03907	1
ebi-a-GCST90017040	bbj-a-148	Prostate cancer || id:bbj-a-148	genus Paraprevotella id.962	Inverse variance weighted	11	0.0718547	0.101227	0.477807	-0.126551	0.27026	1.0745	0.881129	1.31031	1
ebi-a-GCST90017110	bbj-a-148	Prostate cancer || id:bbj-a-148	phylum Actinobacteria id.400	MR Egger	12	-1.23414	1.63821	0.468607	-4.44504	1.97675	0.291084	0.0117367	7.21926	1
ebi-a-GCST90017110	bbj-a-148	Prostate cancer || id:bbj-a-148	phylum Actinobacteria id.400	Weighted median	12	0.0841514	0.191587	0.660492	-0.291358	0.459661	1.08779	0.747248	1.58354	1
ebi-a-GCST90017041	bbj-a-148	Prostate cancer || id:bbj-a-148	genus Parasutterella id.2892	Inverse variance weighted	12	-0.102398	0.14642	0.484337	-0.389381	0.184585	0.90267	0.677476	1.20272	1
ebi-a-GCST90017111	bbj-a-148	Prostate cancer || id:bbj-a-148	phylum Bacteroidetes id.905	MR Egger	11	0.0520823	0.198429	0.798866	-0.336839	0.441003	1.05346	0.714024	1.55427	1
ebi-a-GCST90017111	bbj-a-148	Prostate cancer || id:bbj-a-148	phylum Bacteroidetes id.905	Weighted median	11	-0.00434597	0.120635	0.971262	-0.240791	0.232099	0.995663	0.786006	1.26124	1
ebi-a-GCST90017087	bbj-a-148	Prostate cancer || id:bbj-a-148	unknown genus id.959	Inverse variance weighted	10	0.0498356	0.0712937	0.48454	-0.0899001	0.189571	1.0511	0.914022	1.20873	1
ebi-a-GCST90017112	bbj-a-148	Prostate cancer || id:bbj-a-148	phylum Cyanobacteria id.1500	MR Egger	5	-0.00206741	0.587848	0.997415	-1.15425	1.15011	0.997935	0.315294	3.15855	1
ebi-a-GCST90017112	bbj-a-148	Prostate cancer || id:bbj-a-148	phylum Cyanobacteria id.1500	Weighted median	5	-0.0861441	0.167544	0.607142	-0.414531	0.242242	0.917462	0.66065	1.2741	1
ebi-a-GCST90027816	bbj-a-148	Prostate cancer || id:bbj-a-148	k_Bacteria.p_Proteobacteria.c_Gammaproteobacteria.o_Enterobacteriales.f_Enterobacteriaceae.g_Escherichia.s_Escherichia_coli	Inverse variance weighted	9	0.0445441	0.0645494	0.490145	-0.0819727	0.171061	1.04555	0.921297	1.18656	1
ebi-a-GCST90017113	bbj-a-148	Prostate cancer || id:bbj-a-148	phylum Euryarchaeota id.55	MR Egger	11	0.270503	0.254202	0.314987	-0.227732	0.768738	1.31062	0.796337	2.15704	1
ebi-a-GCST90017113	bbj-a-148	Prostate cancer || id:bbj-a-148	phylum Euryarchaeota id.55	Weighted median	11	0.117224	0.0841796	0.163757	-0.0477679	0.282216	1.12437	0.953355	1.32607	1
ebi-a-GCST90016917	bbj-a-148	Prostate cancer || id:bbj-a-148	class Gammaproteobacteria id.3303	Inverse variance weighted	5	0.127929	0.186703	0.493219	-0.23801	0.493868	1.13647	0.788195	1.63864	1
ebi-a-GCST90017114	bbj-a-148	Prostate cancer || id:bbj-a-148	phylum Firmicutes id.1672	MR Egger	10	-0.0445655	0.338624	0.898544	-0.708268	0.619138	0.956413	0.492496	1.85733	1
ebi-a-GCST90017114	bbj-a-148	Prostate cancer || id:bbj-a-148	phylum Firmicutes id.1672	Weighted median	10	0.0267353	0.152041	0.860417	-0.271265	0.324735	1.0271	0.762415	1.38366	1
ebi-a-GCST90027671	bbj-a-148	Prostate cancer || id:bbj-a-148	k_Bacteria.p_Firmicutes.c_Clostridia.o_Clostridiales.f_Clostridiaceae	Inverse variance weighted	9	-0.0603306	0.0903391	0.504246	-0.237395	0.116734	0.941453	0.78868	1.12382	1
ebi-a-GCST90017115	bbj-a-148	Prostate cancer || id:bbj-a-148	phylum Lentisphaerae id.2238	MR Egger	7	0.0442914	0.328229	0.897923	-0.599037	0.68762	1.04529	0.549341	1.98898	1
ebi-a-GCST90017115	bbj-a-148	Prostate cancer || id:bbj-a-148	phylum Lentisphaerae id.2238	Weighted median	7	-0.171144	0.0975067	0.079225	-0.362257	0.0199693	0.8427	0.696103	1.02017	1
ebi-a-GCST90027720	bbj-a-148	Prostate cancer || id:bbj-a-148	k_Bacteria.p_Firmicutes.c_Erysipelotrichia.o_Erysipelotrichales.f_Erysipelotrichaceae.g_Erysipelotrichaceae_noname	Inverse variance weighted	9	-0.0731741	0.109798	0.505128	-0.288378	0.14203	0.929439	0.749478	1.15261	1
ebi-a-GCST90017116	bbj-a-148	Prostate cancer || id:bbj-a-148	phylum Proteobacteria id.2375	MR Egger	8	-0.251191	1.06467	0.821331	-2.33794	1.83556	0.777874	0.0965265	6.26862	1
ebi-a-GCST90017116	bbj-a-148	Prostate cancer || id:bbj-a-148	phylum Proteobacteria id.2375	Weighted median	8	0.151393	0.214602	0.480524	-0.269226	0.572012	1.16345	0.76397	1.77183	1
ebi-a-GCST90017053	bbj-a-148	Prostate cancer || id:bbj-a-148	genus Ruminococcaceae UCG002 id.11360	Inverse variance weighted	15	-0.0706871	0.106787	0.508007	-0.27999	0.138616	0.931753	0.755791	1.14868	1
ebi-a-GCST90017117	bbj-a-148	Prostate cancer || id:bbj-a-148	phylum Tenericutes id.3919	MR Egger	11	0.421191	0.491306	0.41353	-0.541768	1.38415	1.52378	0.581719	3.99143	1
ebi-a-GCST90017117	bbj-a-148	Prostate cancer || id:bbj-a-148	phylum Tenericutes id.3919	Weighted median	11	0.0239442	0.129209	0.852983	-0.229305	0.277194	1.02423	0.795086	1.31942	1
ebi-a-GCST90027770	bbj-a-148	Prostate cancer || id:bbj-a-148	k_Bacteria.p_Bacteroidetes.c_Bacteroidia.o_Bacteroidales.f_Porphyromonadaceae.g_Parabacteroides.s_Parabacteroides_unclassified	Inverse variance weighted	7	0.0460809	0.0703376	0.512378	-0.0917807	0.183943	1.04716	0.912305	1.20195	1
ebi-a-GCST90017118	bbj-a-148	Prostate cancer || id:bbj-a-148	phylum Verrucomicrobia id.3982	MR Egger	9	-0.111427	0.214066	0.618751	-0.530996	0.308142	0.894557	0.588019	1.36089	1
ebi-a-GCST90017118	bbj-a-148	Prostate cancer || id:bbj-a-148	phylum Verrucomicrobia id.3982	Weighted median	9	0.101643	0.122755	0.407665	-0.138958	0.342243	1.10699	0.870265	1.4081	1
ebi-a-GCST90017023	bbj-a-148	Prostate cancer || id:bbj-a-148	genus Lachnospiraceae ND3007 group id.11317	Inverse variance weighted	3	-0.162968	0.248953	0.512716	-0.650917	0.32498	0.849618	0.521567	1.384	1
ebi-a-GCST90027651	bbj-a-148	Prostate cancer || id:bbj-a-148	k_Bacteria.p_Actinobacteria.c_Actinobacteria	MR Egger	5	2.31059	1.35528	0.186762	-0.345758	4.96694	10.0804	0.707684	143.587	1
ebi-a-GCST90027651	bbj-a-148	Prostate cancer || id:bbj-a-148	k_Bacteria.p_Actinobacteria.c_Actinobacteria	Weighted median	5	0.129711	0.241925	0.591848	-0.344463	0.603884	1.1385	0.708601	1.82921	1
ebi-a-GCST90027774	bbj-a-148	Prostate cancer || id:bbj-a-148	k_Bacteria.p_Bacteroidetes.c_Bacteroidia.o_Bacteroidales.f_Prevotellaceae.g_Prevotella.s_Prevotella_copri	Inverse variance weighted	7	-0.0626733	0.0960114	0.513905	-0.250856	0.125509	0.93925	0.778135	1.13373	1
ebi-a-GCST90027652	bbj-a-148	Prostate cancer || id:bbj-a-148	k_Bacteria.p_Bacteroidetes.c_Bacteroidia	MR Egger	12	0.165003	0.351523	0.648856	-0.523983	0.853988	1.1794	0.592157	2.349	1
ebi-a-GCST90027652	bbj-a-148	Prostate cancer || id:bbj-a-148	k_Bacteria.p_Bacteroidetes.c_Bacteroidia	Weighted median	12	-0.0223071	0.109045	0.83791	-0.236036	0.191422	0.97794	0.789752	1.21097	1
ebi-a-GCST90027766	bbj-a-148	Prostate cancer || id:bbj-a-148	k_Bacteria.p_Bacteroidetes.c_Bacteroidia.o_Bacteroidales.f_Porphyromonadaceae.g_Parabacteroides.s_Parabacteroides_distasonis	Inverse variance weighted	8	-0.0667741	0.102326	0.514038	-0.267333	0.133785	0.935407	0.765418	1.14315	1
ebi-a-GCST90027653	bbj-a-148	Prostate cancer || id:bbj-a-148	k_Bacteria.p_Firmicutes.c_Bacilli	MR Egger	10	0.546279	0.41269	0.222175	-0.262593	1.35515	1.72682	0.769055	3.87735	1
ebi-a-GCST90027653	bbj-a-148	Prostate cancer || id:bbj-a-148	k_Bacteria.p_Firmicutes.c_Bacilli	Weighted median	10	-0.0289523	0.0925023	0.754288	-0.210257	0.152352	0.971463	0.810376	1.16457	1
ebi-a-GCST90017082	bbj-a-148	Prostate cancer || id:bbj-a-148	unknown genus id.2001	Inverse variance weighted	8	0.0547638	0.0842764	0.515814	-0.110418	0.219946	1.05629	0.89546	1.24601	1
ebi-a-GCST90027654	bbj-a-148	Prostate cancer || id:bbj-a-148	k_Bacteria.p_Firmicutes.c_Clostridia	MR Egger	6	0.597523	0.590278	0.368664	-0.559423	1.75447	1.81761	0.571539	5.78037	1
ebi-a-GCST90027654	bbj-a-148	Prostate cancer || id:bbj-a-148	k_Bacteria.p_Firmicutes.c_Clostridia	Weighted median	6	-0.0936221	0.159655	0.557606	-0.406546	0.219302	0.910627	0.665946	1.24521	1
ebi-a-GCST90027695	bbj-a-148	Prostate cancer || id:bbj-a-148	k_Bacteria.p_Bacteroidetes.c_Bacteroidia.o_Bacteroidales.f_Porphyromonadaceae.g_Barnesiella	Inverse variance weighted	7	0.0588336	0.0936139	0.529696	-0.12465	0.242317	1.0606	0.882806	1.2742	1
ebi-a-GCST90027655	bbj-a-148	Prostate cancer || id:bbj-a-148	k_Bacteria.p_Firmicutes.c_Erysipelotrichia	MR Egger	5	-1.38248	1.54235	0.436117	-4.40549	1.64052	0.250954	0.0122102	5.15785	1
ebi-a-GCST90027655	bbj-a-148	Prostate cancer || id:bbj-a-148	k_Bacteria.p_Firmicutes.c_Erysipelotrichia	Weighted median	5	0.0163017	0.155561	0.91654	-0.288597	0.3212	1.01644	0.749314	1.37878	1
ebi-a-GCST90016951	bbj-a-148	Prostate cancer || id:bbj-a-148	family Ruminococcaceae id.2050	Inverse variance weighted	6	-0.0813363	0.129643	0.530404	-0.335436	0.172763	0.921884	0.715026	1.18858	1
ebi-a-GCST90027656	bbj-a-148	Prostate cancer || id:bbj-a-148	k_Bacteria.p_Firmicutes.c_Negativicutes	MR Egger	4	0.531464	0.587752	0.461312	-0.620531	1.68346	1.70142	0.537659	5.38415	1
ebi-a-GCST90027656	bbj-a-148	Prostate cancer || id:bbj-a-148	k_Bacteria.p_Firmicutes.c_Negativicutes	Weighted median	4	0.231489	0.138871	0.0955273	-0.0406982	0.503675	1.26047	0.960119	1.65479	1
ebi-a-GCST90027743	bbj-a-148	Prostate cancer || id:bbj-a-148	k_Bacteria.p_Proteobacteria.c_Betaproteobacteria.o_Burkholderiales	Inverse variance weighted	13	-0.0675455	0.108878	0.535011	-0.280947	0.145856	0.934685	0.755068	1.15703	1
ebi-a-GCST90027657	bbj-a-148	Prostate cancer || id:bbj-a-148	k_Bacteria.p_Proteobacteria.c_Betaproteobacteria	MR Egger	12	-0.363587	0.524913	0.50429	-1.39242	0.665243	0.695179	0.248474	1.94496	1
ebi-a-GCST90027657	bbj-a-148	Prostate cancer || id:bbj-a-148	k_Bacteria.p_Proteobacteria.c_Betaproteobacteria	Weighted median	12	-0.104267	0.120668	0.387543	-0.340777	0.132242	0.900985	0.711218	1.14138	1
ebi-a-GCST90027668	bbj-a-148	Prostate cancer || id:bbj-a-148	k_Bacteria.p_Bacteroidetes.c_Bacteroidia.o_Bacteroidales.f_Rikenellaceae	Inverse variance weighted	9	0.079461	0.130836	0.54363	-0.176977	0.335899	1.0827	0.837799	1.3992	1
ebi-a-GCST90027658	bbj-a-148	Prostate cancer || id:bbj-a-148	k_Bacteria.p_Proteobacteria.c_Deltaproteobacteria	MR Egger	5	-0.408366	0.684813	0.592962	-1.7506	0.933868	0.664736	0.17367	2.54433	1
ebi-a-GCST90027658	bbj-a-148	Prostate cancer || id:bbj-a-148	k_Bacteria.p_Proteobacteria.c_Deltaproteobacteria	Weighted median	5	-0.208393	0.149155	0.162367	-0.500737	0.083951	0.811888	0.606084	1.08758	1
ebi-a-GCST90027701	bbj-a-148	Prostate cancer || id:bbj-a-148	k_Bacteria.p_Bacteroidetes.c_Bacteroidia.o_Bacteroidales.f_Rikenellaceae.g_Alistipes	Inverse variance weighted	9	0.0791699	0.130755	0.54486	-0.177111	0.33545	1.08239	0.837687	1.39857	1
ebi-a-GCST90027660	bbj-a-148	Prostate cancer || id:bbj-a-148	k_Bacteria.p_Verrucomicrobia.c_Verrucomicrobiae	MR Egger	11	0.698916	0.77215	0.388971	-0.814498	2.21233	2.01157	0.442862	9.13699	1
ebi-a-GCST90027660	bbj-a-148	Prostate cancer || id:bbj-a-148	k_Bacteria.p_Verrucomicrobia.c_Verrucomicrobiae	Weighted median	11	-0.126491	0.0982463	0.197922	-0.319054	0.0660713	0.881182	0.726836	1.0683	1
ebi-a-GCST90016962	bbj-a-148	Prostate cancer || id:bbj-a-148	genus Alistipes id.968	Inverse variance weighted	13	-0.066224	0.110937	0.550539	-0.28366	0.151212	0.935921	0.753023	1.16324	1
ebi-a-GCST90027661	bbj-a-148	Prostate cancer || id:bbj-a-148	k_Bacteria.p_Actinobacteria.c_Actinobacteria.o_Actinomycetales.f_Micrococcaceae	MR Egger	5	0.672576	0.364609	0.162286	-0.0420581	1.38721	1.95928	0.958814	4.00367	1
ebi-a-GCST90027661	bbj-a-148	Prostate cancer || id:bbj-a-148	k_Bacteria.p_Actinobacteria.c_Actinobacteria.o_Actinomycetales.f_Micrococcaceae	Weighted median	5	0.0148999	0.0850313	0.860901	-0.151762	0.181561	1.01501	0.859193	1.19909	1
ebi-a-GCST90027820	bbj-a-148	Prostate cancer || id:bbj-a-148	k_Bacteria.p_Bacteroidetes.c_Bacteroidia.o_Bacteroidales.f_Bacteroidaceae.g_Bacteroides.s_Bacteroides_caccae	Inverse variance weighted	7	0.0442397	0.0750538	0.555566	-0.102866	0.191345	1.04523	0.902248	1.21088	1
ebi-a-GCST90027662	bbj-a-148	Prostate cancer || id:bbj-a-148	k_Bacteria.p_Actinobacteria.c_Actinobacteria.o_Bifidobacteriales.f_Bifidobacteriaceae	MR Egger	7	-0.569103	0.7911	0.504116	-2.11966	0.981453	0.566033	0.120073	2.66833	1
ebi-a-GCST90027662	bbj-a-148	Prostate cancer || id:bbj-a-148	k_Bacteria.p_Actinobacteria.c_Actinobacteria.o_Bifidobacteriales.f_Bifidobacteriaceae	Weighted median	7	-0.056453	0.16696	0.73527	-0.383694	0.270788	0.945111	0.68134	1.311	1
ebi-a-GCST90027824	bbj-a-148	Prostate cancer || id:bbj-a-148	k_Bacteria.p_Bacteroidetes.c_Bacteroidia.o_Bacteroidales.f_Bacteroidaceae.g_Bacteroides.s_Bacteroides_dorei	Inverse variance weighted	14	-0.0427974	0.0734024	0.559858	-0.186666	0.101071	0.958105	0.829721	1.10636	1
ebi-a-GCST90027663	bbj-a-148	Prostate cancer || id:bbj-a-148	k_Bacteria.p_Actinobacteria.c_Actinobacteria.o_Coriobacteriales.f_Coriobacteriaceae	MR Egger	8	0.210375	0.637581	0.752647	-1.03928	1.46004	1.23414	0.353708	4.30611	1
ebi-a-GCST90027663	bbj-a-148	Prostate cancer || id:bbj-a-148	k_Bacteria.p_Actinobacteria.c_Actinobacteria.o_Coriobacteriales.f_Coriobacteriaceae	Weighted median	8	-0.196385	0.143149	0.170095	-0.476957	0.084186	0.821696	0.620669	1.08783	1
ebi-a-GCST90016910	bbj-a-148	Prostate cancer || id:bbj-a-148	class Bacilli id.1673	Inverse variance weighted	14	-0.066909	0.115347	0.561871	-0.29299	0.159172	0.93528	0.74603	1.17254	1
ebi-a-GCST90027664	bbj-a-148	Prostate cancer || id:bbj-a-148	k_Bacteria.p_Bacteroidetes.c_Bacteroidia.o_Bacteroidales.f_Bacteroidaceae	MR Egger	12	-0.359055	0.34826	0.326834	-1.04164	0.323536	0.698336	0.352874	1.38201	1
ebi-a-GCST90027664	bbj-a-148	Prostate cancer || id:bbj-a-148	k_Bacteria.p_Bacteroidetes.c_Bacteroidia.o_Bacteroidales.f_Bacteroidaceae	Weighted median	12	-0.20751	0.10525	0.048657	-0.4138	-0.0012193	0.812605	0.661133	0.998781	1
ebi-a-GCST90027801	bbj-a-148	Prostate cancer || id:bbj-a-148	k_Bacteria.p_Firmicutes.c_Clostridia.o_Clostridiales.f_Ruminococcaceae.g_Ruminococcus.s_Ruminococcus_lactaris	Inverse variance weighted	3	-0.0630485	0.108901	0.56262	-0.276494	0.150397	0.938898	0.758438	1.1623	1
ebi-a-GCST90027665	bbj-a-148	Prostate cancer || id:bbj-a-148	k_Bacteria.p_Bacteroidetes.c_Bacteroidia.o_Bacteroidales.f_Bacteroidales_noname	MR Egger	8	0.299611	0.317818	0.38222	-0.323312	0.922534	1.34933	0.723748	2.51566	1
ebi-a-GCST90027665	bbj-a-148	Prostate cancer || id:bbj-a-148	k_Bacteria.p_Bacteroidetes.c_Bacteroidia.o_Bacteroidales.f_Bacteroidales_noname	Weighted median	8	-0.0047068	0.123582	0.969619	-0.246927	0.237513	0.995304	0.781198	1.26809	1
ebi-a-GCST90016960	bbj-a-148	Prostate cancer || id:bbj-a-148	genus Adlercreutzia id.812	Inverse variance weighted	7	-0.0727291	0.125793	0.563152	-0.319282	0.173824	0.929853	0.72667	1.18985	1
ebi-a-GCST90027666	bbj-a-148	Prostate cancer || id:bbj-a-148	k_Bacteria.p_Bacteroidetes.c_Bacteroidia.o_Bacteroidales.f_Porphyromonadaceae	MR Egger	13	-0.0940301	0.491445	0.85175	-1.05726	0.869202	0.910255	0.347406	2.38501	1
ebi-a-GCST90027666	bbj-a-148	Prostate cancer || id:bbj-a-148	k_Bacteria.p_Bacteroidetes.c_Bacteroidia.o_Bacteroidales.f_Porphyromonadaceae	Weighted median	13	-0.0298712	0.115336	0.79564	-0.255929	0.196187	0.970571	0.774197	1.21675	1
ebi-a-GCST90016996	bbj-a-148	Prostate cancer || id:bbj-a-148	genus Eubacterium brachy group id.11296	Inverse variance weighted	8	-0.0470745	0.0819644	0.565746	-0.207725	0.113576	0.954016	0.812431	1.12028	1
ebi-a-GCST90027667	bbj-a-148	Prostate cancer || id:bbj-a-148	k_Bacteria.p_Bacteroidetes.c_Bacteroidia.o_Bacteroidales.f_Prevotellaceae	MR Egger	6	-0.00847884	0.393117	0.983825	-0.778989	0.762031	0.991557	0.45887	2.14262	1
ebi-a-GCST90027667	bbj-a-148	Prostate cancer || id:bbj-a-148	k_Bacteria.p_Bacteroidetes.c_Bacteroidia.o_Bacteroidales.f_Prevotellaceae	Weighted median	6	-0.000398274	0.12016	0.997355	-0.235912	0.235115	0.999602	0.789851	1.26505	1
ebi-a-GCST90016920	bbj-a-148	Prostate cancer || id:bbj-a-148	class Methanobacteria id.119	Inverse variance weighted	7	0.0633991	0.111322	0.569011	-0.154793	0.281591	1.06545	0.856593	1.32524	1
ebi-a-GCST90027668	bbj-a-148	Prostate cancer || id:bbj-a-148	k_Bacteria.p_Bacteroidetes.c_Bacteroidia.o_Bacteroidales.f_Rikenellaceae	MR Egger	9	-0.137157	1.35707	0.92233	-2.79702	2.5227	0.871833	0.0609917	12.4622	1
ebi-a-GCST90027668	bbj-a-148	Prostate cancer || id:bbj-a-148	k_Bacteria.p_Bacteroidetes.c_Bacteroidia.o_Bacteroidales.f_Rikenellaceae	Weighted median	9	0.226507	0.148835	0.128043	-0.06521	0.518224	1.25421	0.936871	1.67904	1
ebi-a-GCST90016942	bbj-a-148	Prostate cancer || id:bbj-a-148	family Methanobacteriaceae id.121	Inverse variance weighted	7	0.0633991	0.111322	0.569011	-0.154793	0.281591	1.06545	0.856593	1.32524	1
ebi-a-GCST90027669	bbj-a-148	Prostate cancer || id:bbj-a-148	k_Bacteria.p_Firmicutes.c_Bacilli.o_Lactobacillales.f_Lactobacillaceae	MR Egger	8	0.887996	0.629944	0.208313	-0.346694	2.12269	2.43026	0.707021	8.35355	1
ebi-a-GCST90027669	bbj-a-148	Prostate cancer || id:bbj-a-148	k_Bacteria.p_Firmicutes.c_Bacilli.o_Lactobacillales.f_Lactobacillaceae	Weighted median	8	-0.0592826	0.0667192	0.374251	-0.190052	0.0714871	0.94244	0.826916	1.0741	1
ebi-a-GCST90017102	bbj-a-148	Prostate cancer || id:bbj-a-148	order Methanobacteriales id.120	Inverse variance weighted	7	0.0633991	0.111322	0.569011	-0.154793	0.281591	1.06545	0.856593	1.32524	1
ebi-a-GCST90027670	bbj-a-148	Prostate cancer || id:bbj-a-148	k_Bacteria.p_Firmicutes.c_Bacilli.o_Lactobacillales.f_Streptococcaceae	MR Egger	13	0.283033	0.499907	0.582643	-0.696784	1.26285	1.32715	0.498185	3.53549	1
ebi-a-GCST90027670	bbj-a-148	Prostate cancer || id:bbj-a-148	k_Bacteria.p_Firmicutes.c_Bacilli.o_Lactobacillales.f_Streptococcaceae	Weighted median	13	0.0189488	0.0688634	0.78319	-0.116023	0.153921	1.01913	0.890454	1.1664	1
ebi-a-GCST90027757	bbj-a-148	Prostate cancer || id:bbj-a-148	k_Bacteria.p_Actinobacteria.c_Actinobacteria.o_Bifidobacteriales.f_Bifidobacteriaceae.g_Bifidobacterium.s_Bifidobacterium_longum	Inverse variance weighted	7	-0.060204	0.106252	0.570976	-0.268458	0.14805	0.941572	0.764558	1.15957	1
ebi-a-GCST90027671	bbj-a-148	Prostate cancer || id:bbj-a-148	k_Bacteria.p_Firmicutes.c_Clostridia.o_Clostridiales.f_Clostridiaceae	MR Egger	9	0.020148	0.447824	0.965371	-0.857588	0.897884	1.02035	0.424184	2.4544	1
ebi-a-GCST90027671	bbj-a-148	Prostate cancer || id:bbj-a-148	k_Bacteria.p_Firmicutes.c_Clostridia.o_Clostridiales.f_Clostridiaceae	Weighted median	9	-0.092269	0.0986808	0.349775	-0.285683	0.101145	0.91186	0.751501	1.10644	1
ebi-a-GCST90027719	bbj-a-148	Prostate cancer || id:bbj-a-148	k_Bacteria.p_Firmicutes.c_Clostridia.o_Clostridiales.f_Ruminococcaceae.g_Subdoligranulum	Inverse variance weighted	11	0.0466021	0.0830878	0.574881	-0.11625	0.209454	1.04771	0.890253	1.233	1
ebi-a-GCST90027672	bbj-a-148	Prostate cancer || id:bbj-a-148	k_Bacteria.p_Firmicutes.c_Clostridia.o_Clostridiales.f_Clostridiales_noname	MR Egger	6	-0.566	0.81135	0.523848	-2.15625	1.02425	0.567792	0.115759	2.78499	1
ebi-a-GCST90027672	bbj-a-148	Prostate cancer || id:bbj-a-148	k_Bacteria.p_Firmicutes.c_Clostridia.o_Clostridiales.f_Clostridiales_noname	Weighted median	6	-0.0619365	0.137279	0.651865	-0.331003	0.20713	0.939943	0.718203	1.23014	1
ebi-a-GCST90027831	bbj-a-148	Prostate cancer || id:bbj-a-148	k_Bacteria.p_Bacteroidetes.c_Bacteroidia.o_Bacteroidales.f_Bacteroidaceae.g_Bacteroides.s_Bacteroides_nordii	Inverse variance weighted	3	-0.0352672	0.0637968	0.580397	-0.160309	0.0897746	0.965347	0.851881	1.09393	1
ebi-a-GCST90027673	bbj-a-148	Prostate cancer || id:bbj-a-148	k_Bacteria.p_Firmicutes.c_Clostridia.o_Clostridiales.f_Eubacteriaceae	MR Egger	4	-0.252893	0.401966	0.593537	-1.04075	0.53496	0.776551	0.353191	1.70738	1
ebi-a-GCST90027673	bbj-a-148	Prostate cancer || id:bbj-a-148	k_Bacteria.p_Firmicutes.c_Clostridia.o_Clostridiales.f_Eubacteriaceae	Weighted median	4	0.0119298	0.13629	0.930248	-0.255199	0.279058	1.012	0.774763	1.32188	1
ebi-a-GCST90027714	bbj-a-148	Prostate cancer || id:bbj-a-148	k_Bacteria.p_Firmicutes.c_Clostridia.o_Clostridiales.f_Oscillospiraceae.g_Oscillibacter	Inverse variance weighted	8	-0.0879865	0.163448	0.590359	-0.408344	0.232371	0.915773	0.66475	1.26159	1
ebi-a-GCST90027674	bbj-a-148	Prostate cancer || id:bbj-a-148	k_Bacteria.p_Firmicutes.c_Clostridia.o_Clostridiales.f_Lachnospiraceae	MR Egger	9	-0.487774	0.285214	0.130971	-1.04679	0.0712462	0.613992	0.351061	1.07385	1
ebi-a-GCST90027674	bbj-a-148	Prostate cancer || id:bbj-a-148	k_Bacteria.p_Firmicutes.c_Clostridia.o_Clostridiales.f_Lachnospiraceae	Weighted median	9	-0.186097	0.112533	0.0981858	-0.406662	0.0344674	0.830193	0.665869	1.03507	1
ebi-a-GCST90017052	bbj-a-148	Prostate cancer || id:bbj-a-148	genus Ruminococcaceae NK4A214 group id.11358	Inverse variance weighted	9	0.0947541	0.176353	0.591063	-0.250898	0.440407	1.09939	0.778101	1.55334	1
ebi-a-GCST90027675	bbj-a-148	Prostate cancer || id:bbj-a-148	k_Bacteria.p_Firmicutes.c_Clostridia.o_Clostridiales.f_Oscillospiraceae	MR Egger	7	-0.592813	0.888584	0.534229	-2.33444	1.14881	0.55277	0.0968649	3.15444	1
ebi-a-GCST90027675	bbj-a-148	Prostate cancer || id:bbj-a-148	k_Bacteria.p_Firmicutes.c_Clostridia.o_Clostridiales.f_Oscillospiraceae	Weighted median	7	-0.0339144	0.175587	0.846842	-0.378065	0.310236	0.966654	0.685186	1.36375	1
ebi-a-GCST90027735	bbj-a-148	Prostate cancer || id:bbj-a-148	k_Bacteria.p_Actinobacteria.c_Actinobacteria.o_Actinomycetales	Inverse variance weighted	3	0.0601527	0.112786	0.5938	-0.160907	0.281212	1.062	0.851371	1.32474	1
ebi-a-GCST90027676	bbj-a-148	Prostate cancer || id:bbj-a-148	k_Bacteria.p_Firmicutes.c_Clostridia.o_Clostridiales.f_Ruminococcaceae	MR Egger	6	0.276154	0.782786	0.742056	-1.25811	1.81042	1.31805	0.284191	6.11299	1
ebi-a-GCST90027676	bbj-a-148	Prostate cancer || id:bbj-a-148	k_Bacteria.p_Firmicutes.c_Clostridia.o_Clostridiales.f_Ruminococcaceae	Weighted median	6	0.17019	0.151229	0.260427	-0.126219	0.466599	1.18553	0.881422	1.59456	1
ebi-a-GCST90027807	bbj-a-148	Prostate cancer || id:bbj-a-148	k_Bacteria.p_Firmicutes.c_Negativicutes.o_Selenomonadales.f_Veillonellaceae.g_Dialister.s_Dialister_invisus	Inverse variance weighted	5	0.0336509	0.0631034	0.59385	-0.0900318	0.157333	1.03422	0.913902	1.17039	1
ebi-a-GCST90027677	bbj-a-148	Prostate cancer || id:bbj-a-148	k_Bacteria.p_Firmicutes.c_Erysipelotrichia.o_Erysipelotrichales.f_Erysipelotrichaceae	MR Egger	5	-1.37854	1.5427	0.437382	-4.40223	1.64515	0.251946	0.01225	5.1818	1
ebi-a-GCST90027677	bbj-a-148	Prostate cancer || id:bbj-a-148	k_Bacteria.p_Firmicutes.c_Erysipelotrichia.o_Erysipelotrichales.f_Erysipelotrichaceae	Weighted median	5	0.0163104	0.15757	0.917557	-0.292528	0.325149	1.01644	0.746375	1.38424	1
ebi-a-GCST90027707	bbj-a-148	Prostate cancer || id:bbj-a-148	k_Bacteria.p_Firmicutes.c_Clostridia.o_Clostridiales.f_Eubacteriaceae.g_Eubacterium	Inverse variance weighted	4	0.0601109	0.11388	0.597607	-0.163094	0.283316	1.06195	0.849511	1.32752	1
ebi-a-GCST90027678	bbj-a-148	Prostate cancer || id:bbj-a-148	k_Bacteria.p_Firmicutes.c_Negativicutes.o_Selenomonadales.f_Acidaminococcaceae	MR Egger	6	-0.314187	0.659136	0.658472	-1.60609	0.97772	0.730382	0.20067	2.65839	1
ebi-a-GCST90027678	bbj-a-148	Prostate cancer || id:bbj-a-148	k_Bacteria.p_Firmicutes.c_Negativicutes.o_Selenomonadales.f_Acidaminococcaceae	Weighted median	6	-0.00596192	0.0981941	0.951586	-0.198422	0.186498	0.994056	0.820023	1.20502	1
ebi-a-GCST90027673	bbj-a-148	Prostate cancer || id:bbj-a-148	k_Bacteria.p_Firmicutes.c_Clostridia.o_Clostridiales.f_Eubacteriaceae	Inverse variance weighted	4	0.0600576	0.113782	0.597617	-0.162955	0.28307	1.0619	0.849629	1.3272	1
ebi-a-GCST90027679	bbj-a-148	Prostate cancer || id:bbj-a-148	k_Bacteria.p_Firmicutes.c_Negativicutes.o_Selenomonadales.f_Veillonellaceae	MR Egger	9	-0.0361094	0.26596	0.895825	-0.557392	0.485173	0.964535	0.572701	1.62446	1
ebi-a-GCST90027679	bbj-a-148	Prostate cancer || id:bbj-a-148	k_Bacteria.p_Firmicutes.c_Negativicutes.o_Selenomonadales.f_Veillonellaceae	Weighted median	9	-0.00749841	0.0872822	0.931538	-0.178571	0.163575	0.99253	0.836464	1.17771	1
ebi-a-GCST90017012	bbj-a-148	Prostate cancer || id:bbj-a-148	genus Gordonibacter id.821	Inverse variance weighted	10	-0.045781	0.088293	0.604101	-0.218835	0.127273	0.955251	0.803454	1.13573	1
ebi-a-GCST90027680	bbj-a-148	Prostate cancer || id:bbj-a-148	k_Bacteria.p_Proteobacteria.c_Betaproteobacteria.o_Burkholderiales.f_Burkholderiales_noname	MR Egger	11	0.356391	0.353813	0.34011	-0.337083	1.04986	1.42817	0.71385	2.85726	1
ebi-a-GCST90027680	bbj-a-148	Prostate cancer || id:bbj-a-148	k_Bacteria.p_Proteobacteria.c_Betaproteobacteria.o_Burkholderiales.f_Burkholderiales_noname	Weighted median	11	-0.0798262	0.0726422	0.271813	-0.222205	0.0625525	0.923277	0.800751	1.06455	1
ebi-a-GCST90027682	bbj-a-148	Prostate cancer || id:bbj-a-148	k_Bacteria.p_Proteobacteria.c_Betaproteobacteria.o_Burkholderiales.f_Sutterellaceae	Inverse variance weighted	8	0.0551226	0.108981	0.612995	-0.158479	0.268725	1.05667	0.853441	1.30829	1
ebi-a-GCST90027681	bbj-a-148	Prostate cancer || id:bbj-a-148	k_Bacteria.p_Proteobacteria.c_Betaproteobacteria.o_Burkholderiales.f_Oxalobacteraceae	MR Egger	7	-0.28688	0.825689	0.742405	-1.90523	1.33147	0.750602	0.148788	3.7866	1
ebi-a-GCST90027681	bbj-a-148	Prostate cancer || id:bbj-a-148	k_Bacteria.p_Proteobacteria.c_Betaproteobacteria.o_Burkholderiales.f_Oxalobacteraceae	Weighted median	7	0.100104	0.13403	0.455137	-0.162595	0.362803	1.10529	0.849935	1.43735	1
ebi-a-GCST90017008	bbj-a-148	Prostate cancer || id:bbj-a-148	genus Family XIII AD3011 group id.11293	Inverse variance weighted	10	-0.054231	0.107487	0.613884	-0.264905	0.156443	0.947213	0.767279	1.16934	1
ebi-a-GCST90027682	bbj-a-148	Prostate cancer || id:bbj-a-148	k_Bacteria.p_Proteobacteria.c_Betaproteobacteria.o_Burkholderiales.f_Sutterellaceae	MR Egger	8	-0.331545	0.404753	0.444024	-1.12486	0.461771	0.717814	0.324698	1.58688	1
ebi-a-GCST90027682	bbj-a-148	Prostate cancer || id:bbj-a-148	k_Bacteria.p_Proteobacteria.c_Betaproteobacteria.o_Burkholderiales.f_Sutterellaceae	Weighted median	8	-0.028511	0.150023	0.849275	-0.322557	0.265535	0.971892	0.724295	1.30413	1
ebi-a-GCST90027828	bbj-a-148	Prostate cancer || id:bbj-a-148	k_Bacteria.p_Bacteroidetes.c_Bacteroidia.o_Bacteroidales.f_Bacteroidaceae.g_Bacteroides.s_Bacteroides_fragilis	Inverse variance weighted	12	-0.0252989	0.0505535	0.616767	-0.124384	0.073786	0.975018	0.883041	1.07658	1
ebi-a-GCST90027683	bbj-a-148	Prostate cancer || id:bbj-a-148	k_Bacteria.p_Proteobacteria.c_Deltaproteobacteria.o_Desulfovibrionales.f_Desulfovibrionaceae	MR Egger	5	-0.408901	0.684853	0.592523	-1.75121	0.93341	0.66438	0.173563	2.54317	1
ebi-a-GCST90027683	bbj-a-148	Prostate cancer || id:bbj-a-148	k_Bacteria.p_Proteobacteria.c_Deltaproteobacteria.o_Desulfovibrionales.f_Desulfovibrionaceae	Weighted median	5	-0.208416	0.144296	0.148637	-0.491237	0.0744046	0.811869	0.611869	1.07724	1
ebi-a-GCST90017111	bbj-a-148	Prostate cancer || id:bbj-a-148	phylum Bacteroidetes id.905	Inverse variance weighted	11	-0.0467113	0.0938151	0.618549	-0.230589	0.137166	0.954363	0.794066	1.14702	1
ebi-a-GCST90027685	bbj-a-148	Prostate cancer || id:bbj-a-148	k_Bacteria.p_Proteobacteria.c_Gammaproteobacteria.o_Pasteurellales.f_Pasteurellaceae	MR Egger	3	-0.961556	0.832847	0.454415	-2.59394	0.670824	0.382297	0.0747252	1.95585	1
ebi-a-GCST90027685	bbj-a-148	Prostate cancer || id:bbj-a-148	k_Bacteria.p_Proteobacteria.c_Gammaproteobacteria.o_Pasteurellales.f_Pasteurellaceae	Weighted median	3	0.0535986	0.114664	0.640186	-0.171144	0.278341	1.05506	0.842701	1.32094	1
ebi-a-GCST90016911	bbj-a-148	Prostate cancer || id:bbj-a-148	class Bacteroidia id.912	Inverse variance weighted	13	-0.0429209	0.0865914	0.620126	-0.21264	0.126798	0.957987	0.808447	1.13519	1
ebi-a-GCST90027686	bbj-a-148	Prostate cancer || id:bbj-a-148	k_Bacteria.p_Verrucomicrobia.c_Verrucomicrobiae.o_Verrucomicrobiales.f_Verrucomicrobiaceae	MR Egger	11	0.69829	0.772448	0.389553	-0.815709	2.21229	2.01031	0.442326	9.13661	1
ebi-a-GCST90027686	bbj-a-148	Prostate cancer || id:bbj-a-148	k_Bacteria.p_Verrucomicrobia.c_Verrucomicrobiae.o_Verrucomicrobiales.f_Verrucomicrobiaceae	Weighted median	11	-0.126495	0.0979347	0.196487	-0.318447	0.065457	0.881179	0.727278	1.06765	1
ebi-a-GCST90017092	bbj-a-148	Prostate cancer || id:bbj-a-148	order Bacteroidales id.913	Inverse variance weighted	13	-0.0429209	0.0865914	0.620126	-0.21264	0.126798	0.957987	0.808447	1.13519	1
ebi-a-GCST90027687	bbj-a-148	Prostate cancer || id:bbj-a-148	k_Bacteria.p_Actinobacteria.c_Actinobacteria.o_Actinomycetales.f_Micrococcaceae.g_Rothia	MR Egger	5	0.672096	0.366616	0.164139	-0.0464717	1.39066	1.95834	0.954592	4.01751	1
ebi-a-GCST90027687	bbj-a-148	Prostate cancer || id:bbj-a-148	k_Bacteria.p_Actinobacteria.c_Actinobacteria.o_Actinomycetales.f_Micrococcaceae.g_Rothia	Weighted median	5	0.0141702	0.0822072	0.863145	-0.146956	0.175296	1.01427	0.863332	1.1916	1
ebi-a-GCST90017071	bbj-a-148	Prostate cancer || id:bbj-a-148	genus Subdoligranulum id.2070	Inverse variance weighted	10	-0.0546551	0.110824	0.621893	-0.271871	0.162561	0.946812	0.761953	1.17652	1
ebi-a-GCST90027688	bbj-a-148	Prostate cancer || id:bbj-a-148	k_Bacteria.p_Actinobacteria.c_Actinobacteria.o_Bifidobacteriales.f_Bifidobacteriaceae.g_Bifidobacterium	MR Egger	5	-0.524389	0.758991	0.539286	-2.01201	0.963233	0.591917	0.133719	2.62015	1
ebi-a-GCST90027688	bbj-a-148	Prostate cancer || id:bbj-a-148	k_Bacteria.p_Actinobacteria.c_Actinobacteria.o_Bifidobacteriales.f_Bifidobacteriaceae.g_Bifidobacterium	Weighted median	5	-0.0788168	0.16676	0.636472	-0.405666	0.248032	0.924209	0.666533	1.2815	1
ebi-a-GCST90017011	bbj-a-148	Prostate cancer || id:bbj-a-148	genus Fusicatenibacter id.11305	Inverse variance weighted	12	0.0606211	0.123103	0.622408	-0.180662	0.301904	1.0625	0.834718	1.35243	1
ebi-a-GCST90027689	bbj-a-148	Prostate cancer || id:bbj-a-148	k_Bacteria.p_Actinobacteria.c_Actinobacteria.o_Coriobacteriales.f_Coriobacteriaceae.g_Adlercreutzia	MR Egger	5	-0.320572	0.356217	0.434481	-1.01876	0.377614	0.725734	0.361044	1.4588	1
ebi-a-GCST90027689	bbj-a-148	Prostate cancer || id:bbj-a-148	k_Bacteria.p_Actinobacteria.c_Actinobacteria.o_Coriobacteriales.f_Coriobacteriaceae.g_Adlercreutzia	Weighted median	5	-0.10172	0.111009	0.359499	-0.319297	0.115857	0.903283	0.72666	1.12284	1
ebi-a-GCST90017110	bbj-a-148	Prostate cancer || id:bbj-a-148	phylum Actinobacteria id.400	Inverse variance weighted	12	-0.0845585	0.173779	0.626551	-0.425165	0.256048	0.918918	0.653662	1.29182	1
ebi-a-GCST90027690	bbj-a-148	Prostate cancer || id:bbj-a-148	k_Bacteria.p_Actinobacteria.c_Actinobacteria.o_Coriobacteriales.f_Coriobacteriaceae.g_Collinsella	MR Egger	6	0.78778	0.870312	0.416566	-0.918032	2.49359	2.19851	0.399304	12.1047	1
ebi-a-GCST90027690	bbj-a-148	Prostate cancer || id:bbj-a-148	k_Bacteria.p_Actinobacteria.c_Actinobacteria.o_Coriobacteriales.f_Coriobacteriaceae.g_Collinsella	Weighted median	6	0.256924	0.143414	0.0732149	-0.0241668	0.538015	1.29295	0.976123	1.7126	1
ebi-a-GCST90016938	bbj-a-148	Prostate cancer || id:bbj-a-148	family Family XI id.1936	Inverse variance weighted	8	-0.0449996	0.0926008	0.627001	-0.226497	0.136498	0.955998	0.797322	1.14625	1
ebi-a-GCST90027691	bbj-a-148	Prostate cancer || id:bbj-a-148	k_Bacteria.p_Actinobacteria.c_Actinobacteria.o_Coriobacteriales.f_Coriobacteriaceae.g_Eggerthella	MR Egger	4	-1.36583	1.2674	0.393897	-3.84993	1.11827	0.255169	0.0212813	3.05955	1
ebi-a-GCST90027691	bbj-a-148	Prostate cancer || id:bbj-a-148	k_Bacteria.p_Actinobacteria.c_Actinobacteria.o_Coriobacteriales.f_Coriobacteriaceae.g_Eggerthella	Weighted median	4	0.187182	0.108187	0.0835997	-0.0248645	0.399228	1.20585	0.975442	1.49067	1
ebi-a-GCST90017083	bbj-a-148	Prostate cancer || id:bbj-a-148	unknown genus id.2041	Inverse variance weighted	9	0.0499812	0.104084	0.631084	-0.154023	0.253985	1.05125	0.857252	1.28915	1
ebi-a-GCST90027692	bbj-a-148	Prostate cancer || id:bbj-a-148	k_Bacteria.p_Actinobacteria.c_Actinobacteria.o_Coriobacteriales.f_Coriobacteriaceae.g_Gordonibacter	MR Egger	3	0.231091	0.552989	0.748002	-0.852767	1.31495	1.25997	0.426234	3.72456	1
ebi-a-GCST90027692	bbj-a-148	Prostate cancer || id:bbj-a-148	k_Bacteria.p_Actinobacteria.c_Actinobacteria.o_Coriobacteriales.f_Coriobacteriaceae.g_Gordonibacter	Weighted median	3	0.181137	0.086621	0.0365147	0.0113603	0.350914	1.19858	1.01143	1.42037	1
ebi-a-GCST90017035	bbj-a-148	Prostate cancer || id:bbj-a-148	genus Olsenella id.822	Inverse variance weighted	9	-0.0290457	0.0607575	0.632608	-0.14813	0.090039	0.971372	0.862319	1.09422	1
ebi-a-GCST90027693	bbj-a-148	Prostate cancer || id:bbj-a-148	k_Bacteria.p_Bacteroidetes.c_Bacteroidia.o_Bacteroidales.f_Bacteroidaceae.g_Bacteroides	MR Egger	12	-0.359975	0.348824	0.326399	-1.04367	0.323719	0.697694	0.35216	1.38226	1
ebi-a-GCST90027693	bbj-a-148	Prostate cancer || id:bbj-a-148	k_Bacteria.p_Bacteroidetes.c_Bacteroidia.o_Bacteroidales.f_Bacteroidaceae.g_Bacteroides	Weighted median	12	-0.207453	0.103373	0.0447658	-0.410064	-0.00484287	0.812651	0.663608	0.995169	1
ebi-a-GCST90027679	bbj-a-148	Prostate cancer || id:bbj-a-148	k_Bacteria.p_Firmicutes.c_Negativicutes.o_Selenomonadales.f_Veillonellaceae	Inverse variance weighted	9	0.033611	0.070784	0.634901	-0.105126	0.172348	1.03418	0.900211	1.18809	1
ebi-a-GCST90027694	bbj-a-148	Prostate cancer || id:bbj-a-148	k_Bacteria.p_Bacteroidetes.c_Bacteroidia.o_Bacteroidales.f_Bacteroidales_noname.g_Bacteroidales_noname	MR Egger	8	0.299352	0.318322	0.38331	-0.324559	0.923262	1.34898	0.722846	2.51749	1
ebi-a-GCST90027694	bbj-a-148	Prostate cancer || id:bbj-a-148	k_Bacteria.p_Bacteroidetes.c_Bacteroidia.o_Bacteroidales.f_Bacteroidales_noname.g_Bacteroidales_noname	Weighted median	8	-0.00505276	0.124289	0.967572	-0.248658	0.238553	0.99496	0.779846	1.26941	1
ebi-a-GCST90027789	bbj-a-148	Prostate cancer || id:bbj-a-148	k_Bacteria.p_Firmicutes.c_Clostridia.o_Clostridiales.f_Clostridiales_noname.g_Pseudoflavonifractor.s_Pseudoflavonifractor_capillosus	Inverse variance weighted	8	-0.0353896	0.0752834	0.638294	-0.182945	0.112166	0.965229	0.832814	1.1187	1
ebi-a-GCST90027695	bbj-a-148	Prostate cancer || id:bbj-a-148	k_Bacteria.p_Bacteroidetes.c_Bacteroidia.o_Bacteroidales.f_Porphyromonadaceae.g_Barnesiella	MR Egger	7	0.173929	0.458013	0.719729	-0.723777	1.07163	1.18997	0.484917	2.92015	1
ebi-a-GCST90027695	bbj-a-148	Prostate cancer || id:bbj-a-148	k_Bacteria.p_Bacteroidetes.c_Bacteroidia.o_Bacteroidales.f_Porphyromonadaceae.g_Barnesiella	Weighted median	7	0.105547	0.115544	0.360989	-0.120918	0.332013	1.11132	0.886106	1.39377	1
ebi-a-GCST90027830	bbj-a-148	Prostate cancer || id:bbj-a-148	k_Bacteria.p_Bacteroidetes.c_Bacteroidia.o_Bacteroidales.f_Bacteroidaceae.g_Bacteroides.s_Bacteroides_massiliensis	Inverse variance weighted	4	-0.0395646	0.0848373	0.640959	-0.205846	0.126717	0.961208	0.813959	1.1351	1
ebi-a-GCST90027696	bbj-a-148	Prostate cancer || id:bbj-a-148	k_Bacteria.p_Bacteroidetes.c_Bacteroidia.o_Bacteroidales.f_Porphyromonadaceae.g_Coprobacter	MR Egger	6	-0.380007	0.4783	0.471383	-1.31747	0.557461	0.683857	0.267811	1.74623	1
ebi-a-GCST90027696	bbj-a-148	Prostate cancer || id:bbj-a-148	k_Bacteria.p_Bacteroidetes.c_Bacteroidia.o_Bacteroidales.f_Porphyromonadaceae.g_Coprobacter	Weighted median	6	0.0295023	0.0961406	0.758945	-0.158933	0.217938	1.02994	0.853053	1.24351	1
ebi-a-GCST90016914	bbj-a-148	Prostate cancer || id:bbj-a-148	class Coriobacteriia id.809	Inverse variance weighted	11	-0.0580989	0.126615	0.646333	-0.306264	0.190067	0.943557	0.736192	1.20933	1
ebi-a-GCST90027697	bbj-a-148	Prostate cancer || id:bbj-a-148	k_Bacteria.p_Bacteroidetes.c_Bacteroidia.o_Bacteroidales.f_Porphyromonadaceae.g_Odoribacter	MR Egger	6	-0.0159836	1.23543	0.990297	-2.43743	2.40546	0.984143	0.0873855	11.0835	1
ebi-a-GCST90027697	bbj-a-148	Prostate cancer || id:bbj-a-148	k_Bacteria.p_Bacteroidetes.c_Bacteroidia.o_Bacteroidales.f_Porphyromonadaceae.g_Odoribacter	Weighted median	6	-0.0842247	0.17322	0.626804	-0.423736	0.255286	0.919225	0.654597	1.29083	1
ebi-a-GCST90016933	bbj-a-148	Prostate cancer || id:bbj-a-148	family Coriobacteriaceae id.811	Inverse variance weighted	11	-0.0580989	0.126615	0.646333	-0.306264	0.190067	0.943557	0.736192	1.20933	1
ebi-a-GCST90027698	bbj-a-148	Prostate cancer || id:bbj-a-148	k_Bacteria.p_Bacteroidetes.c_Bacteroidia.o_Bacteroidales.f_Porphyromonadaceae.g_Parabacteroides	MR Egger	12	-0.161738	0.352404	0.656079	-0.852451	0.528974	0.850664	0.426369	1.69719	1
ebi-a-GCST90027698	bbj-a-148	Prostate cancer || id:bbj-a-148	k_Bacteria.p_Bacteroidetes.c_Bacteroidia.o_Bacteroidales.f_Porphyromonadaceae.g_Parabacteroides	Weighted median	12	-0.031152	0.105432	0.767634	-0.237798	0.175494	0.969328	0.788362	1.19183	1
ebi-a-GCST90017096	bbj-a-148	Prostate cancer || id:bbj-a-148	order Coriobacteriales id.810	Inverse variance weighted	11	-0.0580989	0.126615	0.646333	-0.306264	0.190067	0.943557	0.736192	1.20933	1
ebi-a-GCST90027699	bbj-a-148	Prostate cancer || id:bbj-a-148	k_Bacteria.p_Bacteroidetes.c_Bacteroidia.o_Bacteroidales.f_Prevotellaceae.g_Paraprevotella	MR Egger	7	-0.0759367	0.394983	0.855108	-0.850103	0.69823	0.926875	0.427371	2.01019	1
ebi-a-GCST90027699	bbj-a-148	Prostate cancer || id:bbj-a-148	k_Bacteria.p_Bacteroidetes.c_Bacteroidia.o_Bacteroidales.f_Prevotellaceae.g_Paraprevotella	Weighted median	7	-0.00360622	0.0975568	0.970513	-0.194818	0.187605	0.9964	0.822985	1.20636	1
ebi-a-GCST90027718	bbj-a-148	Prostate cancer || id:bbj-a-148	k_Bacteria.p_Firmicutes.c_Clostridia.o_Clostridiales.f_Ruminococcaceae.g_Ruminococcus	Inverse variance weighted	7	-0.0385883	0.0845274	0.648017	-0.204262	0.127085	0.962147	0.815249	1.13551	1
ebi-a-GCST90027700	bbj-a-148	Prostate cancer || id:bbj-a-148	k_Bacteria.p_Bacteroidetes.c_Bacteroidia.o_Bacteroidales.f_Prevotellaceae.g_Prevotella	MR Egger	3	2.24502	1.67555	0.408171	-1.03905	5.52909	9.44061	0.35379	251.915	1
ebi-a-GCST90027700	bbj-a-148	Prostate cancer || id:bbj-a-148	k_Bacteria.p_Bacteroidetes.c_Bacteroidia.o_Bacteroidales.f_Prevotellaceae.g_Prevotella	Weighted median	3	-0.114582	0.192279	0.551233	-0.491449	0.262286	0.891739	0.611739	1.2999	1
ebi-a-GCST90027657	bbj-a-148	Prostate cancer || id:bbj-a-148	k_Bacteria.p_Proteobacteria.c_Betaproteobacteria	Inverse variance weighted	12	-0.0530427	0.11662	0.649228	-0.281618	0.175532	0.94834	0.754562	1.19188	1
ebi-a-GCST90027701	bbj-a-148	Prostate cancer || id:bbj-a-148	k_Bacteria.p_Bacteroidetes.c_Bacteroidia.o_Bacteroidales.f_Rikenellaceae.g_Alistipes	MR Egger	9	-0.157332	1.35028	0.910514	-2.80387	2.48921	0.85442	0.060575	12.0517	1
ebi-a-GCST90027701	bbj-a-148	Prostate cancer || id:bbj-a-148	k_Bacteria.p_Bacteroidetes.c_Bacteroidia.o_Bacteroidales.f_Rikenellaceae.g_Alistipes	Weighted median	9	0.225315	0.142973	0.115044	-0.0549128	0.505542	1.25272	0.946568	1.65788	1
ebi-a-GCST90016931	bbj-a-148	Prostate cancer || id:bbj-a-148	family Clostridiaceae1 id.1869	Inverse variance weighted	7	0.0648959	0.144205	0.652693	-0.217746	0.347538	1.06705	0.804329	1.41558	1
ebi-a-GCST90027702	bbj-a-148	Prostate cancer || id:bbj-a-148	k_Bacteria.p_Firmicutes.c_Bacilli.o_Lactobacillales.f_Lactobacillaceae.g_Lactobacillus	MR Egger	7	0.177199	1.02421	0.869429	-1.83026	2.18466	1.19387	0.160372	8.88761	1
ebi-a-GCST90027702	bbj-a-148	Prostate cancer || id:bbj-a-148	k_Bacteria.p_Firmicutes.c_Bacilli.o_Lactobacillales.f_Lactobacillaceae.g_Lactobacillus	Weighted median	7	-0.0816098	0.0651272	0.210175	-0.209259	0.0460395	0.921632	0.811185	1.04712	1
ebi-a-GCST90027854	bbj-a-148	Prostate cancer || id:bbj-a-148	k_Bacteria.p_Firmicutes.c_Clostridia.o_Clostridiales.f_Lachnospiraceae.g_Roseburia.s_Roseburia_hominis	Inverse variance weighted	7	-0.0496477	0.11053	0.653303	-0.266286	0.166991	0.951565	0.76622	1.18174	1
ebi-a-GCST90027703	bbj-a-148	Prostate cancer || id:bbj-a-148	k_Bacteria.p_Firmicutes.c_Bacilli.o_Lactobacillales.f_Streptococcaceae.g_Streptococcus	MR Egger	9	0.42544	0.401906	0.324956	-0.362295	1.21318	1.53026	0.696077	3.36415	1
ebi-a-GCST90027703	bbj-a-148	Prostate cancer || id:bbj-a-148	k_Bacteria.p_Firmicutes.c_Bacilli.o_Lactobacillales.f_Streptococcaceae.g_Streptococcus	Weighted median	9	0.0194448	0.0827461	0.814214	-0.142738	0.181627	1.01964	0.866981	1.19917	1
ebi-a-GCST90016984	bbj-a-148	Prostate cancer || id:bbj-a-148	genus Coprococcus2 id.11302	Inverse variance weighted	8	-0.0625735	0.144168	0.664265	-0.345143	0.219996	0.939344	0.708119	1.24607	1
ebi-a-GCST90027704	bbj-a-148	Prostate cancer || id:bbj-a-148	k_Bacteria.p_Firmicutes.c_Clostridia.o_Clostridiales.f_Clostridiaceae.g_Clostridium	MR Egger	8	0.0560468	0.364705	0.882903	-0.658775	0.770869	1.05765	0.517485	2.16164	1
ebi-a-GCST90027704	bbj-a-148	Prostate cancer || id:bbj-a-148	k_Bacteria.p_Firmicutes.c_Clostridia.o_Clostridiales.f_Clostridiaceae.g_Clostridium	Weighted median	8	-0.0879759	0.095561	0.357246	-0.275275	0.0993237	0.915783	0.759363	1.10442	1
ebi-a-GCST90027727	bbj-a-148	Prostate cancer || id:bbj-a-148	k_Bacteria.p_Proteobacteria.c_Betaproteobacteria.o_Burkholderiales.f_Sutterellaceae.g_Parasutterella	Inverse variance weighted	10	-0.0434932	0.100482	0.665127	-0.240438	0.153452	0.957439	0.786283	1.16585	1
ebi-a-GCST90027705	bbj-a-148	Prostate cancer || id:bbj-a-148	k_Bacteria.p_Firmicutes.c_Clostridia.o_Clostridiales.f_Clostridiales_noname.g_Flavonifractor	MR Egger	5	0.439128	0.863125	0.645973	-1.2526	2.13085	1.55135	0.285762	8.42206	1
ebi-a-GCST90027705	bbj-a-148	Prostate cancer || id:bbj-a-148	k_Bacteria.p_Firmicutes.c_Clostridia.o_Clostridiales.f_Clostridiales_noname.g_Flavonifractor	Weighted median	5	0.0911657	0.0971072	0.347826	-0.0991645	0.281496	1.09545	0.905594	1.32511	1
ebi-a-GCST90016998	bbj-a-148	Prostate cancer || id:bbj-a-148	genus Eubacterium eligens group id.14372	Inverse variance weighted	6	0.0687049	0.159871	0.667377	-0.244643	0.382053	1.07112	0.782984	1.46529	1
ebi-a-GCST90027706	bbj-a-148	Prostate cancer || id:bbj-a-148	k_Bacteria.p_Firmicutes.c_Clostridia.o_Clostridiales.f_Clostridiales_noname.g_Pseudoflavonifractor	MR Egger	8	1.05084	1.37367	0.473285	-1.64156	3.74324	2.86006	0.193678	42.2347	1
ebi-a-GCST90027706	bbj-a-148	Prostate cancer || id:bbj-a-148	k_Bacteria.p_Firmicutes.c_Clostridia.o_Clostridiales.f_Clostridiales_noname.g_Pseudoflavonifractor	Weighted median	8	0.011622	0.103204	0.910338	-0.190658	0.213902	1.01169	0.826415	1.2385	1
ebi-a-GCST90016912	bbj-a-148	Prostate cancer || id:bbj-a-148	class Betaproteobacteria id.2867	Inverse variance weighted	10	-0.0586222	0.136624	0.667867	-0.326405	0.209161	0.943063	0.721513	1.23264	1
ebi-a-GCST90027707	bbj-a-148	Prostate cancer || id:bbj-a-148	k_Bacteria.p_Firmicutes.c_Clostridia.o_Clostridiales.f_Eubacteriaceae.g_Eubacterium	MR Egger	4	-0.253393	0.402516	0.593332	-1.04232	0.535539	0.776163	0.352634	1.70837	1
ebi-a-GCST90027707	bbj-a-148	Prostate cancer || id:bbj-a-148	k_Bacteria.p_Firmicutes.c_Clostridia.o_Clostridiales.f_Eubacteriaceae.g_Eubacterium	Weighted median	4	0.0119468	0.133639	0.928767	-0.249986	0.273879	1.01202	0.778812	1.31506	1
ebi-a-GCST90017038	bbj-a-148	Prostate cancer || id:bbj-a-148	genus Oxalobacter id.2978	Inverse variance weighted	7	-0.0348716	0.0815891	0.669085	-0.194786	0.125043	0.965729	0.823011	1.1332	1
ebi-a-GCST90027708	bbj-a-148	Prostate cancer || id:bbj-a-148	k_Bacteria.p_Firmicutes.c_Clostridia.o_Clostridiales.f_Lachnospiraceae.g_Blautia	MR Egger	7	-1.87503	1.39635	0.237066	-4.61188	0.861807	0.15335	0.00993316	2.36743	1
ebi-a-GCST90027708	bbj-a-148	Prostate cancer || id:bbj-a-148	k_Bacteria.p_Firmicutes.c_Clostridia.o_Clostridiales.f_Lachnospiraceae.g_Blautia	Weighted median	7	0.0683298	0.154082	0.65743	-0.233671	0.37033	1.07072	0.791622	1.44821	1
ebi-a-GCST90016989	bbj-a-148	Prostate cancer || id:bbj-a-148	genus Dorea id.1997	Inverse variance weighted	7	-0.0756952	0.177246	0.669334	-0.423098	0.271708	0.927099	0.655014	1.3122	1
ebi-a-GCST90027709	bbj-a-148	Prostate cancer || id:bbj-a-148	k_Bacteria.p_Firmicutes.c_Clostridia.o_Clostridiales.f_Lachnospiraceae.g_Butyrivibrio	MR Egger	9	0.0634572	0.194166	0.753359	-0.317108	0.444022	1.06551	0.728252	1.55896	1
ebi-a-GCST90027709	bbj-a-148	Prostate cancer || id:bbj-a-148	k_Bacteria.p_Firmicutes.c_Clostridia.o_Clostridiales.f_Lachnospiraceae.g_Butyrivibrio	Weighted median	9	0.0038157	0.0516045	0.941057	-0.0973292	0.104961	1.00382	0.907257	1.11067	1
ebi-a-GCST90027802	bbj-a-148	Prostate cancer || id:bbj-a-148	k_Bacteria.p_Firmicutes.c_Clostridia.o_Clostridiales.f_Ruminococcaceae.g_Subdoligranulum.s_Subdoligranulum_unclassified	Inverse variance weighted	10	0.0399013	0.0949026	0.67416	-0.146108	0.22591	1.04071	0.864065	1.25346	1
ebi-a-GCST90027710	bbj-a-148	Prostate cancer || id:bbj-a-148	k_Bacteria.p_Firmicutes.c_Clostridia.o_Clostridiales.f_Lachnospiraceae.g_Coprococcus	MR Egger	8	0.210409	0.677593	0.766666	-1.11767	1.53849	1.23418	0.32704	4.65756	1
ebi-a-GCST90027710	bbj-a-148	Prostate cancer || id:bbj-a-148	k_Bacteria.p_Firmicutes.c_Clostridia.o_Clostridiales.f_Lachnospiraceae.g_Coprococcus	Weighted median	8	-0.209371	0.13672	0.125673	-0.477342	0.0585992	0.811094	0.62043	1.06035	1
ebi-a-GCST90016973	bbj-a-148	Prostate cancer || id:bbj-a-148	genus Butyricicoccus id.2055	Inverse variance weighted	7	-0.0517913	0.123729	0.675519	-0.294301	0.190718	0.949527	0.745052	1.21012	1
ebi-a-GCST90027711	bbj-a-148	Prostate cancer || id:bbj-a-148	k_Bacteria.p_Firmicutes.c_Clostridia.o_Clostridiales.f_Lachnospiraceae.g_Dorea	MR Egger	7	1.41491	0.853014	0.15807	-0.257001	3.08681	4.1161	0.773367	21.9072	1
ebi-a-GCST90027711	bbj-a-148	Prostate cancer || id:bbj-a-148	k_Bacteria.p_Firmicutes.c_Clostridia.o_Clostridiales.f_Lachnospiraceae.g_Dorea	Weighted median	7	0.0524319	0.141921	0.711797	-0.225734	0.330598	1.05383	0.79793	1.3918	1
ebi-a-GCST90017089	bbj-a-148	Prostate cancer || id:bbj-a-148	genus Victivallis id.2256	Inverse variance weighted	9	0.0313162	0.0749628	0.676126	-0.115611	0.178243	1.03181	0.890822	1.19512	1
ebi-a-GCST90027712	bbj-a-148	Prostate cancer || id:bbj-a-148	k_Bacteria.p_Firmicutes.c_Clostridia.o_Clostridiales.f_Lachnospiraceae.g_Lachnospiraceae_noname	MR Egger	5	-0.944134	0.604685	0.21636	-2.12932	0.241049	0.389016	0.118918	1.27258	1
ebi-a-GCST90027712	bbj-a-148	Prostate cancer || id:bbj-a-148	k_Bacteria.p_Firmicutes.c_Clostridia.o_Clostridiales.f_Lachnospiraceae.g_Lachnospiraceae_noname	Weighted median	5	-0.119511	0.175557	0.496028	-0.463603	0.224581	0.887354	0.629013	1.2518	1
ebi-a-GCST90027676	bbj-a-148	Prostate cancer || id:bbj-a-148	k_Bacteria.p_Firmicutes.c_Clostridia.o_Clostridiales.f_Ruminococcaceae	Inverse variance weighted	6	0.0561657	0.135146	0.677708	-0.208721	0.321052	1.05777	0.811622	1.37858	1
ebi-a-GCST90027713	bbj-a-148	Prostate cancer || id:bbj-a-148	k_Bacteria.p_Firmicutes.c_Clostridia.o_Clostridiales.f_Lachnospiraceae.g_Roseburia	MR Egger	11	-0.11323	0.407024	0.787151	-0.910997	0.684536	0.892945	0.402123	1.98285	1
ebi-a-GCST90027713	bbj-a-148	Prostate cancer || id:bbj-a-148	k_Bacteria.p_Firmicutes.c_Clostridia.o_Clostridiales.f_Lachnospiraceae.g_Roseburia	Weighted median	11	-0.0743638	0.118443	0.530105	-0.306511	0.157784	0.928334	0.73601	1.17091	1
ebi-a-GCST90017043	bbj-a-148	Prostate cancer || id:bbj-a-148	genus Phascolarctobacterium id.2168	Inverse variance weighted	6	-0.0516457	0.124767	0.67892	-0.296189	0.192897	0.949665	0.743647	1.21276	1
ebi-a-GCST90027714	bbj-a-148	Prostate cancer || id:bbj-a-148	k_Bacteria.p_Firmicutes.c_Clostridia.o_Clostridiales.f_Oscillospiraceae.g_Oscillibacter	MR Egger	8	-0.696362	0.86831	0.453152	-2.39825	1.00553	0.498395	0.090877	2.73334	1
ebi-a-GCST90027714	bbj-a-148	Prostate cancer || id:bbj-a-148	k_Bacteria.p_Firmicutes.c_Clostridia.o_Clostridiales.f_Oscillospiraceae.g_Oscillibacter	Weighted median	8	-0.0520714	0.179664	0.771949	-0.404213	0.30007	0.949261	0.667502	1.34995	1
ebi-a-GCST90027832	bbj-a-148	Prostate cancer || id:bbj-a-148	k_Bacteria.p_Bacteroidetes.c_Bacteroidia.o_Bacteroidales.f_Bacteroidaceae.g_Bacteroides.s_Bacteroides_ovatus	Inverse variance weighted	11	0.035549	0.0872902	0.683824	-0.13554	0.206638	1.03619	0.873244	1.22954	1
ebi-a-GCST90027715	bbj-a-148	Prostate cancer || id:bbj-a-148	k_Bacteria.p_Firmicutes.c_Clostridia.o_Clostridiales.f_Ruminococcaceae.g_Anaerotruncus	MR Egger	3	-1.33798	1.28907	0.488148	-3.86456	1.18859	0.262374	0.0209721	3.28247	1
ebi-a-GCST90027715	bbj-a-148	Prostate cancer || id:bbj-a-148	k_Bacteria.p_Firmicutes.c_Clostridia.o_Clostridiales.f_Ruminococcaceae.g_Anaerotruncus	Weighted median	3	0.148018	0.0998116	0.138083	-0.0476132	0.343648	1.15953	0.953503	1.41008	1
ebi-a-GCST90017045	bbj-a-148	Prostate cancer || id:bbj-a-148	genus Prevotella9 id.11183	Inverse variance weighted	11	-0.0446815	0.111068	0.687471	-0.262375	0.173012	0.956302	0.769223	1.18888	1
ebi-a-GCST90027716	bbj-a-148	Prostate cancer || id:bbj-a-148	k_Bacteria.p_Firmicutes.c_Clostridia.o_Clostridiales.f_Ruminococcaceae.g_Faecalibacterium	MR Egger	5	1.32792	0.942408	0.253581	-0.519203	3.17503	3.77317	0.594994	23.9277	1
ebi-a-GCST90027716	bbj-a-148	Prostate cancer || id:bbj-a-148	k_Bacteria.p_Firmicutes.c_Clostridia.o_Clostridiales.f_Ruminococcaceae.g_Faecalibacterium	Weighted median	5	0.14299	0.212312	0.500637	-0.273142	0.559122	1.15372	0.760985	1.74914	1
ebi-a-GCST90027829	bbj-a-148	Prostate cancer || id:bbj-a-148	k_Bacteria.p_Bacteroidetes.c_Bacteroidia.o_Bacteroidales.f_Bacteroidaceae.g_Bacteroides.s_Bacteroides_intestinalis	Inverse variance weighted	2	-0.030014	0.0767814	0.69587	-0.180505	0.120478	0.970432	0.834848	1.12804	1
ebi-a-GCST90027717	bbj-a-148	Prostate cancer || id:bbj-a-148	k_Bacteria.p_Firmicutes.c_Clostridia.o_Clostridiales.f_Ruminococcaceae.g_Ruminococcaceae_noname	MR Egger	7	-0.136668	0.195706	0.516105	-0.520252	0.246915	0.872259	0.594371	1.28007	1
ebi-a-GCST90027717	bbj-a-148	Prostate cancer || id:bbj-a-148	k_Bacteria.p_Firmicutes.c_Clostridia.o_Clostridiales.f_Ruminococcaceae.g_Ruminococcaceae_noname	Weighted median	7	-0.0765713	0.0622916	0.218982	-0.198663	0.0455202	0.926287	0.819826	1.04657	1
ebi-a-GCST90017095	bbj-a-148	Prostate cancer || id:bbj-a-148	order Clostridiales id.1863	Inverse variance weighted	11	0.0460777	0.119161	0.698991	-0.187479	0.279634	1.04716	0.829047	1.32265	1
ebi-a-GCST90027718	bbj-a-148	Prostate cancer || id:bbj-a-148	k_Bacteria.p_Firmicutes.c_Clostridia.o_Clostridiales.f_Ruminococcaceae.g_Ruminococcus	MR Egger	7	-0.792825	0.550405	0.209295	-1.87162	0.285968	0.452564	0.153874	1.33105	1
ebi-a-GCST90027718	bbj-a-148	Prostate cancer || id:bbj-a-148	k_Bacteria.p_Firmicutes.c_Clostridia.o_Clostridiales.f_Ruminococcaceae.g_Ruminococcus	Weighted median	7	-0.0825771	0.106037	0.436122	-0.290409	0.125255	0.92074	0.747957	1.13344	1
ebi-a-GCST90017106	bbj-a-148	Prostate cancer || id:bbj-a-148	order Rhodospirillales id.2667	Inverse variance weighted	10	0.0318691	0.0830195	0.701071	-0.130849	0.194587	1.03238	0.87735	1.21481	1
ebi-a-GCST90027719	bbj-a-148	Prostate cancer || id:bbj-a-148	k_Bacteria.p_Firmicutes.c_Clostridia.o_Clostridiales.f_Ruminococcaceae.g_Subdoligranulum	MR Egger	11	0.823464	0.429607	0.0875059	-0.0185654	1.66549	2.27838	0.981606	5.28828	1
ebi-a-GCST90027719	bbj-a-148	Prostate cancer || id:bbj-a-148	k_Bacteria.p_Firmicutes.c_Clostridia.o_Clostridiales.f_Ruminococcaceae.g_Subdoligranulum	Weighted median	11	0.13578	0.115525	0.239862	-0.0906487	0.362209	1.14543	0.913339	1.4365	1
ebi-a-GCST90027750	bbj-a-148	Prostate cancer || id:bbj-a-148	k_Bacteria.p_Firmicutes	Inverse variance weighted	6	-0.0444426	0.11675	0.703452	-0.273272	0.184387	0.956531	0.760885	1.20248	1
ebi-a-GCST90027720	bbj-a-148	Prostate cancer || id:bbj-a-148	k_Bacteria.p_Firmicutes.c_Erysipelotrichia.o_Erysipelotrichales.f_Erysipelotrichaceae.g_Erysipelotrichaceae_noname	MR Egger	9	0.00261791	0.704501	0.997139	-1.3782	1.38344	1.00262	0.252031	3.9886	1
ebi-a-GCST90027720	bbj-a-148	Prostate cancer || id:bbj-a-148	k_Bacteria.p_Firmicutes.c_Erysipelotrichia.o_Erysipelotrichales.f_Erysipelotrichaceae.g_Erysipelotrichaceae_noname	Weighted median	9	0.0243533	0.0993087	0.80628	-0.170292	0.218998	1.02465	0.843419	1.24483	1
ebi-a-GCST90027688	bbj-a-148	Prostate cancer || id:bbj-a-148	k_Bacteria.p_Actinobacteria.c_Actinobacteria.o_Bifidobacteriales.f_Bifidobacteriaceae.g_Bifidobacterium	Inverse variance weighted	5	-0.0494213	0.129873	0.703548	-0.303972	0.20513	0.95178	0.737881	1.22768	1
ebi-a-GCST90027722	bbj-a-148	Prostate cancer || id:bbj-a-148	k_Bacteria.p_Firmicutes.c_Negativicutes.o_Selenomonadales.f_Acidaminococcaceae.g_Phascolarctobacterium	MR Egger	7	-0.380402	0.404662	0.390352	-1.17354	0.412735	0.683587	0.309271	1.51094	1
ebi-a-GCST90027722	bbj-a-148	Prostate cancer || id:bbj-a-148	k_Bacteria.p_Firmicutes.c_Negativicutes.o_Selenomonadales.f_Acidaminococcaceae.g_Phascolarctobacterium	Weighted median	7	0.000961727	0.0769646	0.99003	-0.149889	0.151812	1.00096	0.860804	1.16394	1
ebi-a-GCST90017021	bbj-a-148	Prostate cancer || id:bbj-a-148	genus Lachnospiraceae FCS020 group id.11314	Inverse variance weighted	10	-0.0452278	0.119889	0.70599	-0.28021	0.189754	0.95578	0.755625	1.20895	1
ebi-a-GCST90027723	bbj-a-148	Prostate cancer || id:bbj-a-148	k_Bacteria.p_Firmicutes.c_Negativicutes.o_Selenomonadales.f_Veillonellaceae.g_Dialister	MR Egger	6	0.0512165	0.351118	0.891082	-0.636976	0.739409	1.05255	0.52889	2.0947	1
ebi-a-GCST90027723	bbj-a-148	Prostate cancer || id:bbj-a-148	k_Bacteria.p_Firmicutes.c_Negativicutes.o_Selenomonadales.f_Veillonellaceae.g_Dialister	Weighted median	6	-0.0170348	0.0803211	0.832042	-0.174464	0.140395	0.983109	0.839907	1.15073	1
ebi-a-GCST90027836	bbj-a-148	Prostate cancer || id:bbj-a-148	k_Bacteria.p_Bacteroidetes.c_Bacteroidia.o_Bacteroidales.f_Bacteroidaceae.g_Bacteroides.s_Bacteroides_thetaiotaomicron	Inverse variance weighted	5	0.0473341	0.1255	0.706051	-0.198645	0.293313	1.04847	0.819841	1.34086	1
ebi-a-GCST90027724	bbj-a-148	Prostate cancer || id:bbj-a-148	k_Bacteria.p_Firmicutes.c_Negativicutes.o_Selenomonadales.f_Veillonellaceae.g_Veillonella	MR Egger	4	0.0434504	0.597404	0.948639	-1.12746	1.21436	1.04441	0.323854	3.36815	1
ebi-a-GCST90027724	bbj-a-148	Prostate cancer || id:bbj-a-148	k_Bacteria.p_Firmicutes.c_Negativicutes.o_Selenomonadales.f_Veillonellaceae.g_Veillonella	Weighted median	4	0.0320335	0.0971745	0.741665	-0.158429	0.222496	1.03255	0.853484	1.24919	1
ebi-a-GCST90017070	bbj-a-148	Prostate cancer || id:bbj-a-148	genus Streptococcus id.1853	Inverse variance weighted	11	0.0473272	0.128449	0.712537	-0.204433	0.299088	1.04847	0.815109	1.34863	1
ebi-a-GCST90027725	bbj-a-148	Prostate cancer || id:bbj-a-148	k_Bacteria.p_Proteobacteria.c_Betaproteobacteria.o_Burkholderiales.f_Burkholderiales_noname.g_Burkholderiales_noname	MR Egger	11	0.357385	0.354219	0.339359	-0.336884	1.05165	1.42959	0.713992	2.86238	1
ebi-a-GCST90027725	bbj-a-148	Prostate cancer || id:bbj-a-148	k_Bacteria.p_Proteobacteria.c_Betaproteobacteria.o_Burkholderiales.f_Burkholderiales_noname.g_Burkholderiales_noname	Weighted median	11	-0.0797327	0.0691854	0.249136	-0.215336	0.0558706	0.923363	0.80627	1.05746	1
ebi-a-GCST90027711	bbj-a-148	Prostate cancer || id:bbj-a-148	k_Bacteria.p_Firmicutes.c_Clostridia.o_Clostridiales.f_Lachnospiraceae.g_Dorea	Inverse variance weighted	7	-0.0429595	0.117103	0.71373	-0.272482	0.186563	0.95795	0.761487	1.2051	1
ebi-a-GCST90027726	bbj-a-148	Prostate cancer || id:bbj-a-148	k_Bacteria.p_Proteobacteria.c_Betaproteobacteria.o_Burkholderiales.f_Oxalobacteraceae.g_Oxalobacter	MR Egger	8	-0.214459	0.798286	0.797198	-1.7791	1.35018	0.806978	0.16879	3.85813	1
ebi-a-GCST90027726	bbj-a-148	Prostate cancer || id:bbj-a-148	k_Bacteria.p_Proteobacteria.c_Betaproteobacteria.o_Burkholderiales.f_Oxalobacteraceae.g_Oxalobacter	Weighted median	8	0.146883	0.1122	0.190494	-0.0730289	0.366796	1.15822	0.929574	1.4431	1
ebi-a-GCST90027857	bbj-a-148	Prostate cancer || id:bbj-a-148	k_Bacteria.p_Firmicutes.c_Clostridia.o_Clostridiales.f_Lachnospiraceae.g_Roseburia.s_Roseburia_unclassified	Inverse variance weighted	11	-0.0203659	0.0558182	0.715215	-0.12977	0.0890377	0.97984	0.878298	1.09312	1
ebi-a-GCST90027727	bbj-a-148	Prostate cancer || id:bbj-a-148	k_Bacteria.p_Proteobacteria.c_Betaproteobacteria.o_Burkholderiales.f_Sutterellaceae.g_Parasutterella	MR Egger	10	0.672462	0.894951	0.473936	-1.08164	2.42657	1.95906	0.339039	11.3199	1
ebi-a-GCST90027727	bbj-a-148	Prostate cancer || id:bbj-a-148	k_Bacteria.p_Proteobacteria.c_Betaproteobacteria.o_Burkholderiales.f_Sutterellaceae.g_Parasutterella	Weighted median	10	-0.0872595	0.125152	0.48566	-0.332558	0.158039	0.916439	0.717087	1.17121	1
ebi-a-GCST90017073	bbj-a-148	Prostate cancer || id:bbj-a-148	genus Terrisporobacter id.11348	Inverse variance weighted	5	0.067265	0.185418	0.716773	-0.296155	0.430685	1.06958	0.743672	1.53831	1
ebi-a-GCST90027728	bbj-a-148	Prostate cancer || id:bbj-a-148	k_Bacteria.p_Proteobacteria.c_Betaproteobacteria.o_Burkholderiales.f_Sutterellaceae.g_Sutterellaceae_unclassified	MR Egger	4	0.123187	0.358003	0.763586	-0.578499	0.824873	1.1311	0.560739	2.28159	1
ebi-a-GCST90027728	bbj-a-148	Prostate cancer || id:bbj-a-148	k_Bacteria.p_Proteobacteria.c_Betaproteobacteria.o_Burkholderiales.f_Sutterellaceae.g_Sutterellaceae_unclassified	Weighted median	4	0.178948	0.103484	0.0837677	-0.0238809	0.381777	1.19596	0.976402	1.46489	1
ebi-a-GCST90016969	bbj-a-148	Prostate cancer || id:bbj-a-148	genus Barnesiella id.944	Inverse variance weighted	8	-0.056315	0.156561	0.719072	-0.363175	0.250545	0.945241	0.695465	1.28472	1
ebi-a-GCST90027729	bbj-a-148	Prostate cancer || id:bbj-a-148	k_Bacteria.p_Proteobacteria.c_Betaproteobacteria.o_Burkholderiales.f_Sutterellaceae.g_Sutterella	MR Egger	4	-6.85023	3.69414	0.204853	-14.0907	0.390288	0.00105922	7.59396e-07	1.47741	1
ebi-a-GCST90027729	bbj-a-148	Prostate cancer || id:bbj-a-148	k_Bacteria.p_Proteobacteria.c_Betaproteobacteria.o_Burkholderiales.f_Sutterellaceae.g_Sutterella	Weighted median	4	0.159913	0.142376	0.261363	-0.119144	0.438969	1.17341	0.88768	1.55111	1
ebi-a-GCST90027675	bbj-a-148	Prostate cancer || id:bbj-a-148	k_Bacteria.p_Firmicutes.c_Clostridia.o_Clostridiales.f_Oscillospiraceae	Inverse variance weighted	7	-0.0587438	0.16463	0.721224	-0.381419	0.263931	0.942948	0.682892	1.30204	1
ebi-a-GCST90027730	bbj-a-148	Prostate cancer || id:bbj-a-148	k_Bacteria.p_Proteobacteria.c_Deltaproteobacteria.o_Desulfovibrionales.f_Desulfovibrionaceae.g_Bilophila	MR Egger	7	1.26109	1.84005	0.523593	-2.3454	4.86759	3.52928	0.0958086	130.007	1
ebi-a-GCST90027730	bbj-a-148	Prostate cancer || id:bbj-a-148	k_Bacteria.p_Proteobacteria.c_Deltaproteobacteria.o_Desulfovibrionales.f_Desulfovibrionaceae.g_Bilophila	Weighted median	7	-0.077304	0.163665	0.636691	-0.398087	0.243479	0.925608	0.671603	1.27568	1
ebi-a-GCST90027811	bbj-a-148	Prostate cancer || id:bbj-a-148	k_Bacteria.p_Proteobacteria.c_Betaproteobacteria.o_Burkholderiales.f_Sutterellaceae.g_Parasutterella.s_Parasutterella_excrementihominis	Inverse variance weighted	11	-0.0322243	0.0905511	0.721939	-0.209704	0.145256	0.968289	0.810824	1.15634	1
ebi-a-GCST90027732	bbj-a-148	Prostate cancer || id:bbj-a-148	k_Bacteria.p_Proteobacteria.c_Gammaproteobacteria.o_Enterobacteriales.f_Enterobacteriaceae.g_Escherichia	MR Egger	5	0.512061	0.460029	0.346825	-0.389596	1.41372	1.66873	0.67733	4.11122	1
ebi-a-GCST90027732	bbj-a-148	Prostate cancer || id:bbj-a-148	k_Bacteria.p_Proteobacteria.c_Gammaproteobacteria.o_Enterobacteriales.f_Enterobacteriaceae.g_Escherichia	Weighted median	5	-0.185934	0.163567	0.255644	-0.506525	0.134657	0.830328	0.602586	1.14414	1
ebi-a-GCST90016963	bbj-a-148	Prostate cancer || id:bbj-a-148	genus Allisonella id.2174	Inverse variance weighted	7	-0.0284681	0.0804475	0.723435	-0.186145	0.129209	0.971933	0.830153	1.13793	1
ebi-a-GCST90027733	bbj-a-148	Prostate cancer || id:bbj-a-148	k_Bacteria.p_Proteobacteria.c_Gammaproteobacteria.o_Pasteurellales.f_Pasteurellaceae.g_Haemophilus	MR Egger	4	-0.700335	0.625382	0.379206	-1.92608	0.525413	0.496419	0.145718	1.69116	1
ebi-a-GCST90027733	bbj-a-148	Prostate cancer || id:bbj-a-148	k_Bacteria.p_Proteobacteria.c_Gammaproteobacteria.o_Pasteurellales.f_Pasteurellaceae.g_Haemophilus	Weighted median	4	0.211404	0.141458	0.135053	-0.0658529	0.488661	1.23541	0.936269	1.63013	1
ebi-a-GCST90016926	bbj-a-148	Prostate cancer || id:bbj-a-148	family Alcaligenaceae id.2875	Inverse variance weighted	10	0.0484748	0.139283	0.727817	-0.22452	0.321469	1.04967	0.7989	1.37915	1
ebi-a-GCST90027734	bbj-a-148	Prostate cancer || id:bbj-a-148	k_Bacteria.p_Verrucomicrobia.c_Verrucomicrobiae.o_Verrucomicrobiales.f_Verrucomicrobiaceae.g_Akkermansia	MR Egger	11	0.700512	0.774631	0.389392	-0.817764	2.21879	2.01478	0.441417	9.19618	1
ebi-a-GCST90027734	bbj-a-148	Prostate cancer || id:bbj-a-148	k_Bacteria.p_Verrucomicrobia.c_Verrucomicrobiae.o_Verrucomicrobiales.f_Verrucomicrobiaceae.g_Akkermansia	Weighted median	11	-0.126478	0.0982784	0.198118	-0.319103	0.066148	0.881194	0.7268	1.06838	1
ebi-a-GCST90016988	bbj-a-148	Prostate cancer || id:bbj-a-148	genus Dialister id.2183	Inverse variance weighted	10	-0.0490031	0.141621	0.72933	-0.32658	0.228574	0.952178	0.721387	1.25681	1
ebi-a-GCST90027735	bbj-a-148	Prostate cancer || id:bbj-a-148	k_Bacteria.p_Actinobacteria.c_Actinobacteria.o_Actinomycetales	MR Egger	3	-0.190558	1.31281	0.908234	-2.76366	2.38254	0.826498	0.0630606	10.8324	1
ebi-a-GCST90027735	bbj-a-148	Prostate cancer || id:bbj-a-148	k_Bacteria.p_Actinobacteria.c_Actinobacteria.o_Actinomycetales	Weighted median	3	0.031686	0.102647	0.757559	-0.169503	0.232875	1.03219	0.844084	1.26222	1
ebi-a-GCST90027775	bbj-a-148	Prostate cancer || id:bbj-a-148	k_Bacteria.p_Bacteroidetes.c_Bacteroidia.o_Bacteroidales.f_Rikenellaceae.g_Alistipes.s_Alistipes_finegoldii	Inverse variance weighted	7	-0.0297689	0.0864545	0.730598	-0.19922	0.139682	0.97067	0.81937	1.14991	1
ebi-a-GCST90027736	bbj-a-148	Prostate cancer || id:bbj-a-148	k_Bacteria.p_Actinobacteria.c_Actinobacteria.o_Bifidobacteriales	MR Egger	7	-0.56971	0.791025	0.503644	-2.12012	0.980699	0.565689	0.120017	2.66632	1
ebi-a-GCST90027736	bbj-a-148	Prostate cancer || id:bbj-a-148	k_Bacteria.p_Actinobacteria.c_Actinobacteria.o_Bifidobacteriales	Weighted median	7	-0.0564622	0.165577	0.733102	-0.380994	0.26807	0.945102	0.683182	1.30744	1
ebi-a-GCST90016956	bbj-a-148	Prostate cancer || id:bbj-a-148	family Veillonellaceae id.2172	Inverse variance weighted	15	-0.030429	0.0891397	0.73283	-0.205143	0.144285	0.970029	0.814531	1.15521	1
ebi-a-GCST90027737	bbj-a-148	Prostate cancer || id:bbj-a-148	k_Bacteria.p_Actinobacteria.c_Actinobacteria.o_Coriobacteriales	MR Egger	8	0.209717	0.637695	0.753432	-1.04017	1.4596	1.23333	0.353396	4.30424	1
ebi-a-GCST90027737	bbj-a-148	Prostate cancer || id:bbj-a-148	k_Bacteria.p_Actinobacteria.c_Actinobacteria.o_Coriobacteriales	Weighted median	8	-0.196338	0.140562	0.16247	-0.47184	0.0791629	0.821734	0.623853	1.08238	1
ebi-a-GCST90027667	bbj-a-148	Prostate cancer || id:bbj-a-148	k_Bacteria.p_Bacteroidetes.c_Bacteroidia.o_Bacteroidales.f_Prevotellaceae	Inverse variance weighted	6	0.032755	0.0963957	0.734009	-0.156181	0.221691	1.0333	0.855405	1.24819	1
ebi-a-GCST90027738	bbj-a-148	Prostate cancer || id:bbj-a-148	k_Bacteria.p_Bacteroidetes.c_Bacteroidia.o_Bacteroidales	MR Egger	12	0.16481	0.351504	0.649216	-0.524137	0.853758	1.17917	0.592066	2.34845	1
ebi-a-GCST90027738	bbj-a-148	Prostate cancer || id:bbj-a-148	k_Bacteria.p_Bacteroidetes.c_Bacteroidia.o_Bacteroidales	Weighted median	12	-0.022375	0.112481	0.842323	-0.242838	0.198088	0.977873	0.784399	1.21907	1
ebi-a-GCST90027853	bbj-a-148	Prostate cancer || id:bbj-a-148	k_Bacteria.p_Firmicutes.c_Clostridia.o_Clostridiales.f_Lachnospiraceae.g_Lachnospiraceae_noname.s_Lachnospiraceae_bacterium_8_1_57FAA	Inverse variance weighted	13	0.0171241	0.0506533	0.735314	-0.0821564	0.116405	1.01727	0.921128	1.12345	1
ebi-a-GCST90027739	bbj-a-148	Prostate cancer || id:bbj-a-148	k_Bacteria.p_Firmicutes.c_Bacilli.o_Lactobacillales	MR Egger	8	-0.117556	0.433161	0.795186	-0.966551	0.731439	0.889091	0.380393	2.07807	1
ebi-a-GCST90027739	bbj-a-148	Prostate cancer || id:bbj-a-148	k_Bacteria.p_Firmicutes.c_Bacilli.o_Lactobacillales	Weighted median	8	0.121145	0.0916274	0.186119	-0.0584449	0.300735	1.12879	0.94323	1.35085	1
ebi-a-GCST90027838	bbj-a-148	Prostate cancer || id:bbj-a-148	k_Bacteria.p_Bacteroidetes.c_Bacteroidia.o_Bacteroidales.f_Bacteroidaceae.g_Bacteroides.s_Bacteroides_vulgatus	Inverse variance weighted	7	-0.0363724	0.10822	0.736797	-0.248483	0.175738	0.964281	0.779983	1.19213	1
ebi-a-GCST90027740	bbj-a-148	Prostate cancer || id:bbj-a-148	k_Bacteria.p_Firmicutes.c_Clostridia.o_Clostridiales	MR Egger	6	0.597482	0.590292	0.368703	-0.55949	1.75445	1.81754	0.5715	5.7803	1
ebi-a-GCST90027740	bbj-a-148	Prostate cancer || id:bbj-a-148	k_Bacteria.p_Firmicutes.c_Clostridia.o_Clostridiales	Weighted median	6	-0.0936211	0.160208	0.55897	-0.407629	0.220387	0.910628	0.665226	1.24656	1
ebi-a-GCST90027763	bbj-a-148	Prostate cancer || id:bbj-a-148	k_Bacteria.p_Bacteroidetes.c_Bacteroidia.o_Bacteroidales.f_Porphyromonadaceae.g_Barnesiella.s_Barnesiella_intestinihominis	Inverse variance weighted	8	0.0296863	0.0897862	0.740921	-0.146295	0.205667	1.03013	0.863903	1.22834	1
ebi-a-GCST90027741	bbj-a-148	Prostate cancer || id:bbj-a-148	k_Bacteria.p_Firmicutes.c_Erysipelotrichia.o_Erysipelotrichales	MR Egger	5	-1.38314	1.54181	0.435778	-4.40509	1.6388	0.250789	0.012215	5.14899	1
ebi-a-GCST90027741	bbj-a-148	Prostate cancer || id:bbj-a-148	k_Bacteria.p_Firmicutes.c_Erysipelotrichia.o_Erysipelotrichales	Weighted median	5	0.016298	0.155799	0.916686	-0.289068	0.321664	1.01643	0.748961	1.37942	1
ebi-a-GCST90017014	bbj-a-148	Prostate cancer || id:bbj-a-148	genus Holdemanella id.11393	Inverse variance weighted	7	-0.0363169	0.11049	0.74239	-0.252877	0.180243	0.964335	0.776563	1.19751	1
ebi-a-GCST90027742	bbj-a-148	Prostate cancer || id:bbj-a-148	k_Bacteria.p_Firmicutes.c_Negativicutes.o_Selenomonadales	MR Egger	4	0.531497	0.587813	0.461328	-0.620616	1.68361	1.70148	0.537613	5.38497	1
ebi-a-GCST90027742	bbj-a-148	Prostate cancer || id:bbj-a-148	k_Bacteria.p_Firmicutes.c_Negativicutes.o_Selenomonadales	Weighted median	4	0.231502	0.145352	0.111227	-0.0533874	0.516391	1.26049	0.948013	1.67597	1
ebi-a-GCST90017068	bbj-a-148	Prostate cancer || id:bbj-a-148	genus Senegalimassilia id.11160	Inverse variance weighted	5	0.0385106	0.120406	0.749091	-0.197486	0.274507	1.03926	0.820792	1.31588	1
ebi-a-GCST90027743	bbj-a-148	Prostate cancer || id:bbj-a-148	k_Bacteria.p_Proteobacteria.c_Betaproteobacteria.o_Burkholderiales	MR Egger	13	-0.280499	0.482642	0.572839	-1.22648	0.665479	0.755407	0.293324	1.94542	1
ebi-a-GCST90027743	bbj-a-148	Prostate cancer || id:bbj-a-148	k_Bacteria.p_Proteobacteria.c_Betaproteobacteria.o_Burkholderiales	Weighted median	13	-0.127416	0.118085	0.280581	-0.358862	0.104031	0.880368	0.698471	1.10964	1
ebi-a-GCST90027740	bbj-a-148	Prostate cancer || id:bbj-a-148	k_Bacteria.p_Firmicutes.c_Clostridia.o_Clostridiales	Inverse variance weighted	6	-0.0405564	0.129032	0.753284	-0.29346	0.212347	0.960255	0.745679	1.23658	1
ebi-a-GCST90027744	bbj-a-148	Prostate cancer || id:bbj-a-148	k_Bacteria.p_Proteobacteria.c_Deltaproteobacteria.o_Desulfovibrionales	MR Egger	5	-0.408574	0.684817	0.592785	-1.75082	0.933667	0.664597	0.173632	2.54382	1
ebi-a-GCST90027744	bbj-a-148	Prostate cancer || id:bbj-a-148	k_Bacteria.p_Proteobacteria.c_Deltaproteobacteria.o_Desulfovibrionales	Weighted median	5	-0.208391	0.147835	0.158654	-0.498148	0.0813665	0.81189	0.607655	1.08477	1
ebi-a-GCST90027654	bbj-a-148	Prostate cancer || id:bbj-a-148	k_Bacteria.p_Firmicutes.c_Clostridia	Inverse variance weighted	6	-0.0405527	0.129027	0.753295	-0.293445	0.212339	0.960259	0.74569	1.23657	1
ebi-a-GCST90027746	bbj-a-148	Prostate cancer || id:bbj-a-148	k_Bacteria.p_Proteobacteria.c_Gammaproteobacteria.o_Pasteurellales	MR Egger	3	-0.961971	0.831158	0.453639	-2.59104	0.667099	0.382139	0.074942	1.94858	1
ebi-a-GCST90027746	bbj-a-148	Prostate cancer || id:bbj-a-148	k_Bacteria.p_Proteobacteria.c_Gammaproteobacteria.o_Pasteurellales	Weighted median	3	0.0535501	0.122964	0.663204	-0.18746	0.29456	1.05501	0.829063	1.34254	1
ebi-a-GCST90027734	bbj-a-148	Prostate cancer || id:bbj-a-148	k_Bacteria.p_Verrucomicrobia.c_Verrucomicrobiae.o_Verrucomicrobiales.f_Verrucomicrobiaceae.g_Akkermansia	Inverse variance weighted	11	-0.0254149	0.0813716	0.754789	-0.184903	0.134073	0.974905	0.831185	1.14348	1
ebi-a-GCST90027747	bbj-a-148	Prostate cancer || id:bbj-a-148	k_Bacteria.p_Verrucomicrobia.c_Verrucomicrobiae.o_Verrucomicrobiales	MR Egger	11	0.699078	0.77218	0.388883	-0.814394	2.21255	2.0119	0.442908	9.13899	1
ebi-a-GCST90027747	bbj-a-148	Prostate cancer || id:bbj-a-148	k_Bacteria.p_Verrucomicrobia.c_Verrucomicrobiae.o_Verrucomicrobiales	Weighted median	11	-0.126499	0.100862	0.209777	-0.32419	0.0711909	0.881175	0.723113	1.07379	1
ebi-a-GCST90027696	bbj-a-148	Prostate cancer || id:bbj-a-148	k_Bacteria.p_Bacteroidetes.c_Bacteroidia.o_Bacteroidales.f_Porphyromonadaceae.g_Coprobacter	Inverse variance weighted	6	0.0249328	0.0798533	0.754864	-0.13158	0.181445	1.02525	0.876709	1.19895	1
ebi-a-GCST90027748	bbj-a-148	Prostate cancer || id:bbj-a-148	k_Bacteria.p_Actinobacteria	MR Egger	5	2.31144	1.35584	0.186776	-0.345997	4.96888	10.089	0.707515	143.866	1
ebi-a-GCST90027748	bbj-a-148	Prostate cancer || id:bbj-a-148	k_Bacteria.p_Actinobacteria	Weighted median	5	0.129695	0.235863	0.582407	-0.332597	0.591986	1.13848	0.717059	1.80758	1
ebi-a-GCST90027686	bbj-a-148	Prostate cancer || id:bbj-a-148	k_Bacteria.p_Verrucomicrobia.c_Verrucomicrobiae.o_Verrucomicrobiales.f_Verrucomicrobiaceae	Inverse variance weighted	11	-0.0253975	0.0813885	0.755001	-0.184919	0.134124	0.974922	0.831172	1.14353	1
ebi-a-GCST90027749	bbj-a-148	Prostate cancer || id:bbj-a-148	k_Bacteria.p_Bacteroidetes	MR Egger	12	0.164788	0.352363	0.65005	-0.525844	0.85542	1.17914	0.591056	2.35236	1
ebi-a-GCST90027749	bbj-a-148	Prostate cancer || id:bbj-a-148	k_Bacteria.p_Bacteroidetes	Weighted median	12	-0.022546	0.113594	0.842671	-0.245191	0.200099	0.977706	0.782555	1.22152	1
ebi-a-GCST90027660	bbj-a-148	Prostate cancer || id:bbj-a-148	k_Bacteria.p_Verrucomicrobia.c_Verrucomicrobiae	Inverse variance weighted	11	-0.025386	0.0813893	0.75511	-0.184909	0.134137	0.974933	0.83118	1.14355	1
ebi-a-GCST90027750	bbj-a-148	Prostate cancer || id:bbj-a-148	k_Bacteria.p_Firmicutes	MR Egger	6	-0.15173	0.513439	0.782305	-1.15807	0.85461	0.859221	0.314092	2.35046	1
ebi-a-GCST90027750	bbj-a-148	Prostate cancer || id:bbj-a-148	k_Bacteria.p_Firmicutes	Weighted median	6	-0.0197604	0.151839	0.896455	-0.317365	0.277845	0.980434	0.728065	1.32028	1
ebi-a-GCST90027747	bbj-a-148	Prostate cancer || id:bbj-a-148	k_Bacteria.p_Verrucomicrobia.c_Verrucomicrobiae.o_Verrucomicrobiales	Inverse variance weighted	11	-0.0253854	0.0813905	0.75512	-0.184911	0.13414	0.974934	0.831178	1.14355	1
ebi-a-GCST90027751	bbj-a-148	Prostate cancer || id:bbj-a-148	k_Bacteria.p_Proteobacteria	MR Egger	10	0.145323	0.276671	0.613649	-0.396953	0.687598	1.15641	0.672366	1.98893	1
ebi-a-GCST90027751	bbj-a-148	Prostate cancer || id:bbj-a-148	k_Bacteria.p_Proteobacteria	Weighted median	10	0.192513	0.0986846	0.0510818	-0.000908703	0.385935	1.21229	0.999092	1.47099	1
ebi-a-GCST90027752	bbj-a-148	Prostate cancer || id:bbj-a-148	k_Bacteria.p_Verrucomicrobia	Inverse variance weighted	11	-0.0253838	0.0813899	0.755133	-0.184908	0.13414	0.974936	0.831181	1.14355	1
ebi-a-GCST90027752	bbj-a-148	Prostate cancer || id:bbj-a-148	k_Bacteria.p_Verrucomicrobia	MR Egger	11	0.698714	0.771927	0.388971	-0.814264	2.21169	2.01116	0.442965	9.13115	1
ebi-a-GCST90027752	bbj-a-148	Prostate cancer || id:bbj-a-148	k_Bacteria.p_Verrucomicrobia	Weighted median	11	-0.126493	0.100627	0.208737	-0.323723	0.0707366	0.88118	0.723451	1.0733	1
ebi-a-GCST90027764	bbj-a-148	Prostate cancer || id:bbj-a-148	k_Bacteria.p_Bacteroidetes.c_Bacteroidia.o_Bacteroidales.f_Porphyromonadaceae.g_Coprobacter.s_Coprobacter_fastidiosus	Inverse variance weighted	6	0.0247413	0.0798791	0.756763	-0.131822	0.181304	1.02505	0.876497	1.19878	1
ebi-a-GCST90027753	bbj-a-148	Prostate cancer || id:bbj-a-148	k_Bacteria.p_Actinobacteria.c_Actinobacteria.o_Actinomycetales.f_Micrococcaceae.g_Rothia.s_Rothia_mucilaginosa	MR Egger	3	0.578339	0.381986	0.371604	-0.170355	1.32703	1.78307	0.843366	3.76984	1
ebi-a-GCST90027753	bbj-a-148	Prostate cancer || id:bbj-a-148	k_Bacteria.p_Actinobacteria.c_Actinobacteria.o_Actinomycetales.f_Micrococcaceae.g_Rothia.s_Rothia_mucilaginosa	Weighted median	3	0.0621747	0.107344	0.562446	-0.148219	0.272568	1.06415	0.862242	1.31333	1
ebi-a-GCST90027653	bbj-a-148	Prostate cancer || id:bbj-a-148	k_Bacteria.p_Firmicutes.c_Bacilli	Inverse variance weighted	10	-0.0217145	0.0711147	0.760104	-0.161099	0.11767	0.97852	0.851208	1.12487	1
ebi-a-GCST90027754	bbj-a-148	Prostate cancer || id:bbj-a-148	k_Bacteria.p_Actinobacteria.c_Actinobacteria.o_Bifidobacteriales.f_Bifidobacteriaceae.g_Bifidobacterium.s_Bifidobacterium_adolescentis	MR Egger	7	0.0649326	0.533126	0.907804	-0.979994	1.10986	1.06709	0.375313	3.03393	1
ebi-a-GCST90027754	bbj-a-148	Prostate cancer || id:bbj-a-148	k_Bacteria.p_Actinobacteria.c_Actinobacteria.o_Bifidobacteriales.f_Bifidobacteriaceae.g_Bifidobacterium.s_Bifidobacterium_adolescentis	Weighted median	7	0.164152	0.123351	0.183263	-0.0776155	0.405919	1.17839	0.92532	1.50068	1
ebi-a-GCST90016952	bbj-a-148	Prostate cancer || id:bbj-a-148	family Streptococcaceae id.1850	Inverse variance weighted	12	-0.0307785	0.103031	0.765146	-0.23272	0.171163	0.96969	0.792376	1.18668	1
ebi-a-GCST90027755	bbj-a-148	Prostate cancer || id:bbj-a-148	k_Bacteria.p_Actinobacteria.c_Actinobacteria.o_Bifidobacteriales.f_Bifidobacteriaceae.g_Bifidobacterium.s_Bifidobacterium_bifidum	MR Egger	10	-0.104568	0.174255	0.565056	-0.446109	0.236972	0.900713	0.640114	1.26741	1
ebi-a-GCST90027755	bbj-a-148	Prostate cancer || id:bbj-a-148	k_Bacteria.p_Actinobacteria.c_Actinobacteria.o_Bifidobacteriales.f_Bifidobacteriaceae.g_Bifidobacterium.s_Bifidobacterium_bifidum	Weighted median	10	-0.0286905	0.0569107	0.614169	-0.140235	0.0828545	0.971717	0.869154	1.08638	1
ebi-a-GCST90027690	bbj-a-148	Prostate cancer || id:bbj-a-148	k_Bacteria.p_Actinobacteria.c_Actinobacteria.o_Coriobacteriales.f_Coriobacteriaceae.g_Collinsella	Inverse variance weighted	6	0.0439634	0.150651	0.770422	-0.251312	0.339239	1.04494	0.777779	1.40388	1
ebi-a-GCST90027814	bbj-a-148	Prostate cancer || id:bbj-a-148	k_Bacteria.p_Proteobacteria.c_Deltaproteobacteria.o_Desulfovibrionales.f_Desulfovibrionaceae.g_Bilophila.s_Bilophila_wadsworthia	Inverse variance weighted	7	0.0220789	0.0761407	0.771835	-0.127157	0.171315	1.02232	0.880596	1.18686	1
ebi-a-GCST90027757	bbj-a-148	Prostate cancer || id:bbj-a-148	k_Bacteria.p_Actinobacteria.c_Actinobacteria.o_Bifidobacteriales.f_Bifidobacteriaceae.g_Bifidobacterium.s_Bifidobacterium_longum	MR Egger	7	0.171384	0.566002	0.774237	-0.93798	1.28075	1.18695	0.391418	3.59933	1
ebi-a-GCST90027757	bbj-a-148	Prostate cancer || id:bbj-a-148	k_Bacteria.p_Actinobacteria.c_Actinobacteria.o_Bifidobacteriales.f_Bifidobacteriaceae.g_Bifidobacterium.s_Bifidobacterium_longum	Weighted median	7	-0.180888	0.114211	0.113237	-0.404741	0.0429652	0.834529	0.66715	1.0439	1
ebi-a-GCST90027786	bbj-a-148	Prostate cancer || id:bbj-a-148	k_Bacteria.p_Firmicutes.c_Clostridia.o_Clostridiales.f_Clostridiaceae.g_Clostridium.s_Clostridium_asparagiforme	Inverse variance weighted	9	0.00936729	0.0328928	0.775811	-0.0551026	0.0738372	1.00941	0.946388	1.07663	1
ebi-a-GCST90027758	bbj-a-148	Prostate cancer || id:bbj-a-148	k_Bacteria.p_Actinobacteria.c_Actinobacteria.o_Coriobacteriales.f_Coriobacteriaceae.g_Adlercreutzia.s_Adlercreutzia_equolifaciens	MR Egger	5	-0.31263	0.358174	0.446986	-1.01465	0.38939	0.73152	0.362529	1.47608	1
ebi-a-GCST90027758	bbj-a-148	Prostate cancer || id:bbj-a-148	k_Bacteria.p_Actinobacteria.c_Actinobacteria.o_Coriobacteriales.f_Coriobacteriaceae.g_Adlercreutzia.s_Adlercreutzia_equolifaciens	Weighted median	5	-0.100836	0.109206	0.355821	-0.31488	0.113208	0.904081	0.729877	1.11986	1
ebi-a-GCST90017031	bbj-a-148	Prostate cancer || id:bbj-a-148	genus Lactococcus id.1851	Inverse variance weighted	8	0.0165375	0.0587523	0.778344	-0.098617	0.131692	1.01667	0.90609	1.14076	1
ebi-a-GCST90027759	bbj-a-148	Prostate cancer || id:bbj-a-148	k_Bacteria.p_Actinobacteria.c_Actinobacteria.o_Coriobacteriales.f_Coriobacteriaceae.g_Collinsella.s_Collinsella_aerofaciens	MR Egger	8	-0.592125	0.796331	0.485226	-2.15293	0.968685	0.553151	0.116143	2.63448	1
ebi-a-GCST90027759	bbj-a-148	Prostate cancer || id:bbj-a-148	k_Bacteria.p_Actinobacteria.c_Actinobacteria.o_Coriobacteriales.f_Coriobacteriaceae.g_Collinsella.s_Collinsella_aerofaciens	Weighted median	8	-0.0383125	0.135228	0.776933	-0.303359	0.226734	0.962412	0.738334	1.2545	1
ebi-a-GCST90017094	bbj-a-148	Prostate cancer || id:bbj-a-148	order Burkholderiales id.2874	Inverse variance weighted	9	0.0406692	0.144539	0.778426	-0.242628	0.323966	1.04151	0.784564	1.3826	1
ebi-a-GCST90027761	bbj-a-148	Prostate cancer || id:bbj-a-148	k_Bacteria.p_Actinobacteria.c_Actinobacteria.o_Coriobacteriales.f_Coriobacteriaceae.g_Gordonibacter.s_Gordonibacter_pamelaeae	MR Egger	3	0.226356	0.540103	0.747351	-0.832247	1.28496	1.25402	0.435071	3.61452	1
ebi-a-GCST90027761	bbj-a-148	Prostate cancer || id:bbj-a-148	k_Bacteria.p_Actinobacteria.c_Actinobacteria.o_Coriobacteriales.f_Coriobacteriaceae.g_Gordonibacter.s_Gordonibacter_pamelaeae	Weighted median	3	0.180864	0.0898103	0.0440256	0.004836	0.356892	1.19825	1.00485	1.42888	1
ebi-a-GCST90027834	bbj-a-148	Prostate cancer || id:bbj-a-148	k_Bacteria.p_Bacteroidetes.c_Bacteroidia.o_Bacteroidales.f_Bacteroidaceae.g_Bacteroides.s_Bacteroides_salyersiae	Inverse variance weighted	9	0.00961138	0.0343474	0.779609	-0.0577095	0.0769323	1.00966	0.943924	1.07997	1
ebi-a-GCST90027762	bbj-a-148	Prostate cancer || id:bbj-a-148	k_Bacteria.p_Bacteroidetes.c_Bacteroidia.o_Bacteroidales.f_Bacteroidales_noname.g_Bacteroidales_noname.s_Bacteroidales_bacterium_ph8	MR Egger	7	0.368579	0.356524	0.348612	-0.330208	1.06737	1.44568	0.718774	2.90771	1
ebi-a-GCST90027762	bbj-a-148	Prostate cancer || id:bbj-a-148	k_Bacteria.p_Bacteroidetes.c_Bacteroidia.o_Bacteroidales.f_Bacteroidales_noname.g_Bacteroidales_noname.s_Bacteroidales_bacterium_ph8	Weighted median	7	-0.0546405	0.138207	0.692583	-0.325526	0.216245	0.946825	0.722147	1.24141	1
ebi-a-GCST90017025	bbj-a-148	Prostate cancer || id:bbj-a-148	genus Lachnospiraceae UCG001 id.11321	Inverse variance weighted	9	-0.0294195	0.105748	0.780856	-0.236685	0.177846	0.971009	0.78924	1.19464	1
ebi-a-GCST90027763	bbj-a-148	Prostate cancer || id:bbj-a-148	k_Bacteria.p_Bacteroidetes.c_Bacteroidia.o_Bacteroidales.f_Porphyromonadaceae.g_Barnesiella.s_Barnesiella_intestinihominis	MR Egger	8	0.32373	0.426431	0.476512	-0.512075	1.15954	1.38227	0.599251	3.18845	1
ebi-a-GCST90027763	bbj-a-148	Prostate cancer || id:bbj-a-148	k_Bacteria.p_Bacteroidetes.c_Bacteroidia.o_Bacteroidales.f_Porphyromonadaceae.g_Barnesiella.s_Barnesiella_intestinihominis	Weighted median	8	0.0907832	0.115877	0.433365	-0.136335	0.317901	1.09503	0.87255	1.37424	1
ebi-a-GCST90016975	bbj-a-148	Prostate cancer || id:bbj-a-148	genus Butyrivibrio id.1993	Inverse variance weighted	12	-0.0153452	0.0553414	0.781563	-0.123814	0.093124	0.984772	0.883544	1.0976	1
ebi-a-GCST90027764	bbj-a-148	Prostate cancer || id:bbj-a-148	k_Bacteria.p_Bacteroidetes.c_Bacteroidia.o_Bacteroidales.f_Porphyromonadaceae.g_Coprobacter.s_Coprobacter_fastidiosus	MR Egger	6	-0.36884	0.467446	0.474218	-1.28503	0.547354	0.691536	0.276641	1.72867	1
ebi-a-GCST90027764	bbj-a-148	Prostate cancer || id:bbj-a-148	k_Bacteria.p_Bacteroidetes.c_Bacteroidia.o_Bacteroidales.f_Porphyromonadaceae.g_Coprobacter.s_Coprobacter_fastidiosus	Weighted median	6	0.0291958	0.0987297	0.767448	-0.164314	0.222706	1.02963	0.848475	1.24945	1
ebi-a-GCST90016978	bbj-a-148	Prostate cancer || id:bbj-a-148	genus Christensenellaceae R 7group id.11283	Inverse variance weighted	6	0.0379032	0.13943	0.785743	-0.235381	0.311187	1.03863	0.79027	1.36504	1
ebi-a-GCST90027765	bbj-a-148	Prostate cancer || id:bbj-a-148	k_Bacteria.p_Bacteroidetes.c_Bacteroidia.o_Bacteroidales.f_Porphyromonadaceae.g_Odoribacter.s_Odoribacter_splanchnicus	MR Egger	10	0.0694974	0.288963	0.815987	-0.49687	0.635865	1.07197	0.608432	1.88865	1
ebi-a-GCST90027765	bbj-a-148	Prostate cancer || id:bbj-a-148	k_Bacteria.p_Bacteroidetes.c_Bacteroidia.o_Bacteroidales.f_Porphyromonadaceae.g_Odoribacter.s_Odoribacter_splanchnicus	Weighted median	10	0.0189273	0.0996924	0.849421	-0.17647	0.214324	1.01911	0.838224	1.23902	1
ebi-a-GCST90027661	bbj-a-148	Prostate cancer || id:bbj-a-148	k_Bacteria.p_Actinobacteria.c_Actinobacteria.o_Actinomycetales.f_Micrococcaceae	Inverse variance weighted	5	0.0185756	0.0718732	0.79606	-0.122296	0.159447	1.01875	0.884887	1.17286	1
ebi-a-GCST90027766	bbj-a-148	Prostate cancer || id:bbj-a-148	k_Bacteria.p_Bacteroidetes.c_Bacteroidia.o_Bacteroidales.f_Porphyromonadaceae.g_Parabacteroides.s_Parabacteroides_distasonis	MR Egger	8	0.100018	0.346366	0.782478	-0.578858	0.778895	1.10519	0.560538	2.17906	1
ebi-a-GCST90027766	bbj-a-148	Prostate cancer || id:bbj-a-148	k_Bacteria.p_Bacteroidetes.c_Bacteroidia.o_Bacteroidales.f_Porphyromonadaceae.g_Parabacteroides.s_Parabacteroides_distasonis	Weighted median	8	-0.0568352	0.111552	0.610405	-0.275477	0.161807	0.94475	0.75921	1.17563	1
ebi-a-GCST90027687	bbj-a-148	Prostate cancer || id:bbj-a-148	k_Bacteria.p_Actinobacteria.c_Actinobacteria.o_Actinomycetales.f_Micrococcaceae.g_Rothia	Inverse variance weighted	5	0.0183355	0.0718962	0.798702	-0.122581	0.159252	1.0185	0.884634	1.17263	1
ebi-a-GCST90027767	bbj-a-148	Prostate cancer || id:bbj-a-148	k_Bacteria.p_Bacteroidetes.c_Bacteroidia.o_Bacteroidales.f_Porphyromonadaceae.g_Parabacteroides.s_Parabacteroides_goldsteinii	MR Egger	7	0.0704571	0.36216	0.853405	-0.639376	0.780291	1.073	0.527621	2.18211	1
ebi-a-GCST90027767	bbj-a-148	Prostate cancer || id:bbj-a-148	k_Bacteria.p_Bacteroidetes.c_Bacteroidia.o_Bacteroidales.f_Porphyromonadaceae.g_Parabacteroides.s_Parabacteroides_goldsteinii	Weighted median	7	-0.0783866	0.0653203	0.230126	-0.206414	0.0496413	0.924607	0.813496	1.05089	1
ebi-a-GCST90017064	bbj-a-148	Prostate cancer || id:bbj-a-148	genus Ruminococcus gauvreauii group id.11342	Inverse variance weighted	9	-0.0392536	0.155652	0.800895	-0.344331	0.265824	0.961507	0.708694	1.30451	1
ebi-a-GCST90027768	bbj-a-148	Prostate cancer || id:bbj-a-148	k_Bacteria.p_Bacteroidetes.c_Bacteroidia.o_Bacteroidales.f_Porphyromonadaceae.g_Parabacteroides.s_Parabacteroides_johnsonii	MR Egger	7	0.2161	0.274426	0.466683	-0.321776	0.753976	1.24123	0.724861	2.12543	1
ebi-a-GCST90027768	bbj-a-148	Prostate cancer || id:bbj-a-148	k_Bacteria.p_Bacteroidetes.c_Bacteroidia.o_Bacteroidales.f_Porphyromonadaceae.g_Parabacteroides.s_Parabacteroides_johnsonii	Weighted median	7	0.104553	0.0670623	0.118986	-0.026889	0.235995	1.11021	0.973469	1.26617	1
ebi-a-GCST90027796	bbj-a-148	Prostate cancer || id:bbj-a-148	k_Bacteria.p_Firmicutes.c_Clostridia.o_Clostridiales.f_Oscillospiraceae.g_Oscillibacter.s_Oscillibacter_unclassified	Inverse variance weighted	8	-0.0345118	0.142867	0.809117	-0.314531	0.245508	0.966077	0.730131	1.27827	1
ebi-a-GCST90027769	bbj-a-148	Prostate cancer || id:bbj-a-148	k_Bacteria.p_Bacteroidetes.c_Bacteroidia.o_Bacteroidales.f_Porphyromonadaceae.g_Parabacteroides.s_Parabacteroides_merdae	MR Egger	6	0.0605662	0.215933	0.793014	-0.362662	0.483795	1.06244	0.695821	1.62222	1
ebi-a-GCST90027769	bbj-a-148	Prostate cancer || id:bbj-a-148	k_Bacteria.p_Bacteroidetes.c_Bacteroidia.o_Bacteroidales.f_Porphyromonadaceae.g_Parabacteroides.s_Parabacteroides_merdae	Weighted median	6	-0.0455234	0.0829551	0.583163	-0.208115	0.117069	0.955497	0.812113	1.1242	1
ebi-a-GCST90017058	bbj-a-148	Prostate cancer || id:bbj-a-148	genus Ruminococcaceae UCG010 id.11367	Inverse variance weighted	5	0.041835	0.176275	0.812402	-0.303663	0.387333	1.04272	0.738109	1.47305	1
ebi-a-GCST90027770	bbj-a-148	Prostate cancer || id:bbj-a-148	k_Bacteria.p_Bacteroidetes.c_Bacteroidia.o_Bacteroidales.f_Porphyromonadaceae.g_Parabacteroides.s_Parabacteroides_unclassified	MR Egger	7	0.198166	0.434587	0.66752	-0.653625	1.04996	1.21917	0.520157	2.85753	1
ebi-a-GCST90027770	bbj-a-148	Prostate cancer || id:bbj-a-148	k_Bacteria.p_Bacteroidetes.c_Bacteroidia.o_Bacteroidales.f_Porphyromonadaceae.g_Parabacteroides.s_Parabacteroides_unclassified	Weighted median	7	0.0294779	0.0914994	0.747328	-0.149861	0.208817	1.02992	0.860828	1.23222	1
ebi-a-GCST90027700	bbj-a-148	Prostate cancer || id:bbj-a-148	k_Bacteria.p_Bacteroidetes.c_Bacteroidia.o_Bacteroidales.f_Prevotellaceae.g_Prevotella	Inverse variance weighted	3	-0.0404917	0.171179	0.813009	-0.376002	0.295018	0.960317	0.686601	1.34315	1
ebi-a-GCST90027771	bbj-a-148	Prostate cancer || id:bbj-a-148	k_Bacteria.p_Bacteroidetes.c_Bacteroidia.o_Bacteroidales.f_Prevotellaceae.g_Paraprevotella.s_Paraprevotella_clara	MR Egger	11	0.526478	0.220016	0.0403647	0.0952462	0.95771	1.69296	1.09993	2.60572	1
ebi-a-GCST90027771	bbj-a-148	Prostate cancer || id:bbj-a-148	k_Bacteria.p_Bacteroidetes.c_Bacteroidia.o_Bacteroidales.f_Prevotellaceae.g_Paraprevotella.s_Paraprevotella_clara	Weighted median	11	0.0544682	0.0732652	0.457216	-0.0891317	0.198068	1.05598	0.914725	1.21905	1
ebi-a-GCST90017088	bbj-a-148	Prostate cancer || id:bbj-a-148	genus Veillonella id.2198	Inverse variance weighted	5	-0.0355402	0.151251	0.814228	-0.331993	0.260912	0.965084	0.717492	1.29811	1
ebi-a-GCST90027772	bbj-a-148	Prostate cancer || id:bbj-a-148	k_Bacteria.p_Bacteroidetes.c_Bacteroidia.o_Bacteroidales.f_Prevotellaceae.g_Paraprevotella.s_Paraprevotella_unclassified	MR Egger	7	0.452605	0.682603	0.536635	-0.885298	1.79051	1.5724	0.412591	5.99249	1
ebi-a-GCST90027772	bbj-a-148	Prostate cancer || id:bbj-a-148	k_Bacteria.p_Bacteroidetes.c_Bacteroidia.o_Bacteroidales.f_Prevotellaceae.g_Paraprevotella.s_Paraprevotella_unclassified	Weighted median	7	0.0922354	0.0983493	0.34833	-0.100529	0.285	1.09662	0.904359	1.32976	1
ebi-a-GCST90017019	bbj-a-148	Prostate cancer || id:bbj-a-148	genus Intestinimonas id.2062	Inverse variance weighted	13	0.0192612	0.0828827	0.816234	-0.143189	0.181711	1.01945	0.86659	1.19927	1
ebi-a-GCST90027773	bbj-a-148	Prostate cancer || id:bbj-a-148	k_Bacteria.p_Bacteroidetes.c_Bacteroidia.o_Bacteroidales.f_Prevotellaceae.g_Paraprevotella.s_Paraprevotella_xylaniphila	MR Egger	6	0.0297051	0.5724	0.9611	-1.0922	1.15161	1.03015	0.335478	3.16328	1
ebi-a-GCST90027773	bbj-a-148	Prostate cancer || id:bbj-a-148	k_Bacteria.p_Bacteroidetes.c_Bacteroidia.o_Bacteroidales.f_Prevotellaceae.g_Paraprevotella.s_Paraprevotella_xylaniphila	Weighted median	6	-0.061629	0.0877975	0.482714	-0.233712	0.110454	0.940232	0.79159	1.11679	1
ebi-a-GCST90027844	bbj-a-148	Prostate cancer || id:bbj-a-148	k_Bacteria.p_Firmicutes.c_Clostridia.o_Clostridiales.f_Lachnospiraceae.g_Coprococcus.s_Coprococcus_comes	Inverse variance weighted	7	0.0264474	0.119032	0.824168	-0.206855	0.25975	1.0268	0.813137	1.29661	1
ebi-a-GCST90027774	bbj-a-148	Prostate cancer || id:bbj-a-148	k_Bacteria.p_Bacteroidetes.c_Bacteroidia.o_Bacteroidales.f_Prevotellaceae.g_Prevotella.s_Prevotella_copri	MR Egger	7	0.101452	0.653345	0.882674	-1.1791	1.38201	1.10678	0.307554	3.98289	1
ebi-a-GCST90027774	bbj-a-148	Prostate cancer || id:bbj-a-148	k_Bacteria.p_Bacteroidetes.c_Bacteroidia.o_Bacteroidales.f_Prevotellaceae.g_Prevotella.s_Prevotella_copri	Weighted median	7	-0.110374	0.115212	0.338056	-0.33619	0.115441	0.895499	0.714488	1.12237	1
ebi-a-GCST90027827	bbj-a-148	Prostate cancer || id:bbj-a-148	k_Bacteria.p_Bacteroidetes.c_Bacteroidia.o_Bacteroidales.f_Bacteroidaceae.g_Bacteroides.s_Bacteroides_finegoldii	Inverse variance weighted	12	-0.0113213	0.0515096	0.826034	-0.11228	0.0896375	0.988743	0.893794	1.09378	1
ebi-a-GCST90027775	bbj-a-148	Prostate cancer || id:bbj-a-148	k_Bacteria.p_Bacteroidetes.c_Bacteroidia.o_Bacteroidales.f_Rikenellaceae.g_Alistipes.s_Alistipes_finegoldii	MR Egger	7	-0.260471	0.499002	0.623973	-1.23852	0.717574	0.770689	0.289814	2.04945	1
ebi-a-GCST90027775	bbj-a-148	Prostate cancer || id:bbj-a-148	k_Bacteria.p_Bacteroidetes.c_Bacteroidia.o_Bacteroidales.f_Rikenellaceae.g_Alistipes.s_Alistipes_finegoldii	Weighted median	7	-0.0020628	0.112945	0.985428	-0.223435	0.21931	0.997939	0.799766	1.24522	1
ebi-a-GCST90017072	bbj-a-148	Prostate cancer || id:bbj-a-148	genus Sutterella id.2896	Inverse variance weighted	9	-0.0260751	0.124731	0.834408	-0.270547	0.218397	0.974262	0.762962	1.24408	1
ebi-a-GCST90027776	bbj-a-148	Prostate cancer || id:bbj-a-148	k_Bacteria.p_Bacteroidetes.c_Bacteroidia.o_Bacteroidales.f_Rikenellaceae.g_Alistipes.s_Alistipes_indistinctus	MR Egger	10	-0.444344	0.286065	0.158957	-1.00503	0.116344	0.641245	0.366033	1.12338	1
ebi-a-GCST90027776	bbj-a-148	Prostate cancer || id:bbj-a-148	k_Bacteria.p_Bacteroidetes.c_Bacteroidia.o_Bacteroidales.f_Rikenellaceae.g_Alistipes.s_Alistipes_indistinctus	Weighted median	10	0.0585286	0.0808712	0.469234	-0.0999791	0.217036	1.06028	0.904856	1.24239	1
ebi-a-GCST90027755	bbj-a-148	Prostate cancer || id:bbj-a-148	k_Bacteria.p_Actinobacteria.c_Actinobacteria.o_Bifidobacteriales.f_Bifidobacteriaceae.g_Bifidobacterium.s_Bifidobacterium_bifidum	Inverse variance weighted	10	-0.00919186	0.0443666	0.835869	-0.0961504	0.0777667	0.99085	0.908327	1.08087	1
ebi-a-GCST90027777	bbj-a-148	Prostate cancer || id:bbj-a-148	k_Bacteria.p_Bacteroidetes.c_Bacteroidia.o_Bacteroidales.f_Rikenellaceae.g_Alistipes.s_Alistipes_onderdonkii	MR Egger	7	0.457803	0.699074	0.541476	-0.912381	1.82799	1.5806	0.401567	6.22136	1
ebi-a-GCST90027777	bbj-a-148	Prostate cancer || id:bbj-a-148	k_Bacteria.p_Bacteroidetes.c_Bacteroidia.o_Bacteroidales.f_Rikenellaceae.g_Alistipes.s_Alistipes_onderdonkii	Weighted median	7	0.040805	0.128367	0.750578	-0.210795	0.292405	1.04165	0.80994	1.33965	1
ebi-a-GCST90027799	bbj-a-148	Prostate cancer || id:bbj-a-148	k_Bacteria.p_Firmicutes.c_Clostridia.o_Clostridiales.f_Ruminococcaceae.g_Ruminococcus.s_Ruminococcus_bromii	Inverse variance weighted	6	0.0163789	0.0793192	0.836406	-0.139087	0.171844	1.01651	0.870153	1.18749	1
ebi-a-GCST90027778	bbj-a-148	Prostate cancer || id:bbj-a-148	k_Bacteria.p_Bacteroidetes.c_Bacteroidia.o_Bacteroidales.f_Rikenellaceae.g_Alistipes.s_Alistipes_putredinis	MR Egger	5	2.32904	0.853924	0.0720951	0.655347	4.00273	10.2681	1.92581	54.7473	1
ebi-a-GCST90027778	bbj-a-148	Prostate cancer || id:bbj-a-148	k_Bacteria.p_Bacteroidetes.c_Bacteroidia.o_Bacteroidales.f_Rikenellaceae.g_Alistipes.s_Alistipes_putredinis	Weighted median	5	0.310462	0.189593	0.101522	-0.0611403	0.682064	1.36406	0.940691	1.97796	1
ebi-a-GCST90027812	bbj-a-148	Prostate cancer || id:bbj-a-148	k_Bacteria.p_Proteobacteria.c_Betaproteobacteria.o_Burkholderiales.f_Sutterellaceae.g_Sutterella.s_Sutterella_wadsworthensis	Inverse variance weighted	4	0.0238903	0.119599	0.841673	-0.210523	0.258304	1.02418	0.81016	1.29473	1
ebi-a-GCST90027779	bbj-a-148	Prostate cancer || id:bbj-a-148	k_Bacteria.p_Bacteroidetes.c_Bacteroidia.o_Bacteroidales.f_Rikenellaceae.g_Alistipes.s_Alistipes_senegalensis	MR Egger	10	0.00506695	0.618383	0.993663	-1.20696	1.2171	1.00508	0.299104	3.37737	1
ebi-a-GCST90027779	bbj-a-148	Prostate cancer || id:bbj-a-148	k_Bacteria.p_Bacteroidetes.c_Bacteroidia.o_Bacteroidales.f_Rikenellaceae.g_Alistipes.s_Alistipes_senegalensis	Weighted median	10	0.180662	0.102522	0.0780407	-0.0202821	0.381606	1.19801	0.979922	1.46464	1
ebi-a-GCST90017046	bbj-a-148	Prostate cancer || id:bbj-a-148	genus Rikenellaceae RC9 gut group id.11191	Inverse variance weighted	9	-0.0120835	0.0617964	0.844973	-0.133204	0.109037	0.987989	0.875286	1.1152	1
ebi-a-GCST90027780	bbj-a-148	Prostate cancer || id:bbj-a-148	k_Bacteria.p_Bacteroidetes.c_Bacteroidia.o_Bacteroidales.f_Rikenellaceae.g_Alistipes.s_Alistipes_shahii	MR Egger	7	0.0170627	0.660074	0.980377	-1.27668	1.31081	1.01721	0.278961	3.70917	1
ebi-a-GCST90027780	bbj-a-148	Prostate cancer || id:bbj-a-148	k_Bacteria.p_Bacteroidetes.c_Bacteroidia.o_Bacteroidales.f_Rikenellaceae.g_Alistipes.s_Alistipes_shahii	Weighted median	7	0.232569	0.125885	0.0646799	-0.0141666	0.479304	1.26184	0.985933	1.61495	1
ebi-a-GCST90027678	bbj-a-148	Prostate cancer || id:bbj-a-148	k_Bacteria.p_Firmicutes.c_Negativicutes.o_Selenomonadales.f_Acidaminococcaceae	Inverse variance weighted	6	0.0147804	0.0765515	0.846898	-0.135261	0.164821	1.01489	0.873488	1.17918	1
ebi-a-GCST90027781	bbj-a-148	Prostate cancer || id:bbj-a-148	k_Bacteria.p_Bacteroidetes.c_Bacteroidia.o_Bacteroidales.f_Rikenellaceae.g_Alistipes.s_Alistipes_sp_AP11	MR Egger	9	-0.144314	0.180782	0.450941	-0.498647	0.21002	0.865616	0.607352	1.2337	1
ebi-a-GCST90027781	bbj-a-148	Prostate cancer || id:bbj-a-148	k_Bacteria.p_Bacteroidetes.c_Bacteroidia.o_Bacteroidales.f_Rikenellaceae.g_Alistipes.s_Alistipes_sp_AP11	Weighted median	9	0.0394036	0.0618187	0.52386	-0.081761	0.160568	1.04019	0.921492	1.17418	1
ebi-a-GCST90017067	bbj-a-148	Prostate cancer || id:bbj-a-148	genus Sellimonas id.14369	Inverse variance weighted	6	-0.0240445	0.12476	0.847174	-0.268575	0.220486	0.976242	0.764468	1.24668	1
ebi-a-GCST90027782	bbj-a-148	Prostate cancer || id:bbj-a-148	k_Bacteria.p_Firmicutes.c_Bacilli.o_Lactobacillales.f_Lactobacillaceae.g_Lactobacillus.s_Lactobacillus_delbrueckii	MR Egger	12	0.0235347	0.0863941	0.790848	-0.145798	0.192867	1.02381	0.864333	1.21272	1
ebi-a-GCST90027782	bbj-a-148	Prostate cancer || id:bbj-a-148	k_Bacteria.p_Firmicutes.c_Bacilli.o_Lactobacillales.f_Lactobacillaceae.g_Lactobacillus.s_Lactobacillus_delbrueckii	Weighted median	12	-0.0135191	0.0372952	0.716987	-0.0866177	0.0595795	0.986572	0.917028	1.06139	1
ebi-a-GCST90027706	bbj-a-148	Prostate cancer || id:bbj-a-148	k_Bacteria.p_Firmicutes.c_Clostridia.o_Clostridiales.f_Clostridiales_noname.g_Pseudoflavonifractor	Inverse variance weighted	8	-0.0152341	0.0793527	0.847758	-0.170766	0.140297	0.984881	0.843019	1.15062	1
ebi-a-GCST90027783	bbj-a-148	Prostate cancer || id:bbj-a-148	k_Bacteria.p_Firmicutes.c_Bacilli.o_Lactobacillales.f_Streptococcaceae.g_Streptococcus.s_Streptococcus_parasanguinis	MR Egger	3	0.260631	0.400502	0.632728	-0.524352	1.04561	1.29775	0.591939	2.84514	1
ebi-a-GCST90027783	bbj-a-148	Prostate cancer || id:bbj-a-148	k_Bacteria.p_Firmicutes.c_Bacilli.o_Lactobacillales.f_Streptococcaceae.g_Streptococcus.s_Streptococcus_parasanguinis	Weighted median	3	0.0918348	0.0763971	0.229335	-0.0579035	0.241573	1.09618	0.943741	1.27325	1
ebi-a-GCST90027716	bbj-a-148	Prostate cancer || id:bbj-a-148	k_Bacteria.p_Firmicutes.c_Clostridia.o_Clostridiales.f_Ruminococcaceae.g_Faecalibacterium	Inverse variance weighted	5	0.0312138	0.164606	0.849602	-0.291415	0.353842	1.03171	0.747206	1.42453	1
ebi-a-GCST90027785	bbj-a-148	Prostate cancer || id:bbj-a-148	k_Bacteria.p_Firmicutes.c_Bacilli.o_Lactobacillales.f_Streptococcaceae.g_Streptococcus.s_Streptococcus_thermophilus	MR Egger	3	1.19686	0.722349	0.345694	-0.218939	2.61267	3.30972	0.80337	13.6354	1
ebi-a-GCST90027785	bbj-a-148	Prostate cancer || id:bbj-a-148	k_Bacteria.p_Firmicutes.c_Bacilli.o_Lactobacillales.f_Streptococcaceae.g_Streptococcus.s_Streptococcus_thermophilus	Weighted median	3	-0.0319632	0.105584	0.762098	-0.238908	0.174982	0.968542	0.787487	1.19122	1
ebi-a-GCST90027729	bbj-a-148	Prostate cancer || id:bbj-a-148	k_Bacteria.p_Proteobacteria.c_Betaproteobacteria.o_Burkholderiales.f_Sutterellaceae.g_Sutterella	Inverse variance weighted	4	0.0227863	0.120654	0.850205	-0.213695	0.259268	1.02305	0.807595	1.29598	1
ebi-a-GCST90027786	bbj-a-148	Prostate cancer || id:bbj-a-148	k_Bacteria.p_Firmicutes.c_Clostridia.o_Clostridiales.f_Clostridiaceae.g_Clostridium.s_Clostridium_asparagiforme	MR Egger	9	0.113139	0.127513	0.404385	-0.136787	0.363064	1.11979	0.872156	1.43773	1
ebi-a-GCST90027786	bbj-a-148	Prostate cancer || id:bbj-a-148	k_Bacteria.p_Firmicutes.c_Clostridia.o_Clostridiales.f_Clostridiaceae.g_Clostridium.s_Clostridium_asparagiforme	Weighted median	9	0.0242029	0.0445764	0.587163	-0.0631669	0.111573	1.0245	0.938787	1.11803	1
ebi-a-GCST90016997	bbj-a-148	Prostate cancer || id:bbj-a-148	genus Eubacterium coprostanoligenes group id.11375	Inverse variance weighted	11	-0.027515	0.146409	0.850929	-0.314476	0.259446	0.97286	0.730171	1.29621	1
ebi-a-GCST90027787	bbj-a-148	Prostate cancer || id:bbj-a-148	k_Bacteria.p_Firmicutes.c_Clostridia.o_Clostridiales.f_Clostridiaceae.g_Clostridium.s_Clostridium_leptum	MR Egger	4	0.401691	0.296652	0.308416	-0.179747	0.98313	1.49435	0.835481	2.67281	1
ebi-a-GCST90027787	bbj-a-148	Prostate cancer || id:bbj-a-148	k_Bacteria.p_Firmicutes.c_Clostridia.o_Clostridiales.f_Clostridiaceae.g_Clostridium.s_Clostridium_leptum	Weighted median	4	0.170336	0.0971793	0.0796361	-0.0201354	0.360807	1.1857	0.980066	1.43449	1
ebi-a-GCST90027724	bbj-a-148	Prostate cancer || id:bbj-a-148	k_Bacteria.p_Firmicutes.c_Negativicutes.o_Selenomonadales.f_Veillonellaceae.g_Veillonella	Inverse variance weighted	4	0.0180914	0.0980973	0.853681	-0.174179	0.210362	1.01826	0.840146	1.23413	1
ebi-a-GCST90027788	bbj-a-148	Prostate cancer || id:bbj-a-148	k_Bacteria.p_Firmicutes.c_Clostridia.o_Clostridiales.f_Clostridiales_noname.g_Flavonifractor.s_Flavonifractor_plautii	MR Egger	6	0.39016	0.857564	0.672735	-1.29067	2.07098	1.47722	0.275088	7.93263	1
ebi-a-GCST90027788	bbj-a-148	Prostate cancer || id:bbj-a-148	k_Bacteria.p_Firmicutes.c_Clostridia.o_Clostridiales.f_Clostridiales_noname.g_Flavonifractor.s_Flavonifractor_plautii	Weighted median	6	0.132825	0.0836224	0.112198	-0.0310747	0.296725	1.14205	0.969403	1.34545	1
ebi-a-GCST90017114	bbj-a-148	Prostate cancer || id:bbj-a-148	phylum Firmicutes id.1672	Inverse variance weighted	10	-0.0204325	0.115399	0.859462	-0.246615	0.20575	0.979775	0.781441	1.22845	1
ebi-a-GCST90027789	bbj-a-148	Prostate cancer || id:bbj-a-148	k_Bacteria.p_Firmicutes.c_Clostridia.o_Clostridiales.f_Clostridiales_noname.g_Pseudoflavonifractor.s_Pseudoflavonifractor_capillosus	MR Egger	8	1.55844	1.35553	0.294027	-1.0984	4.21529	4.75141	0.333403	67.7137	1
ebi-a-GCST90027789	bbj-a-148	Prostate cancer || id:bbj-a-148	k_Bacteria.p_Firmicutes.c_Clostridia.o_Clostridiales.f_Clostridiales_noname.g_Pseudoflavonifractor.s_Pseudoflavonifractor_capillosus	Weighted median	8	-0.00180418	0.10581	0.986396	-0.209192	0.205584	0.998197	0.811239	1.22824	1
ebi-a-GCST90027723	bbj-a-148	Prostate cancer || id:bbj-a-148	k_Bacteria.p_Firmicutes.c_Negativicutes.o_Selenomonadales.f_Veillonellaceae.g_Dialister	Inverse variance weighted	6	-0.010912	0.0618002	0.859846	-0.13204	0.110216	0.989147	0.876306	1.11652	1
ebi-a-GCST90027790	bbj-a-148	Prostate cancer || id:bbj-a-148	k_Bacteria.p_Firmicutes.c_Clostridia.o_Clostridiales.f_Eubacteriaceae.g_Eubacterium.s_Eubacterium_eligens	MR Egger	9	0.108456	0.449453	0.816234	-0.772472	0.989383	1.11456	0.46187	2.68957	1
ebi-a-GCST90027790	bbj-a-148	Prostate cancer || id:bbj-a-148	k_Bacteria.p_Firmicutes.c_Clostridia.o_Clostridiales.f_Eubacteriaceae.g_Eubacterium.s_Eubacterium_eligens	Weighted median	9	-0.0188616	0.0998839	0.850222	-0.214634	0.176911	0.981315	0.806837	1.19352	1
ebi-a-GCST90027819	bbj-a-148	Prostate cancer || id:bbj-a-148	k_Bacteria.p_Verrucomicrobia.c_Verrucomicrobiae.o_Verrucomicrobiales.f_Verrucomicrobiaceae.g_Akkermansia.s_Akkermansia_muciniphila	Inverse variance weighted	10	-0.0151819	0.0896114	0.865467	-0.19082	0.160456	0.984933	0.826281	1.17405	1
ebi-a-GCST90027791	bbj-a-148	Prostate cancer || id:bbj-a-148	k_Bacteria.p_Firmicutes.c_Clostridia.o_Clostridiales.f_Eubacteriaceae.g_Eubacterium.s_Eubacterium_hallii	MR Egger	7	-0.0202044	0.496508	0.969116	-0.993361	0.952952	0.979998	0.37033	2.59335	1
ebi-a-GCST90027791	bbj-a-148	Prostate cancer || id:bbj-a-148	k_Bacteria.p_Firmicutes.c_Clostridia.o_Clostridiales.f_Eubacteriaceae.g_Eubacterium.s_Eubacterium_hallii	Weighted median	7	0.0194821	0.109733	0.859083	-0.195594	0.234558	1.01967	0.822346	1.26435	1
ebi-a-GCST90027652	bbj-a-148	Prostate cancer || id:bbj-a-148	k_Bacteria.p_Bacteroidetes.c_Bacteroidia	Inverse variance weighted	12	0.0141399	0.0844685	0.867057	-0.151418	0.179698	1.01424	0.859488	1.19686	1
ebi-a-GCST90027792	bbj-a-148	Prostate cancer || id:bbj-a-148	k_Bacteria.p_Firmicutes.c_Clostridia.o_Clostridiales.f_Eubacteriaceae.g_Eubacterium.s_Eubacterium_ramulus	MR Egger	5	1.02303	1.55257	0.557004	-2.02001	4.06606	2.7816	0.132654	58.327	1
ebi-a-GCST90027792	bbj-a-148	Prostate cancer || id:bbj-a-148	k_Bacteria.p_Firmicutes.c_Clostridia.o_Clostridiales.f_Eubacteriaceae.g_Eubacterium.s_Eubacterium_ramulus	Weighted median	5	0.00168085	0.110167	0.987827	-0.214247	0.217609	1.00168	0.807149	1.2431	1
ebi-a-GCST90027738	bbj-a-148	Prostate cancer || id:bbj-a-148	k_Bacteria.p_Bacteroidetes.c_Bacteroidia.o_Bacteroidales	Inverse variance weighted	12	0.0141286	0.0844642	0.867155	-0.151421	0.179678	1.01423	0.859486	1.19683	1
ebi-a-GCST90027793	bbj-a-148	Prostate cancer || id:bbj-a-148	k_Bacteria.p_Firmicutes.c_Clostridia.o_Clostridiales.f_Eubacteriaceae.g_Eubacterium.s_Eubacterium_rectale	MR Egger	8	-0.31176	0.992826	0.764142	-2.2577	1.63418	0.732157	0.104591	5.12525	1
ebi-a-GCST90027793	bbj-a-148	Prostate cancer || id:bbj-a-148	k_Bacteria.p_Firmicutes.c_Clostridia.o_Clostridiales.f_Eubacteriaceae.g_Eubacterium.s_Eubacterium_rectale	Weighted median	8	-0.0930263	0.154764	0.547784	-0.396364	0.210311	0.91117	0.672762	1.23406	1
ebi-a-GCST90027749	bbj-a-148	Prostate cancer || id:bbj-a-148	k_Bacteria.p_Bacteroidetes	Inverse variance weighted	12	0.0140914	0.0844994	0.867557	-0.151527	0.17971	1.01419	0.859394	1.19687	1
ebi-a-GCST90027794	bbj-a-148	Prostate cancer || id:bbj-a-148	k_Bacteria.p_Firmicutes.c_Clostridia.o_Clostridiales.f_Eubacteriaceae.g_Eubacterium.s_Eubacterium_siraeum	MR Egger	7	0.0226746	1.59502	0.989208	-3.10356	3.14891	1.02293	0.0448892	23.3106	1
ebi-a-GCST90027794	bbj-a-148	Prostate cancer || id:bbj-a-148	k_Bacteria.p_Firmicutes.c_Clostridia.o_Clostridiales.f_Eubacteriaceae.g_Eubacterium.s_Eubacterium_siraeum	Weighted median	7	-0.219013	0.133976	0.102108	-0.481605	0.0435795	0.803312	0.617791	1.04454	1
ebi-a-GCST90016936	bbj-a-148	Prostate cancer || id:bbj-a-148	family Enterobacteriaceae id.3469	Inverse variance weighted	6	0.0308332	0.201449	0.878353	-0.364007	0.425673	1.03131	0.694887	1.53062	1
ebi-a-GCST90027795	bbj-a-148	Prostate cancer || id:bbj-a-148	k_Bacteria.p_Firmicutes.c_Clostridia.o_Clostridiales.f_Eubacteriaceae.g_Eubacterium.s_Eubacterium_ventriosum	MR Egger	3	-0.0295437	0.666532	0.971801	-1.33595	1.27686	0.970888	0.262909	3.58536	1
ebi-a-GCST90027795	bbj-a-148	Prostate cancer || id:bbj-a-148	k_Bacteria.p_Firmicutes.c_Clostridia.o_Clostridiales.f_Eubacteriaceae.g_Eubacterium.s_Eubacterium_ventriosum	Weighted median	3	-0.0407334	0.0747041	0.585572	-0.187154	0.105687	0.960085	0.829316	1.11147	1
ebi-a-GCST90017098	bbj-a-148	Prostate cancer || id:bbj-a-148	order Enterobacteriales id.3468	Inverse variance weighted	6	0.0308332	0.201449	0.878353	-0.364007	0.425673	1.03131	0.694887	1.53062	1
ebi-a-GCST90027796	bbj-a-148	Prostate cancer || id:bbj-a-148	k_Bacteria.p_Firmicutes.c_Clostridia.o_Clostridiales.f_Oscillospiraceae.g_Oscillibacter.s_Oscillibacter_unclassified	MR Egger	8	-0.560911	0.828468	0.523608	-2.18471	1.06289	0.570689	0.11251	2.89472	1
ebi-a-GCST90027796	bbj-a-148	Prostate cancer || id:bbj-a-148	k_Bacteria.p_Firmicutes.c_Clostridia.o_Clostridiales.f_Oscillospiraceae.g_Oscillibacter.s_Oscillibacter_unclassified	Weighted median	8	0.0398423	0.156656	0.799241	-0.267203	0.346888	1.04065	0.765517	1.41466	1
ebi-a-GCST90016970	bbj-a-148	Prostate cancer || id:bbj-a-148	genus Bifidobacterium id.436	Inverse variance weighted	9	0.0185302	0.130683	0.887242	-0.237609	0.27467	1.0187	0.788511	1.3161	1
ebi-a-GCST90027797	bbj-a-148	Prostate cancer || id:bbj-a-148	k_Bacteria.p_Firmicutes.c_Clostridia.o_Clostridiales.f_Ruminococcaceae.g_Faecalibacterium.s_Faecalibacterium_prausnitzii	MR Egger	6	0.702786	0.995825	0.519286	-1.24903	2.6546	2.01937	0.286783	14.2193	1
ebi-a-GCST90027797	bbj-a-148	Prostate cancer || id:bbj-a-148	k_Bacteria.p_Firmicutes.c_Clostridia.o_Clostridiales.f_Ruminococcaceae.g_Faecalibacterium.s_Faecalibacterium_prausnitzii	Weighted median	6	0.327031	0.196577	0.096187	-0.0582602	0.712323	1.38684	0.943404	2.03872	1
ebi-a-GCST90027793	bbj-a-148	Prostate cancer || id:bbj-a-148	k_Bacteria.p_Firmicutes.c_Clostridia.o_Clostridiales.f_Eubacteriaceae.g_Eubacterium.s_Eubacterium_rectale	Inverse variance weighted	8	-0.0208582	0.149777	0.889244	-0.314422	0.272705	0.979358	0.730211	1.31351	1
ebi-a-GCST90027798	bbj-a-148	Prostate cancer || id:bbj-a-148	k_Bacteria.p_Firmicutes.c_Clostridia.o_Clostridiales.f_Ruminococcaceae.g_Ruminococcaceae_noname.s_Ruminococcaceae_bacterium_D16	MR Egger	7	-0.116051	0.194452	0.576628	-0.497178	0.265075	0.89043	0.608245	1.30353	1
ebi-a-GCST90027798	bbj-a-148	Prostate cancer || id:bbj-a-148	k_Bacteria.p_Firmicutes.c_Clostridia.o_Clostridiales.f_Ruminococcaceae.g_Ruminococcaceae_noname.s_Ruminococcaceae_bacterium_D16	Weighted median	7	-0.0775558	0.0625128	0.214739	-0.200081	0.0449693	0.925375	0.818664	1.046	1
ebi-a-GCST90016982	bbj-a-148	Prostate cancer || id:bbj-a-148	genus Coprobacter id.949	Inverse variance weighted	9	0.0179299	0.135827	0.89498	-0.248291	0.28415	1.01809	0.780133	1.32863	1
ebi-a-GCST90027799	bbj-a-148	Prostate cancer || id:bbj-a-148	k_Bacteria.p_Firmicutes.c_Clostridia.o_Clostridiales.f_Ruminococcaceae.g_Ruminococcus.s_Ruminococcus_bromii	MR Egger	6	0.170213	0.577172	0.782737	-0.961043	1.30147	1.18556	0.382494	3.67469	1
ebi-a-GCST90027799	bbj-a-148	Prostate cancer || id:bbj-a-148	k_Bacteria.p_Firmicutes.c_Clostridia.o_Clostridiales.f_Ruminococcaceae.g_Ruminococcus.s_Ruminococcus_bromii	Weighted median	6	0.080773	0.0998077	0.418351	-0.11485	0.276396	1.08412	0.8915	1.31837	1
ebi-a-GCST90016921	bbj-a-148	Prostate cancer || id:bbj-a-148	class Mollicutes id.3920	Inverse variance weighted	11	0.0131675	0.100813	0.896081	-0.184425	0.21076	1.01325	0.831582	1.23462	1
ebi-a-GCST90027800	bbj-a-148	Prostate cancer || id:bbj-a-148	k_Bacteria.p_Firmicutes.c_Clostridia.o_Clostridiales.f_Ruminococcaceae.g_Ruminococcus.s_Ruminococcus_callidus	MR Egger	3	-0.423939	0.516556	0.56249	-1.43639	0.58851	0.654464	0.237785	1.8013	1
ebi-a-GCST90027800	bbj-a-148	Prostate cancer || id:bbj-a-148	k_Bacteria.p_Firmicutes.c_Clostridia.o_Clostridiales.f_Ruminococcaceae.g_Ruminococcus.s_Ruminococcus_callidus	Weighted median	3	0.11381	0.130721	0.383954	-0.142403	0.370022	1.12054	0.867272	1.44777	1
ebi-a-GCST90017117	bbj-a-148	Prostate cancer || id:bbj-a-148	phylum Tenericutes id.3919	Inverse variance weighted	11	0.0131675	0.100813	0.896081	-0.184425	0.21076	1.01325	0.831582	1.23462	1
ebi-a-GCST90027801	bbj-a-148	Prostate cancer || id:bbj-a-148	k_Bacteria.p_Firmicutes.c_Clostridia.o_Clostridiales.f_Ruminococcaceae.g_Ruminococcus.s_Ruminococcus_lactaris	MR Egger	3	0.0446127	1.49931	0.981063	-2.89404	2.98327	1.04562	0.0553519	19.7523	1
ebi-a-GCST90027801	bbj-a-148	Prostate cancer || id:bbj-a-148	k_Bacteria.p_Firmicutes.c_Clostridia.o_Clostridiales.f_Ruminococcaceae.g_Ruminococcus.s_Ruminococcus_lactaris	Weighted median	3	0.0195594	0.143535	0.891609	-0.261769	0.300888	1.01975	0.769689	1.35106	1
ebi-a-GCST90016974	bbj-a-148	Prostate cancer || id:bbj-a-148	genus Butyricimonas id.945	Inverse variance weighted	10	-0.0118469	0.0912782	0.896733	-0.190752	0.167058	0.988223	0.826337	1.18182	1
ebi-a-GCST90027802	bbj-a-148	Prostate cancer || id:bbj-a-148	k_Bacteria.p_Firmicutes.c_Clostridia.o_Clostridiales.f_Ruminococcaceae.g_Subdoligranulum.s_Subdoligranulum_unclassified	MR Egger	10	0.763836	0.427685	0.111925	-0.0744269	1.6021	2.14649	0.928275	4.96344	1
ebi-a-GCST90027802	bbj-a-148	Prostate cancer || id:bbj-a-148	k_Bacteria.p_Firmicutes.c_Clostridia.o_Clostridiales.f_Ruminococcaceae.g_Subdoligranulum.s_Subdoligranulum_unclassified	Weighted median	10	0.104036	0.122452	0.395544	-0.135969	0.344041	1.10964	0.872869	1.41064	1
ebi-a-GCST90027672	bbj-a-148	Prostate cancer || id:bbj-a-148	k_Bacteria.p_Firmicutes.c_Clostridia.o_Clostridiales.f_Clostridiales_noname	Inverse variance weighted	6	0.0221926	0.174054	0.898542	-0.318954	0.363339	1.02244	0.726909	1.43812	1
ebi-a-GCST90027803	bbj-a-148	Prostate cancer || id:bbj-a-148	k_Bacteria.p_Firmicutes.c_Erysipelotrichia.o_Erysipelotrichales.f_Erysipelotrichaceae.g_Erysipelotrichaceae_noname.s_Eubacterium_biforme	MR Egger	4	0.0507094	0.179863	0.80449	-0.301821	0.40324	1.05202	0.73947	1.49667	1
ebi-a-GCST90027803	bbj-a-148	Prostate cancer || id:bbj-a-148	k_Bacteria.p_Firmicutes.c_Erysipelotrichia.o_Erysipelotrichales.f_Erysipelotrichaceae.g_Erysipelotrichaceae_noname.s_Eubacterium_biforme	Weighted median	4	-0.0689504	0.0553779	0.213099	-0.177491	0.0395903	0.933373	0.837368	1.04038	1
ebi-a-GCST90017037	bbj-a-148	Prostate cancer || id:bbj-a-148	genus Oscillospira id.2064	Inverse variance weighted	5	0.0214667	0.169277	0.899088	-0.310317	0.35325	1.0217	0.733215	1.42369	1
ebi-a-GCST90027805	bbj-a-148	Prostate cancer || id:bbj-a-148	k_Bacteria.p_Firmicutes.c_Erysipelotrichia.o_Erysipelotrichales.f_Erysipelotrichaceae.g_Holdemania.s_Holdemania_unclassified	MR Egger	7	-0.133229	0.318863	0.693412	-0.758201	0.491743	0.875264	0.468509	1.63516	1
ebi-a-GCST90027805	bbj-a-148	Prostate cancer || id:bbj-a-148	k_Bacteria.p_Firmicutes.c_Erysipelotrichia.o_Erysipelotrichales.f_Erysipelotrichaceae.g_Holdemania.s_Holdemania_unclassified	Weighted median	7	0.0349843	0.0896214	0.696273	-0.140674	0.210642	1.0356	0.868773	1.23447	1
ebi-a-GCST90017075	bbj-a-148	Prostate cancer || id:bbj-a-148	genus Tyzzerella3 id.11335	Inverse variance weighted	10	0.011358	0.0899213	0.899486	-0.164888	0.187604	1.01142	0.847989	1.20636	1
ebi-a-GCST90027806	bbj-a-148	Prostate cancer || id:bbj-a-148	k_Bacteria.p_Firmicutes.c_Negativicutes.o_Selenomonadales.f_Acidaminococcaceae.g_Phascolarctobacterium.s_Phascolarctobacterium_succinatutens	MR Egger	7	-0.379652	0.402361	0.388719	-1.16828	0.408976	0.6841	0.310901	1.50528	1
ebi-a-GCST90027806	bbj-a-148	Prostate cancer || id:bbj-a-148	k_Bacteria.p_Firmicutes.c_Negativicutes.o_Selenomonadales.f_Acidaminococcaceae.g_Phascolarctobacterium.s_Phascolarctobacterium_succinatutens	Weighted median	7	0.00119059	0.0772141	0.987698	-0.150149	0.15253	1.00119	0.86058	1.16478	1
ebi-a-GCST90017005	bbj-a-148	Prostate cancer || id:bbj-a-148	genus Eubacterium ventriosum group id.11341	Inverse variance weighted	12	0.0148066	0.117977	0.900124	-0.216429	0.246042	1.01492	0.80539	1.27895	1
ebi-a-GCST90027807	bbj-a-148	Prostate cancer || id:bbj-a-148	k_Bacteria.p_Firmicutes.c_Negativicutes.o_Selenomonadales.f_Veillonellaceae.g_Dialister.s_Dialister_invisus	MR Egger	5	-0.0891816	0.246771	0.741757	-0.572852	0.394489	0.914679	0.563915	1.48363	1
ebi-a-GCST90027807	bbj-a-148	Prostate cancer || id:bbj-a-148	k_Bacteria.p_Firmicutes.c_Negativicutes.o_Selenomonadales.f_Veillonellaceae.g_Dialister.s_Dialister_invisus	Weighted median	5	0.0132644	0.0784893	0.865799	-0.140575	0.167103	1.01335	0.868859	1.18188	1
ebi-a-GCST90017112	bbj-a-148	Prostate cancer || id:bbj-a-148	phylum Cyanobacteria id.1500	Inverse variance weighted	5	0.0157865	0.130272	0.903547	-0.239546	0.271119	1.01591	0.786985	1.31143	1
ebi-a-GCST90027808	bbj-a-148	Prostate cancer || id:bbj-a-148	k_Bacteria.p_Firmicutes.c_Negativicutes.o_Selenomonadales.f_Veillonellaceae.g_Veillonella.s_Veillonella_unclassified	MR Egger	8	-0.075234	0.610841	0.905999	-1.27248	1.12201	0.927526	0.280135	3.07104	1
ebi-a-GCST90027808	bbj-a-148	Prostate cancer || id:bbj-a-148	k_Bacteria.p_Firmicutes.c_Negativicutes.o_Selenomonadales.f_Veillonellaceae.g_Veillonella.s_Veillonella_unclassified	Weighted median	8	0.219679	0.095263	0.0211091	0.0329637	0.406395	1.24568	1.03351	1.5014	1
ebi-a-GCST90017039	bbj-a-148	Prostate cancer || id:bbj-a-148	genus Parabacteroides id.954	Inverse variance weighted	4	0.0290853	0.242638	0.904585	-0.446486	0.504656	1.02951	0.639873	1.65642	1
ebi-a-GCST90027809	bbj-a-148	Prostate cancer || id:bbj-a-148	k_Bacteria.p_Proteobacteria.c_Betaproteobacteria.o_Burkholderiales.f_Burkholderiales_noname.g_Burkholderiales_noname.s_Burkholderiales_bacterium_1_1_47	MR Egger	11	0.358787	0.354093	0.337402	-0.335235	1.05281	1.43159	0.71517	2.86569	1
ebi-a-GCST90027809	bbj-a-148	Prostate cancer || id:bbj-a-148	k_Bacteria.p_Proteobacteria.c_Betaproteobacteria.o_Burkholderiales.f_Burkholderiales_noname.g_Burkholderiales_noname.s_Burkholderiales_bacterium_1_1_47	Weighted median	11	-0.0800578	0.0725067	0.269531	-0.222171	0.0620553	0.923063	0.800779	1.06402	1
ebi-a-GCST90016980	bbj-a-148	Prostate cancer || id:bbj-a-148	genus Clostridium sensustricto1 id.1873	Inverse variance weighted	4	0.020334	0.171048	0.905371	-0.314921	0.355589	1.02054	0.729847	1.42702	1
ebi-a-GCST90027810	bbj-a-148	Prostate cancer || id:bbj-a-148	k_Bacteria.p_Proteobacteria.c_Betaproteobacteria.o_Burkholderiales.f_Oxalobacteraceae.g_Oxalobacter.s_Oxalobacter_formigenes	MR Egger	7	-0.280317	0.835395	0.750832	-1.91769	1.35706	0.755545	0.146946	3.88475	1
ebi-a-GCST90027810	bbj-a-148	Prostate cancer || id:bbj-a-148	k_Bacteria.p_Proteobacteria.c_Betaproteobacteria.o_Burkholderiales.f_Oxalobacteraceae.g_Oxalobacter.s_Oxalobacter_formigenes	Weighted median	7	0.100338	0.138874	0.469979	-0.171855	0.372532	1.10554	0.842101	1.4514	1
ebi-a-GCST90017060	bbj-a-148	Prostate cancer || id:bbj-a-148	genus Ruminococcaceae UCG013 id.11370	Inverse variance weighted	9	-0.0176876	0.148834	0.905401	-0.309403	0.274028	0.982468	0.733885	1.31525	1
ebi-a-GCST90027811	bbj-a-148	Prostate cancer || id:bbj-a-148	k_Bacteria.p_Proteobacteria.c_Betaproteobacteria.o_Burkholderiales.f_Sutterellaceae.g_Parasutterella.s_Parasutterella_excrementihominis	MR Egger	11	0.361969	0.737361	0.635246	-1.08326	1.8072	1.43615	0.33849	6.09334	1
ebi-a-GCST90027811	bbj-a-148	Prostate cancer || id:bbj-a-148	k_Bacteria.p_Proteobacteria.c_Betaproteobacteria.o_Burkholderiales.f_Sutterellaceae.g_Parasutterella.s_Parasutterella_excrementihominis	Weighted median	11	0.0348772	0.112339	0.756209	-0.185308	0.255062	1.03549	0.830849	1.29054	1
ebi-a-GCST90016939	bbj-a-148	Prostate cancer || id:bbj-a-148	family Family XIII id.1957	Inverse variance weighted	8	-0.0173605	0.147224	0.906132	-0.305919	0.271198	0.982789	0.736446	1.31153	1
ebi-a-GCST90027812	bbj-a-148	Prostate cancer || id:bbj-a-148	k_Bacteria.p_Proteobacteria.c_Betaproteobacteria.o_Burkholderiales.f_Sutterellaceae.g_Sutterella.s_Sutterella_wadsworthensis	MR Egger	4	-6.68332	4.08848	0.243739	-14.6967	1.33011	0.00125162	4.14273e-07	3.78145	1
ebi-a-GCST90027812	bbj-a-148	Prostate cancer || id:bbj-a-148	k_Bacteria.p_Proteobacteria.c_Betaproteobacteria.o_Burkholderiales.f_Sutterellaceae.g_Sutterella.s_Sutterella_wadsworthensis	Weighted median	4	0.157816	0.143328	0.27086	-0.123107	0.438739	1.17095	0.884169	1.55075	1
ebi-a-GCST90027852	bbj-a-148	Prostate cancer || id:bbj-a-148	k_Bacteria.p_Firmicutes.c_Clostridia.o_Clostridiales.f_Lachnospiraceae.g_Lachnospiraceae_noname.s_Lachnospiraceae_bacterium_7_1_58FAA	Inverse variance weighted	7	0.0127641	0.112085	0.909334	-0.206923	0.232451	1.01285	0.813082	1.26169	1
ebi-a-GCST90027813	bbj-a-148	Prostate cancer || id:bbj-a-148	k_Bacteria.p_Proteobacteria.c_Deltaproteobacteria.o_Desulfovibrionales.f_Desulfovibrionaceae.g_Bilophila.s_Bilophila_unclassified	MR Egger	9	-0.644516	1.34104	0.645451	-3.27295	1.98392	0.524917	0.0378943	7.2712	1
ebi-a-GCST90027813	bbj-a-148	Prostate cancer || id:bbj-a-148	k_Bacteria.p_Proteobacteria.c_Deltaproteobacteria.o_Desulfovibrionales.f_Desulfovibrionaceae.g_Bilophila.s_Bilophila_unclassified	Weighted median	9	-0.0674414	0.126687	0.594486	-0.315748	0.180865	0.934783	0.729243	1.19825	1
ebi-a-GCST90027805	bbj-a-148	Prostate cancer || id:bbj-a-148	k_Bacteria.p_Firmicutes.c_Erysipelotrichia.o_Erysipelotrichales.f_Erysipelotrichaceae.g_Holdemania.s_Holdemania_unclassified	Inverse variance weighted	7	0.00735228	0.0671936	0.91287	-0.124347	0.139052	1.00738	0.883073	1.14918	1
ebi-a-GCST90027814	bbj-a-148	Prostate cancer || id:bbj-a-148	k_Bacteria.p_Proteobacteria.c_Deltaproteobacteria.o_Desulfovibrionales.f_Desulfovibrionaceae.g_Bilophila.s_Bilophila_wadsworthia	MR Egger	7	0.03737	0.230289	0.877444	-0.413997	0.488737	1.03808	0.661003	1.63026	1
ebi-a-GCST90027814	bbj-a-148	Prostate cancer || id:bbj-a-148	k_Bacteria.p_Proteobacteria.c_Deltaproteobacteria.o_Desulfovibrionales.f_Desulfovibrionaceae.g_Bilophila.s_Bilophila_wadsworthia	Weighted median	7	0.0262123	0.10515	0.80314	-0.179882	0.232306	1.02656	0.835369	1.26151	1
ebi-a-GCST90027703	bbj-a-148	Prostate cancer || id:bbj-a-148	k_Bacteria.p_Firmicutes.c_Bacilli.o_Lactobacillales.f_Streptococcaceae.g_Streptococcus	Inverse variance weighted	9	-0.00842551	0.0822311	0.91839	-0.169598	0.152747	0.99161	0.844004	1.16503	1
ebi-a-GCST90027815	bbj-a-148	Prostate cancer || id:bbj-a-148	k_Bacteria.p_Proteobacteria.c_Deltaproteobacteria.o_Desulfovibrionales.f_Desulfovibrionaceae.g_Desulfovibrio.s_Desulfovibrio_piger	MR Egger	5	0.169101	0.171685	0.397274	-0.167402	0.505604	1.18424	0.845859	1.65799	1
ebi-a-GCST90027815	bbj-a-148	Prostate cancer || id:bbj-a-148	k_Bacteria.p_Proteobacteria.c_Deltaproteobacteria.o_Desulfovibrionales.f_Desulfovibrionaceae.g_Desulfovibrio.s_Desulfovibrio_piger	Weighted median	5	-0.0651736	0.0653543	0.318651	-0.193268	0.0629209	0.936905	0.824261	1.06494	1
ebi-a-GCST90016966	bbj-a-148	Prostate cancer || id:bbj-a-148	genus Anaerostipes id.1991	Inverse variance weighted	9	-0.0182106	0.183875	0.921108	-0.378606	0.342185	0.981954	0.684815	1.40802	1
ebi-a-GCST90027816	bbj-a-148	Prostate cancer || id:bbj-a-148	k_Bacteria.p_Proteobacteria.c_Gammaproteobacteria.o_Enterobacteriales.f_Enterobacteriaceae.g_Escherichia.s_Escherichia_coli	MR Egger	9	0.0805848	0.247137	0.7539	-0.403803	0.564973	1.08392	0.667776	1.7594	1
ebi-a-GCST90027816	bbj-a-148	Prostate cancer || id:bbj-a-148	k_Bacteria.p_Proteobacteria.c_Gammaproteobacteria.o_Enterobacteriales.f_Enterobacteriaceae.g_Escherichia.s_Escherichia_coli	Weighted median	9	0.0510185	0.0870794	0.557953	-0.119657	0.221694	1.05234	0.887224	1.24819	1
ebi-a-GCST90027785	bbj-a-148	Prostate cancer || id:bbj-a-148	k_Bacteria.p_Firmicutes.c_Bacilli.o_Lactobacillales.f_Streptococcaceae.g_Streptococcus.s_Streptococcus_thermophilus	Inverse variance weighted	3	0.0113804	0.1235	0.92658	-0.23068	0.25344	1.01145	0.793994	1.28845	1
ebi-a-GCST90027817	bbj-a-148	Prostate cancer || id:bbj-a-148	k_Bacteria.p_Proteobacteria.c_Gammaproteobacteria.o_Enterobacteriales.f_Enterobacteriaceae.g_Escherichia.s_Escherichia_unclassified	MR Egger	4	-3.66597	1.89972	0.193409	-7.38942	0.0574802	0.0255794	0.000617756	1.05916	1
ebi-a-GCST90027817	bbj-a-148	Prostate cancer || id:bbj-a-148	k_Bacteria.p_Proteobacteria.c_Gammaproteobacteria.o_Enterobacteriales.f_Enterobacteriaceae.g_Escherichia.s_Escherichia_unclassified	Weighted median	4	-0.224008	0.148453	0.131311	-0.514975	0.0669593	0.799309	0.597516	1.06925	1
ebi-a-GCST90027759	bbj-a-148	Prostate cancer || id:bbj-a-148	k_Bacteria.p_Actinobacteria.c_Actinobacteria.o_Coriobacteriales.f_Coriobacteriaceae.g_Collinsella.s_Collinsella_aerofaciens	Inverse variance weighted	8	0.00964741	0.105253	0.926969	-0.196648	0.215943	1.00969	0.82148	1.24103	1
ebi-a-GCST90027818	bbj-a-148	Prostate cancer || id:bbj-a-148	k_Bacteria.p_Proteobacteria.c_Gammaproteobacteria.o_Pasteurellales.f_Pasteurellaceae.g_Haemophilus.s_Haemophilus_parainfluenzae	MR Egger	3	-0.730075	0.680865	0.477805	-2.06457	0.60442	0.481873	0.126873	1.83019	1
ebi-a-GCST90027818	bbj-a-148	Prostate cancer || id:bbj-a-148	k_Bacteria.p_Proteobacteria.c_Gammaproteobacteria.o_Pasteurellales.f_Pasteurellaceae.g_Haemophilus.s_Haemophilus_parainfluenzae	Weighted median	3	0.230875	0.139497	0.0979128	-0.0425385	0.504288	1.2597	0.958354	1.65581	1
ebi-a-GCST90016979	bbj-a-148	Prostate cancer || id:bbj-a-148	genus Clostridium innocuum group id.14397	Inverse variance weighted	6	-0.0150233	0.172292	0.930515	-0.352716	0.32267	0.985089	0.702777	1.38081	1
ebi-a-GCST90027819	bbj-a-148	Prostate cancer || id:bbj-a-148	k_Bacteria.p_Verrucomicrobia.c_Verrucomicrobiae.o_Verrucomicrobiales.f_Verrucomicrobiaceae.g_Akkermansia.s_Akkermansia_muciniphila	MR Egger	10	0.639537	0.836356	0.466422	-0.99972	2.27879	1.8956	0.367982	9.7649	1
ebi-a-GCST90027819	bbj-a-148	Prostate cancer || id:bbj-a-148	k_Bacteria.p_Verrucomicrobia.c_Verrucomicrobiae.o_Verrucomicrobiales.f_Verrucomicrobiaceae.g_Akkermansia.s_Akkermansia_muciniphila	Weighted median	10	-0.0964111	0.104618	0.35676	-0.301462	0.108639	0.908091	0.739736	1.11476	1
ebi-a-GCST90027699	bbj-a-148	Prostate cancer || id:bbj-a-148	k_Bacteria.p_Bacteroidetes.c_Bacteroidia.o_Bacteroidales.f_Prevotellaceae.g_Paraprevotella	Inverse variance weighted	7	-0.0061366	0.0801364	0.93896	-0.163204	0.150931	0.993882	0.849418	1.16292	1
ebi-a-GCST90027820	bbj-a-148	Prostate cancer || id:bbj-a-148	k_Bacteria.p_Bacteroidetes.c_Bacteroidia.o_Bacteroidales.f_Bacteroidaceae.g_Bacteroides.s_Bacteroides_caccae	MR Egger	7	0.0707571	0.307786	0.827286	-0.532504	0.674019	1.07332	0.587133	1.96211	1
ebi-a-GCST90027820	bbj-a-148	Prostate cancer || id:bbj-a-148	k_Bacteria.p_Bacteroidetes.c_Bacteroidia.o_Bacteroidales.f_Bacteroidaceae.g_Bacteroides.s_Bacteroides_caccae	Weighted median	7	-0.000697391	0.0966927	0.994245	-0.190215	0.18882	0.999303	0.826781	1.20782	1
ebi-a-GCST90017016	bbj-a-148	Prostate cancer || id:bbj-a-148	genus Howardella id.2000	Inverse variance weighted	10	0.00452912	0.0612911	0.941094	-0.115601	0.12466	1.00454	0.89083	1.13276	1
ebi-a-GCST90027821	bbj-a-148	Prostate cancer || id:bbj-a-148	k_Bacteria.p_Bacteroidetes.c_Bacteroidia.o_Bacteroidales.f_Bacteroidaceae.g_Bacteroides.s_Bacteroides_cellulosilyticus	MR Egger	9	0.0392796	0.377634	0.920075	-0.700883	0.779442	1.04006	0.496147	2.18026	1
ebi-a-GCST90027821	bbj-a-148	Prostate cancer || id:bbj-a-148	k_Bacteria.p_Bacteroidetes.c_Bacteroidia.o_Bacteroidales.f_Bacteroidaceae.g_Bacteroides.s_Bacteroides_cellulosilyticus	Weighted median	9	-0.0555639	0.0809672	0.492554	-0.21426	0.103132	0.945952	0.807139	1.10864	1
ebi-a-GCST90027791	bbj-a-148	Prostate cancer || id:bbj-a-148	k_Bacteria.p_Firmicutes.c_Clostridia.o_Clostridiales.f_Eubacteriaceae.g_Eubacterium.s_Eubacterium_hallii	Inverse variance weighted	7	-0.00657517	0.0901079	0.94183	-0.183187	0.170036	0.993446	0.832613	1.18535	1
ebi-a-GCST90027822	bbj-a-148	Prostate cancer || id:bbj-a-148	k_Bacteria.p_Bacteroidetes.c_Bacteroidia.o_Bacteroidales.f_Bacteroidaceae.g_Bacteroides.s_Bacteroides_clarus	MR Egger	6	-0.294513	0.345429	0.441923	-0.971554	0.382527	0.744894	0.378495	1.46598	1
ebi-a-GCST90027822	bbj-a-148	Prostate cancer || id:bbj-a-148	k_Bacteria.p_Bacteroidetes.c_Bacteroidia.o_Bacteroidales.f_Bacteroidaceae.g_Bacteroides.s_Bacteroides_clarus	Weighted median	6	-0.0781471	0.06351	0.218522	-0.202627	0.0463326	0.924828	0.816583	1.04742	1
ebi-a-GCST90017015	bbj-a-148	Prostate cancer || id:bbj-a-148	genus Holdemania id.2157	Inverse variance weighted	12	-0.00717589	0.100851	0.943276	-0.204844	0.190492	0.99285	0.814775	1.20984	1
ebi-a-GCST90027824	bbj-a-148	Prostate cancer || id:bbj-a-148	k_Bacteria.p_Bacteroidetes.c_Bacteroidia.o_Bacteroidales.f_Bacteroidaceae.g_Bacteroides.s_Bacteroides_dorei	MR Egger	14	-0.547873	0.464002	0.260575	-1.45732	0.361572	0.578178	0.23286	1.43558	1
ebi-a-GCST90027824	bbj-a-148	Prostate cancer || id:bbj-a-148	k_Bacteria.p_Bacteroidetes.c_Bacteroidia.o_Bacteroidales.f_Bacteroidaceae.g_Bacteroides.s_Bacteroides_dorei	Weighted median	14	-0.028664	0.0954291	0.763895	-0.215705	0.158377	0.971743	0.805973	1.17161	1
ebi-a-GCST90017032	bbj-a-148	Prostate cancer || id:bbj-a-148	genus Marvinbryantia id.2005	Inverse variance weighted	7	-0.00887035	0.129004	0.94518	-0.261718	0.243977	0.991169	0.769728	1.27632	1
ebi-a-GCST90027825	bbj-a-148	Prostate cancer || id:bbj-a-148	k_Bacteria.p_Bacteroidetes.c_Bacteroidia.o_Bacteroidales.f_Bacteroidaceae.g_Bacteroides.s_Bacteroides_eggerthii	MR Egger	5	-0.0911413	0.258698	0.747904	-0.598189	0.415907	0.912889	0.549806	1.51574	1
ebi-a-GCST90027825	bbj-a-148	Prostate cancer || id:bbj-a-148	k_Bacteria.p_Bacteroidetes.c_Bacteroidia.o_Bacteroidales.f_Bacteroidaceae.g_Bacteroides.s_Bacteroides_eggerthii	Weighted median	5	-0.0476151	0.0836291	0.569112	-0.211528	0.116298	0.953501	0.809347	1.12333	1
ebi-a-GCST90027722	bbj-a-148	Prostate cancer || id:bbj-a-148	k_Bacteria.p_Firmicutes.c_Negativicutes.o_Selenomonadales.f_Acidaminococcaceae.g_Phascolarctobacterium	Inverse variance weighted	7	0.00556357	0.0815429	0.945604	-0.154261	0.165388	1.00558	0.857049	1.17985	1
ebi-a-GCST90027826	bbj-a-148	Prostate cancer || id:bbj-a-148	k_Bacteria.p_Bacteroidetes.c_Bacteroidia.o_Bacteroidales.f_Bacteroidaceae.g_Bacteroides.s_Bacteroides_faecis	MR Egger	12	0.0702704	0.0824306	0.413899	-0.0912935	0.231834	1.0728	0.91275	1.26091	1
ebi-a-GCST90027826	bbj-a-148	Prostate cancer || id:bbj-a-148	k_Bacteria.p_Bacteroidetes.c_Bacteroidia.o_Bacteroidales.f_Bacteroidaceae.g_Bacteroides.s_Bacteroides_faecis	Weighted median	12	0.0425862	0.0356182	0.23184	-0.0272254	0.112398	1.04351	0.973142	1.11896	1
ebi-a-GCST90027806	bbj-a-148	Prostate cancer || id:bbj-a-148	k_Bacteria.p_Firmicutes.c_Negativicutes.o_Selenomonadales.f_Acidaminococcaceae.g_Phascolarctobacterium.s_Phascolarctobacterium_succinatutens	Inverse variance weighted	7	0.00546286	0.0812959	0.946425	-0.153877	0.164803	1.00548	0.857377	1.17916	1
ebi-a-GCST90027827	bbj-a-148	Prostate cancer || id:bbj-a-148	k_Bacteria.p_Bacteroidetes.c_Bacteroidia.o_Bacteroidales.f_Bacteroidaceae.g_Bacteroides.s_Bacteroides_finegoldii	MR Egger	12	-0.201039	0.228911	0.400422	-0.649705	0.247627	0.81788	0.5222	1.28098	1
ebi-a-GCST90027827	bbj-a-148	Prostate cancer || id:bbj-a-148	k_Bacteria.p_Bacteroidetes.c_Bacteroidia.o_Bacteroidales.f_Bacteroidaceae.g_Bacteroides.s_Bacteroides_finegoldii	Weighted median	12	-0.037609	0.0532995	0.480427	-0.142076	0.066858	0.963089	0.867555	1.06914	1
ebi-a-GCST90027825	bbj-a-148	Prostate cancer || id:bbj-a-148	k_Bacteria.p_Bacteroidetes.c_Bacteroidia.o_Bacteroidales.f_Bacteroidaceae.g_Bacteroides.s_Bacteroides_eggerthii	Inverse variance weighted	5	-0.00528343	0.0788563	0.946581	-0.159842	0.149275	0.994731	0.852279	1.16099	1
ebi-a-GCST90027828	bbj-a-148	Prostate cancer || id:bbj-a-148	k_Bacteria.p_Bacteroidetes.c_Bacteroidia.o_Bacteroidales.f_Bacteroidaceae.g_Bacteroides.s_Bacteroides_fragilis	MR Egger	12	0.167578	0.228503	0.480169	-0.280288	0.615445	1.18244	0.755566	1.85048	1
ebi-a-GCST90027828	bbj-a-148	Prostate cancer || id:bbj-a-148	k_Bacteria.p_Bacteroidetes.c_Bacteroidia.o_Bacteroidales.f_Bacteroidaceae.g_Bacteroides.s_Bacteroides_fragilis	Weighted median	12	0.0129773	0.0680285	0.848711	-0.120359	0.146313	1.01306	0.886602	1.15756	1
ebi-a-GCST90017044	bbj-a-148	Prostate cancer || id:bbj-a-148	genus Prevotella7 id.11182	Inverse variance weighted	9	-0.0036705	0.0597981	0.951055	-0.120875	0.113534	0.996336	0.886145	1.12023	1
ebi-a-GCST90016967	bbj-a-148	Prostate cancer || id:bbj-a-148	genus Anaerotruncus id.2054	Inverse variance weighted	9	0.00830056	0.139835	0.952666	-0.265776	0.282378	1.00834	0.76661	1.32628	1
ebi-a-GCST90027830	bbj-a-148	Prostate cancer || id:bbj-a-148	k_Bacteria.p_Bacteroidetes.c_Bacteroidia.o_Bacteroidales.f_Bacteroidaceae.g_Bacteroides.s_Bacteroides_massiliensis	MR Egger	4	0.306312	0.337503	0.459897	-0.355194	0.967817	1.35841	0.701037	2.63219	1
ebi-a-GCST90027830	bbj-a-148	Prostate cancer || id:bbj-a-148	k_Bacteria.p_Bacteroidetes.c_Bacteroidia.o_Bacteroidales.f_Bacteroidaceae.g_Bacteroides.s_Bacteroides_massiliensis	Weighted median	4	0.0202097	0.0981079	0.836795	-0.172082	0.212501	1.02042	0.84191	1.23677	1
ebi-a-GCST90027790	bbj-a-148	Prostate cancer || id:bbj-a-148	k_Bacteria.p_Firmicutes.c_Clostridia.o_Clostridiales.f_Eubacteriaceae.g_Eubacterium.s_Eubacterium_eligens	Inverse variance weighted	9	0.00526006	0.0901213	0.953457	-0.171378	0.181898	1.00527	0.842503	1.19949	1
ebi-a-GCST90027831	bbj-a-148	Prostate cancer || id:bbj-a-148	k_Bacteria.p_Bacteroidetes.c_Bacteroidia.o_Bacteroidales.f_Bacteroidaceae.g_Bacteroides.s_Bacteroides_nordii	MR Egger	3	0.309312	0.217547	0.390219	-0.117081	0.735704	1.36249	0.889513	2.08695	1
ebi-a-GCST90027831	bbj-a-148	Prostate cancer || id:bbj-a-148	k_Bacteria.p_Bacteroidetes.c_Bacteroidia.o_Bacteroidales.f_Bacteroidaceae.g_Bacteroides.s_Bacteroides_nordii	Weighted median	3	-0.05966	0.063154	0.344824	-0.183442	0.0641217	0.942085	0.8324	1.06622	1
ebi-a-GCST90017010	bbj-a-148	Prostate cancer || id:bbj-a-148	genus Flavonifractor id.2059	Inverse variance weighted	4	-0.0123634	0.213024	0.953719	-0.42989	0.405163	0.987713	0.650581	1.49955	1
ebi-a-GCST90027832	bbj-a-148	Prostate cancer || id:bbj-a-148	k_Bacteria.p_Bacteroidetes.c_Bacteroidia.o_Bacteroidales.f_Bacteroidaceae.g_Bacteroides.s_Bacteroides_ovatus	MR Egger	11	-0.328786	0.312493	0.320164	-0.941272	0.2837	0.719797	0.390131	1.32804	1
ebi-a-GCST90027832	bbj-a-148	Prostate cancer || id:bbj-a-148	k_Bacteria.p_Bacteroidetes.c_Bacteroidia.o_Bacteroidales.f_Bacteroidaceae.g_Bacteroides.s_Bacteroides_ovatus	Weighted median	11	-0.00188126	0.10265	0.985378	-0.203075	0.199313	0.998121	0.816217	1.22056	1
ebi-a-GCST90027777	bbj-a-148	Prostate cancer || id:bbj-a-148	k_Bacteria.p_Bacteroidetes.c_Bacteroidia.o_Bacteroidales.f_Rikenellaceae.g_Alistipes.s_Alistipes_onderdonkii	Inverse variance weighted	7	-0.00561199	0.102248	0.956229	-0.206017	0.194793	0.994404	0.813819	1.21506	1
ebi-a-GCST90027833	bbj-a-148	Prostate cancer || id:bbj-a-148	k_Bacteria.p_Bacteroidetes.c_Bacteroidia.o_Bacteroidales.f_Bacteroidaceae.g_Bacteroides.s_Bacteroides_plebeius	MR Egger	6	-0.0976361	0.316458	0.773081	-0.717894	0.522622	0.906979	0.487778	1.68644	1
ebi-a-GCST90027833	bbj-a-148	Prostate cancer || id:bbj-a-148	k_Bacteria.p_Bacteroidetes.c_Bacteroidia.o_Bacteroidales.f_Bacteroidaceae.g_Bacteroides.s_Bacteroides_plebeius	Weighted median	6	0.0900226	0.0687615	0.190466	-0.04475	0.224795	1.0942	0.956237	1.25207	1
ebi-a-GCST90016958	bbj-a-148	Prostate cancer || id:bbj-a-148	family Victivallaceae id.2255	Inverse variance weighted	5	0.00344656	0.0720165	0.96183	-0.137706	0.144599	1.00345	0.871355	1.15558	1
ebi-a-GCST90027834	bbj-a-148	Prostate cancer || id:bbj-a-148	k_Bacteria.p_Bacteroidetes.c_Bacteroidia.o_Bacteroidales.f_Bacteroidaceae.g_Bacteroides.s_Bacteroides_salyersiae	MR Egger	9	-0.144726	0.141381	0.340067	-0.421833	0.132382	0.86526	0.655843	1.14154	1
ebi-a-GCST90027834	bbj-a-148	Prostate cancer || id:bbj-a-148	k_Bacteria.p_Bacteroidetes.c_Bacteroidia.o_Bacteroidales.f_Bacteroidaceae.g_Bacteroides.s_Bacteroides_salyersiae	Weighted median	9	0.00124698	0.0440882	0.977436	-0.0851659	0.0876599	1.00125	0.91836	1.09162	1
ebi-a-GCST90027841	bbj-a-148	Prostate cancer || id:bbj-a-148	k_Bacteria.p_Firmicutes.c_Clostridia.o_Clostridiales.f_Lachnospiraceae.g_Blautia.s_Ruminococcus_torques	Inverse variance weighted	6	-0.00313899	0.0781283	0.967952	-0.156271	0.149993	0.996866	0.855328	1.16183	1
ebi-a-GCST90027835	bbj-a-148	Prostate cancer || id:bbj-a-148	k_Bacteria.p_Bacteroidetes.c_Bacteroidia.o_Bacteroidales.f_Bacteroidaceae.g_Bacteroides.s_Bacteroides_stercoris	MR Egger	5	1.68084	1.27113	0.277835	-0.810565	4.17225	5.37009	0.444607	64.8614	1
ebi-a-GCST90027835	bbj-a-148	Prostate cancer || id:bbj-a-148	k_Bacteria.p_Bacteroidetes.c_Bacteroidia.o_Bacteroidales.f_Bacteroidaceae.g_Bacteroides.s_Bacteroides_stercoris	Weighted median	5	0.174493	0.14622	0.232729	-0.112098	0.461083	1.19064	0.893957	1.58579	1
ebi-a-GCST90017086	bbj-a-148	Prostate cancer || id:bbj-a-148	unknown genus id.826	Inverse variance weighted	7	-0.00536526	0.138253	0.969044	-0.276342	0.265612	0.994649	0.758553	1.30423	1
ebi-a-GCST90027836	bbj-a-148	Prostate cancer || id:bbj-a-148	k_Bacteria.p_Bacteroidetes.c_Bacteroidia.o_Bacteroidales.f_Bacteroidaceae.g_Bacteroides.s_Bacteroides_thetaiotaomicron	MR Egger	5	-0.758874	0.498993	0.225648	-1.7369	0.219153	0.468193	0.176065	1.24502	1
ebi-a-GCST90027836	bbj-a-148	Prostate cancer || id:bbj-a-148	k_Bacteria.p_Bacteroidetes.c_Bacteroidia.o_Bacteroidales.f_Bacteroidaceae.g_Bacteroides.s_Bacteroides_thetaiotaomicron	Weighted median	5	0.119776	0.146881	0.414805	-0.16811	0.407662	1.12724	0.845261	1.5033	1
ebi-a-GCST90027665	bbj-a-148	Prostate cancer || id:bbj-a-148	k_Bacteria.p_Bacteroidetes.c_Bacteroidia.o_Bacteroidales.f_Bacteroidales_noname	Inverse variance weighted	8	0.0035356	0.0926804	0.969569	-0.178118	0.185189	1.00354	0.836844	1.20345	1
ebi-a-GCST90027837	bbj-a-148	Prostate cancer || id:bbj-a-148	k_Bacteria.p_Bacteroidetes.c_Bacteroidia.o_Bacteroidales.f_Bacteroidaceae.g_Bacteroides.s_Bacteroides_uniformis	MR Egger	5	-0.181994	0.484172	0.732007	-1.13097	0.766983	0.833606	0.322719	2.15326	1
ebi-a-GCST90027837	bbj-a-148	Prostate cancer || id:bbj-a-148	k_Bacteria.p_Bacteroidetes.c_Bacteroidia.o_Bacteroidales.f_Bacteroidaceae.g_Bacteroides.s_Bacteroides_uniformis	Weighted median	5	0.187738	0.156019	0.22886	-0.118059	0.493535	1.20652	0.888643	1.6381	1
ebi-a-GCST90027839	bbj-a-148	Prostate cancer || id:bbj-a-148	k_Bacteria.p_Bacteroidetes.c_Bacteroidia.o_Bacteroidales.f_Bacteroidaceae.g_Bacteroides.s_Bacteroides_xylanisolvens	Inverse variance weighted	8	0.00311816	0.0833251	0.970149	-0.160199	0.166435	1.00312	0.851974	1.18109	1
ebi-a-GCST90027838	bbj-a-148	Prostate cancer || id:bbj-a-148	k_Bacteria.p_Bacteroidetes.c_Bacteroidia.o_Bacteroidales.f_Bacteroidaceae.g_Bacteroides.s_Bacteroides_vulgatus	MR Egger	7	0.488901	0.974879	0.637316	-1.42186	2.39966	1.63052	0.241264	11.0195	1
ebi-a-GCST90027838	bbj-a-148	Prostate cancer || id:bbj-a-148	k_Bacteria.p_Bacteroidetes.c_Bacteroidia.o_Bacteroidales.f_Bacteroidaceae.g_Bacteroides.s_Bacteroides_vulgatus	Weighted median	7	-0.0207983	0.139707	0.881656	-0.294625	0.253028	0.979416	0.744811	1.28792	1
ebi-a-GCST90027694	bbj-a-148	Prostate cancer || id:bbj-a-148	k_Bacteria.p_Bacteroidetes.c_Bacteroidia.o_Bacteroidales.f_Bacteroidales_noname.g_Bacteroidales_noname	Inverse variance weighted	8	0.0034425	0.0926711	0.970367	-0.178193	0.185078	1.00345	0.836781	1.20331	1
ebi-a-GCST90027839	bbj-a-148	Prostate cancer || id:bbj-a-148	k_Bacteria.p_Bacteroidetes.c_Bacteroidia.o_Bacteroidales.f_Bacteroidaceae.g_Bacteroides.s_Bacteroides_xylanisolvens	MR Egger	8	0.218299	0.408799	0.612537	-0.582948	1.01955	1.24396	0.55825	2.77194	1
ebi-a-GCST90027839	bbj-a-148	Prostate cancer || id:bbj-a-148	k_Bacteria.p_Bacteroidetes.c_Bacteroidia.o_Bacteroidales.f_Bacteroidaceae.g_Bacteroides.s_Bacteroides_xylanisolvens	Weighted median	8	0.0940728	0.109341	0.389591	-0.120236	0.308382	1.09864	0.886711	1.36122	1
ebi-a-GCST90016985	bbj-a-148	Prostate cancer || id:bbj-a-148	genus Coprococcus3 id.11303	Inverse variance weighted	6	0.00541567	0.166996	0.974129	-0.321896	0.332727	1.00543	0.724774	1.39477	1
ebi-a-GCST90027840	bbj-a-148	Prostate cancer || id:bbj-a-148	k_Bacteria.p_Firmicutes.c_Clostridia.o_Clostridiales.f_Lachnospiraceae.g_Blautia.s_Ruminococcus_obeum	MR Egger	10	-0.170625	0.350968	0.639894	-0.858521	0.517272	0.843138	0.423788	1.67745	1
ebi-a-GCST90027840	bbj-a-148	Prostate cancer || id:bbj-a-148	k_Bacteria.p_Firmicutes.c_Clostridia.o_Clostridiales.f_Lachnospiraceae.g_Blautia.s_Ruminococcus_obeum	Weighted median	10	0.0304952	0.101831	0.764582	-0.169093	0.230084	1.03096	0.84443	1.25871	1
ebi-a-GCST90027850	bbj-a-148	Prostate cancer || id:bbj-a-148	k_Bacteria.p_Firmicutes.c_Clostridia.o_Clostridiales.f_Lachnospiraceae.g_Lachnospiraceae_noname.s_Lachnospiraceae_bacterium_3_1_46FAA	Inverse variance weighted	3	-0.00386724	0.12511	0.975341	-0.249083	0.241349	0.99614	0.779515	1.27296	1
ebi-a-GCST90027841	bbj-a-148	Prostate cancer || id:bbj-a-148	k_Bacteria.p_Firmicutes.c_Clostridia.o_Clostridiales.f_Lachnospiraceae.g_Blautia.s_Ruminococcus_torques	MR Egger	6	-0.101821	0.349112	0.785049	-0.786082	0.582439	0.903191	0.455627	1.7904	1
ebi-a-GCST90027841	bbj-a-148	Prostate cancer || id:bbj-a-148	k_Bacteria.p_Firmicutes.c_Clostridia.o_Clostridiales.f_Lachnospiraceae.g_Blautia.s_Ruminococcus_torques	Weighted median	6	-0.0279668	0.0939521	0.765954	-0.212113	0.156179	0.972421	0.808873	1.16904	1
ebi-a-GCST90027842	bbj-a-148	Prostate cancer || id:bbj-a-148	k_Bacteria.p_Firmicutes.c_Clostridia.o_Clostridiales.f_Lachnospiraceae.g_Butyrivibrio.s_Butyrivibrio_crossotus	Inverse variance weighted	8	-0.00122943	0.0397792	0.975344	-0.0791967	0.0767379	0.998771	0.923858	1.07976	1
ebi-a-GCST90027842	bbj-a-148	Prostate cancer || id:bbj-a-148	k_Bacteria.p_Firmicutes.c_Clostridia.o_Clostridiales.f_Lachnospiraceae.g_Butyrivibrio.s_Butyrivibrio_crossotus	MR Egger	8	0.0783024	0.189345	0.693582	-0.292813	0.449418	1.08145	0.746162	1.5674	1
ebi-a-GCST90027842	bbj-a-148	Prostate cancer || id:bbj-a-148	k_Bacteria.p_Firmicutes.c_Clostridia.o_Clostridiales.f_Lachnospiraceae.g_Butyrivibrio.s_Butyrivibrio_crossotus	Weighted median	8	0.00356448	0.0514896	0.944809	-0.0973552	0.104484	1.00357	0.907234	1.11014	1
ebi-a-GCST90016913	bbj-a-148	Prostate cancer || id:bbj-a-148	class Clostridia id.1859	Inverse variance weighted	10	0.00397162	0.130489	0.975719	-0.251787	0.259731	1.00398	0.77741	1.29658	1
ebi-a-GCST90027843	bbj-a-148	Prostate cancer || id:bbj-a-148	k_Bacteria.p_Firmicutes.c_Clostridia.o_Clostridiales.f_Lachnospiraceae.g_Coprococcus.s_Coprococcus_catus	MR Egger	4	0.806925	0.407108	0.185962	0.00899423	1.60486	2.24101	1.00903	4.97715	1
ebi-a-GCST90027843	bbj-a-148	Prostate cancer || id:bbj-a-148	k_Bacteria.p_Firmicutes.c_Clostridia.o_Clostridiales.f_Lachnospiraceae.g_Coprococcus.s_Coprococcus_catus	Weighted median	4	0.162758	0.13432	0.22562	-0.100509	0.426025	1.17675	0.904377	1.53116	1
ebi-a-GCST90017027	bbj-a-148	Prostate cancer || id:bbj-a-148	genus Lachnospiraceae UCG008 id.11328	Inverse variance weighted	9	-0.00344228	0.131141	0.979059	-0.260479	0.253594	0.996564	0.770683	1.28865	1
ebi-a-GCST90027844	bbj-a-148	Prostate cancer || id:bbj-a-148	k_Bacteria.p_Firmicutes.c_Clostridia.o_Clostridiales.f_Lachnospiraceae.g_Coprococcus.s_Coprococcus_comes	MR Egger	7	-1.56645	0.953766	0.161434	-3.43583	0.302936	0.208786	0.0321988	1.35383	1
ebi-a-GCST90027844	bbj-a-148	Prostate cancer || id:bbj-a-148	k_Bacteria.p_Firmicutes.c_Clostridia.o_Clostridiales.f_Lachnospiraceae.g_Coprococcus.s_Coprococcus_comes	Weighted median	7	0.148009	0.135599	0.275045	-0.117766	0.413784	1.15952	0.888904	1.51253	1
ebi-a-GCST90027781	bbj-a-148	Prostate cancer || id:bbj-a-148	k_Bacteria.p_Bacteroidetes.c_Bacteroidia.o_Bacteroidales.f_Rikenellaceae.g_Alistipes.s_Alistipes_sp_AP11	Inverse variance weighted	9	0.00119178	0.0467751	0.979673	-0.0904875	0.092871	1.00119	0.913486	1.09732	1
ebi-a-GCST90027847	bbj-a-148	Prostate cancer || id:bbj-a-148	k_Bacteria.p_Firmicutes.c_Clostridia.o_Clostridiales.f_Lachnospiraceae.g_Dorea.s_Dorea_longicatena	MR Egger	10	-0.620617	0.497629	0.247616	-1.59597	0.354737	0.537613	0.202712	1.4258	1
ebi-a-GCST90027847	bbj-a-148	Prostate cancer || id:bbj-a-148	k_Bacteria.p_Firmicutes.c_Clostridia.o_Clostridiales.f_Lachnospiraceae.g_Dorea.s_Dorea_longicatena	Weighted median	10	-0.0869564	0.11456	0.447826	-0.311495	0.137582	0.916717	0.732352	1.1475	1
ebi-a-GCST90027762	bbj-a-148	Prostate cancer || id:bbj-a-148	k_Bacteria.p_Bacteroidetes.c_Bacteroidia.o_Bacteroidales.f_Bacteroidales_noname.g_Bacteroidales_noname.s_Bacteroidales_bacterium_ph8	Inverse variance weighted	7	-0.00259669	0.106476	0.980544	-0.21129	0.206097	0.997407	0.809539	1.22887	1
ebi-a-GCST90027848	bbj-a-148	Prostate cancer || id:bbj-a-148	k_Bacteria.p_Firmicutes.c_Clostridia.o_Clostridiales.f_Lachnospiraceae.g_Dorea.s_Dorea_unclassified	MR Egger	8	0.18511	0.154838	0.276991	-0.118373	0.488593	1.20335	0.888365	1.63002	1
ebi-a-GCST90027848	bbj-a-148	Prostate cancer || id:bbj-a-148	k_Bacteria.p_Firmicutes.c_Clostridia.o_Clostridiales.f_Lachnospiraceae.g_Dorea.s_Dorea_unclassified	Weighted median	8	0.0359635	0.0547369	0.511166	-0.0713209	0.143248	1.03662	0.931163	1.15402	1
ebi-a-GCST90016977	bbj-a-148	Prostate cancer || id:bbj-a-148	genus Catenibacterium id.2153	Inverse variance weighted	5	0.00384543	0.163939	0.981286	-0.317475	0.325165	1.00385	0.727985	1.38426	1
ebi-a-GCST90027850	bbj-a-148	Prostate cancer || id:bbj-a-148	k_Bacteria.p_Firmicutes.c_Clostridia.o_Clostridiales.f_Lachnospiraceae.g_Lachnospiraceae_noname.s_Lachnospiraceae_bacterium_3_1_46FAA	MR Egger	3	-0.338673	8.57334	0.974865	-17.1424	16.4651	0.712716	3.59042e-08	1.41477e+07	1
ebi-a-GCST90027850	bbj-a-148	Prostate cancer || id:bbj-a-148	k_Bacteria.p_Firmicutes.c_Clostridia.o_Clostridiales.f_Lachnospiraceae.g_Lachnospiraceae_noname.s_Lachnospiraceae_bacterium_3_1_46FAA	Weighted median	3	-0.000508258	0.136993	0.99704	-0.269014	0.267998	0.999492	0.764132	1.30734	1
ebi-a-GCST90027662	bbj-a-148	Prostate cancer || id:bbj-a-148	k_Bacteria.p_Actinobacteria.c_Actinobacteria.o_Bifidobacteriales.f_Bifidobacteriaceae	Inverse variance weighted	7	0.00270491	0.139008	0.984475	-0.26975	0.27516	1.00271	0.76357	1.31674	1
ebi-a-GCST90027851	bbj-a-148	Prostate cancer || id:bbj-a-148	k_Bacteria.p_Firmicutes.c_Clostridia.o_Clostridiales.f_Lachnospiraceae.g_Lachnospiraceae_noname.s_Lachnospiraceae_bacterium_5_1_63FAA	MR Egger	5	0.189907	0.378732	0.650554	-0.552408	0.932222	1.20914	0.575562	2.54015	1
ebi-a-GCST90027851	bbj-a-148	Prostate cancer || id:bbj-a-148	k_Bacteria.p_Firmicutes.c_Clostridia.o_Clostridiales.f_Lachnospiraceae.g_Lachnospiraceae_noname.s_Lachnospiraceae_bacterium_5_1_63FAA	Weighted median	5	-0.0368133	0.0767402	0.631431	-0.187224	0.113598	0.963856	0.829258	1.1203	1
ebi-a-GCST90027736	bbj-a-148	Prostate cancer || id:bbj-a-148	k_Bacteria.p_Actinobacteria.c_Actinobacteria.o_Bifidobacteriales	Inverse variance weighted	7	0.0026865	0.138997	0.98458	-0.269747	0.27512	1.00269	0.763572	1.31669	1
ebi-a-GCST90027852	bbj-a-148	Prostate cancer || id:bbj-a-148	k_Bacteria.p_Firmicutes.c_Clostridia.o_Clostridiales.f_Lachnospiraceae.g_Lachnospiraceae_noname.s_Lachnospiraceae_bacterium_7_1_58FAA	MR Egger	7	-0.236942	0.835351	0.788053	-1.87423	1.40034	0.789037	0.153473	4.0566	1
ebi-a-GCST90027852	bbj-a-148	Prostate cancer || id:bbj-a-148	k_Bacteria.p_Firmicutes.c_Clostridia.o_Clostridiales.f_Lachnospiraceae.g_Lachnospiraceae_noname.s_Lachnospiraceae_bacterium_7_1_58FAA	Weighted median	7	-0.0305982	0.135876	0.821829	-0.296914	0.235718	0.969865	0.743108	1.26582	1
ebi-a-GCST90027792	bbj-a-148	Prostate cancer || id:bbj-a-148	k_Bacteria.p_Firmicutes.c_Clostridia.o_Clostridiales.f_Eubacteriaceae.g_Eubacterium.s_Eubacterium_ramulus	Inverse variance weighted	5	0.00142842	0.0913791	0.987528	-0.177675	0.180532	1.00143	0.837215	1.19785	1
ebi-a-GCST90027853	bbj-a-148	Prostate cancer || id:bbj-a-148	k_Bacteria.p_Firmicutes.c_Clostridia.o_Clostridiales.f_Lachnospiraceae.g_Lachnospiraceae_noname.s_Lachnospiraceae_bacterium_8_1_57FAA	MR Egger	13	-0.00463201	0.227138	0.984095	-0.449823	0.440559	0.995379	0.637741	1.55358	1
ebi-a-GCST90027853	bbj-a-148	Prostate cancer || id:bbj-a-148	k_Bacteria.p_Firmicutes.c_Clostridia.o_Clostridiales.f_Lachnospiraceae.g_Lachnospiraceae_noname.s_Lachnospiraceae_bacterium_8_1_57FAA	Weighted median	13	0.010186	0.0526704	0.846652	-0.0930479	0.11342	1.01024	0.91115	1.1201	1
ebi-a-GCST90027709	bbj-a-148	Prostate cancer || id:bbj-a-148	k_Bacteria.p_Firmicutes.c_Clostridia.o_Clostridiales.f_Lachnospiraceae.g_Butyrivibrio	Inverse variance weighted	9	-0.000573271	0.0398653	0.988527	-0.0787093	0.0775627	0.999427	0.924309	1.08065	1
ebi-a-GCST90027854	bbj-a-148	Prostate cancer || id:bbj-a-148	k_Bacteria.p_Firmicutes.c_Clostridia.o_Clostridiales.f_Lachnospiraceae.g_Roseburia.s_Roseburia_hominis	MR Egger	7	0.0891258	1.10833	0.939027	-2.08319	2.26144	1.09322	0.124532	9.59693	1
ebi-a-GCST90027854	bbj-a-148	Prostate cancer || id:bbj-a-148	k_Bacteria.p_Firmicutes.c_Clostridia.o_Clostridiales.f_Lachnospiraceae.g_Roseburia.s_Roseburia_hominis	Weighted median	7	0.0436145	0.129932	0.737117	-0.211051	0.29828	1.04458	0.809733	1.34754	1
ebi-a-GCST90017048	bbj-a-148	Prostate cancer || id:bbj-a-148	genus Roseburia id.2012	Inverse variance weighted	11	-0.000591112	0.130898	0.996397	-0.257151	0.255968	0.999409	0.773252	1.29171	1
ebi-a-GCST90027855	bbj-a-148	Prostate cancer || id:bbj-a-148	k_Bacteria.p_Firmicutes.c_Clostridia.o_Clostridiales.f_Lachnospiraceae.g_Roseburia.s_Roseburia_intestinalis	MR Egger	7	0.11402	0.240201	0.65502	-0.356773	0.584813	1.12077	0.699931	1.79465	1
ebi-a-GCST90027855	bbj-a-148	Prostate cancer || id:bbj-a-148	k_Bacteria.p_Firmicutes.c_Clostridia.o_Clostridiales.f_Lachnospiraceae.g_Roseburia.s_Roseburia_intestinalis	Weighted median	7	-0.0421458	0.0899126	0.639254	-0.218374	0.134083	0.95873	0.803824	1.14349	1
ebi-a-GCST90027698	bbj-a-148	Prostate cancer || id:bbj-a-148	k_Bacteria.p_Bacteroidetes.c_Bacteroidia.o_Bacteroidales.f_Porphyromonadaceae.g_Parabacteroides	Inverse variance weighted	12	0.000171648	0.0807457	0.998304	-0.15809	0.158433	1.00017	0.853773	1.17167	1
ebi-a-GCST90027704	bbj-a-148	Prostate cancer || id:bbj-a-148	k_Bacteria.p_Firmicutes.c_Clostridia.o_Clostridiales.f_Clostridiaceae.g_Clostridium	Inverse variance weighted	8	1.90702e-06	0.0798352	0.999981	-0.156475	0.156479	1	0.855153	1.16939	1
ebi-a-GCST90027857	bbj-a-148	Prostate cancer || id:bbj-a-148	k_Bacteria.p_Firmicutes.c_Clostridia.o_Clostridiales.f_Lachnospiraceae.g_Roseburia.s_Roseburia_unclassified	MR Egger	11	-0.204646	0.288863	0.496603	-0.770818	0.361527	0.814936	0.462635	1.43552	1
ebi-a-GCST90027857	bbj-a-148	Prostate cancer || id:bbj-a-148	k_Bacteria.p_Firmicutes.c_Clostridia.o_Clostridiales.f_Lachnospiraceae.g_Roseburia.s_Roseburia_unclassified	Weighted median	11	0.0100258	0.0727105	0.89033	-0.132487	0.152538	1.01008	0.875914	1.16479	1
