# Supplementary material for: Gut microbiota, metabolites, and cytokines in relation to the risk of prostate cancer in the Asian population
Source: Front Oncol. 2025 Jan 15;14:1466190. doi: 10.3389/fonc.2024.1466190 (PMC11774728; doi:10.3389/fonc.2024.1466190)
Supplement: Supplementary file 9 [file Table2.xlsx]

## Sheet: Sheet1
Supplementary Table 2. Heterogeneity and pleiotropy test for all psotive MR results.
			Heterogeneity				Pleiotropy
	Exposure	Outcome	Method	Q	Q_df	Q_pval	Egger intercept	SE	P-value
Gut microbiota	s_Roseburia_inulinivorans	Prostatic cancer	Inverse variance weighted	0.202	1	0.653	/	/	/
	s_Gordonibacter_pamelaeae	Prostatic cancer	Inverse variance weighted	1.65	2	0.438	-0.017	0.126	0.916
	g_Gordonibacter	Prostatic cancer	Inverse variance weighted	1.66	2	0.437	-0.018	0.129	0.913
	g_Sutterellaceae	Prostatic cancer	Inverse variance weighted	1.67	3	0.643	0.008	0.058	0.904
	phylum Lentisphaerae id.2238	Prostatic cancer	Inverse variance weighted	2.14	6	0.906	-0.031	0.05	0.564
	g_Anaerotruncus	Prostatic cancer	Inverse variance weighted	2.219	2	0.33	0.286	0.244	0.45
	s_Haemophilus_parainfluenzae	Prostatic cancer	Inverse variance weighted	2.438	2	0.295	0.182	0.125	0.383
	genus Erysipelotrichaceae UCG003	Prostatic cancer	Inverse variance weighted	2.54	2	0.281	-0.067	0.07	0.515
	s_Alistipes_shahii	Prostatic cancer	Inverse variance weighted	2.83	6	0.83	0.02	0.07	0.791
	g_Haemophilus	Prostatic cancer	Inverse variance weighted	2.932	3	0.402	0.174	0.115	0.269
	genus Anaerofilum id.2053	Prostatic cancer	Inverse variance weighted	3.05	6	0.803	0.032	0.06	0.616
	s_Eubacterium_siraeum	Prostatic cancer	Inverse variance weighted	3.67	6	0.722	-0.024	0.142	0.874
	p_Proteobacteria	Prostatic cancer	Inverse variance weighted	3.93	9	0.916	0.005	0.031	0.886
	genus Ruminococcaceae UCG014	Prostatic cancer	Inverse variance weighted	5.94	8	0.654	-0.019	0.034	0.603
	genus Ruminococcus2 id.11374	Prostatic cancer	Inverse variance weighted	6.29	8	0.615	-0.014	0.017	0.442
	genus Turicibacter id.2162	Prostatic cancer	Inverse variance weighted	10.03	6	0.123	0.128	0.053	0.061
	family Peptostreptococcaceae id.2042	Prostatic cancer	Inverse variance weighted	13	11	0.292	-0.001	0.029	0.96
	genus Ruminococcus2 id.11374	Neurturin levels	Inverse variance weighted	7.464	14	0.915	-0.008	0.012	0.535
	genus Anaerofilum id.2053	Tumor necrosis factor ligand superfamily member 12 levels	Inverse variance weighted	6.73969	10	0.74977	0.0115794	0.0246041	0.649104
	genus Ruminococcaceae UCG014 id.11371	TNF-related apoptosis-inducing ligand levels	Inverse variance weighted	9.03081	10	0.529182	0.0187456	0.0131738	0.188475
	genus Erysipelotrichaceae UCG003 id.11384	TNF-related apoptosis-inducing ligand levels	Inverse variance weighted	2.96304	2	0.227292	0.0115588	0.0279643	0.719462
	p_Proteobacteria	Serum total cholesterol || id:met-c-933	Inverse variance weighted	4.68486	10	0.911212	-0.00312944	0.0146347	0.83544
Gut microbiota-associated metabolites	Phenyllactate (PLA)	Prostatic cancer	Inverse variance weighted	9.64	14	0.788	0.01	0.017	0.592
	Serum total cholesterol	Prostatic cancer	Inverse variance weighted	18.6	27	0.885	0.016	0.01	0.111
Cytokines	Tumor necrosis factor ligand superfamily member 14 levels	Prostatic cancer	Inverse variance weighted	19	22	0.644	0	0.01	0.977
	TNF-related apoptosis-inducing ligand levels	Prostatic cancer	Inverse variance weighted	18.9	20	0.53	-0.009	0.014	0.533
	Programmed cell death 1 ligand 1 levels	Prostatic cancer	Inverse variance weighted	11.24	19	0.915	0.025	0.013	0.075
	Neurturin levels	Prostatic cancer	Inverse variance weighted	8.54	9	0.481	0.013	0.026	0.628
	Neurotrophin-3 levels	Prostatic cancer	Inverse variance weighted	17.8	18	0.467	0.019	0.02	0.361
	Monocyte chemoattractant protein-1 levels	Prostatic cancer	Inverse variance weighted	15.2	15	0.435	0.013	0.012	0.278
	Interleukin-10 levels	Prostatic cancer	Inverse variance weighted	17.9	12	0.119	-0.076	0.033	0.04
	Interferon gamma levels	Prostatic cancer	Inverse variance weighted	7.76	10	0.652	-0.016	0.015	0.306
	Caspase 8 levels	Prostatic cancer	Inverse variance weighted	9.74	12	0.639	0.038	0.038	0.337
