# Supplementary material for: Gut microbiota, metabolites, and cytokines in relation to the risk of prostate cancer in the Asian population
Source: Front Oncol. 2025 Jan 15;14:1466190. doi: 10.3389/fonc.2024.1466190 (PMC11774728; doi:10.3389/fonc.2024.1466190)
Supplement: Supplementary file 10 [file Table3.xlsx]

## Sheet: Sheet1
Supplementary Table 3. Detailed list of casual realtionships between each metabolite and prostate cancer.
id.exposure	id.outcome	outcome	exposure	method	nsnp	b	se	pval	lo_ci	up_ci	or	or_lci95	or_uci95	qvalue
met-a-303	bbj-a-148	Prostate cancer || id:bbj-a-148	Glutamine	Inverse variance weighted	8	-1.23587	1.64661	0.45292	-4.46322	1.99148	0.290582	0.0115252	7.32636	1
met-a-303	bbj-a-148	Prostate cancer || id:bbj-a-148	Glutamine	MR Egger	8	0.384045	4.01392	0.926892	-7.48324	8.25133	1.46821	0.000562433	3832.71	1
met-a-303	bbj-a-148	Prostate cancer || id:bbj-a-148	Glutamine	Weighted median	8	-1.50068	1.76106	0.394135	-4.95235	1.951	0.222979	0.00706676	7.03574	1
met-a-304	bbj-a-148	Prostate cancer || id:bbj-a-148	Tryptophan	Inverse variance weighted	108	0.0935941	0.634733	0.882773	-1.15048	1.33767	1.09811	0.316484	3.81016	1
met-a-304	bbj-a-148	Prostate cancer || id:bbj-a-148	Tryptophan	MR Egger	108	0.902925	4.08704	0.825577	-7.10767	8.91352	2.46681	0.000818799	7431.79	1
met-a-304	bbj-a-148	Prostate cancer || id:bbj-a-148	Tryptophan	Weighted median	108	0.831991	0.764169	0.276263	-0.66578	2.32976	2.29789	0.513873	10.2755	1
met-a-305	bbj-a-148	Prostate cancer || id:bbj-a-148	Histidine	Inverse variance weighted	4	-4.00826	4.74697	0.398456	-13.3123	5.29581	0.018165	1.65398e-06	199.499	1
met-a-305	bbj-a-148	Prostate cancer || id:bbj-a-148	Histidine	MR Egger	4	28.8597	65.5671	0.702824	-99.6518	157.371	3.41674e+12	5.26964e-44	2.21536e+68	1
met-a-305	bbj-a-148	Prostate cancer || id:bbj-a-148	Histidine	Weighted median	4	1.88541	4.09002	0.644814	-6.13102	9.90185	6.58907	0.00217436	19967.2	1
met-a-306	bbj-a-148	Prostate cancer || id:bbj-a-148	Leucine	Inverse variance weighted	120	0.330856	0.323586	0.306559	-0.303372	0.965084	1.39216	0.738325	2.62501	1
met-a-306	bbj-a-148	Prostate cancer || id:bbj-a-148	Leucine	MR Egger	120	-0.0556377	0.497454	0.911136	-1.03065	0.919371	0.945882	0.356776	2.50771	1
met-a-306	bbj-a-148	Prostate cancer || id:bbj-a-148	Leucine	Weighted median	120	0.0830426	0.481637	0.86311	-0.860967	1.02705	1.08659	0.422753	2.79282	1
met-a-307	bbj-a-148	Prostate cancer || id:bbj-a-148	Cholesterol	Inverse variance weighted	29	0.107565	0.518397	0.835623	-0.908493	1.12362	1.11356	0.403131	3.07598	1
met-a-307	bbj-a-148	Prostate cancer || id:bbj-a-148	Cholesterol	MR Egger	29	0.539406	1.37031	0.696939	-2.1464	3.22521	1.71499	0.116905	25.1588	1
met-a-307	bbj-a-148	Prostate cancer || id:bbj-a-148	Cholesterol	Weighted median	29	0.108916	0.709629	0.878018	-1.28196	1.49979	1.11507	0.277494	4.48074	1
met-a-308	bbj-a-148	Prostate cancer || id:bbj-a-148	Phenylalanine	Inverse variance weighted	4	0.439521	1.12781	0.69675	-1.77099	2.65003	1.55196	0.170165	14.1544	1
met-a-308	bbj-a-148	Prostate cancer || id:bbj-a-148	Phenylalanine	MR Egger	4	2.17078	1.67986	0.325446	-1.12174	5.4633	8.7651	0.325712	235.873	1
met-a-308	bbj-a-148	Prostate cancer || id:bbj-a-148	Phenylalanine	Weighted median	4	1.06679	1.3114	0.415946	-1.50355	3.63712	2.90603	0.22234	37.9824	1
met-a-309	bbj-a-148	Prostate cancer || id:bbj-a-148	Creatinine	Inverse variance weighted	23	0.461905	0.55035	0.401305	-0.616781	1.54059	1.58709	0.539679	4.66734	1
met-a-309	bbj-a-148	Prostate cancer || id:bbj-a-148	Creatinine	MR Egger	23	0.591178	1.0864	0.592063	-1.53817	2.72053	1.80611	0.214773	15.1884	1
met-a-309	bbj-a-148	Prostate cancer || id:bbj-a-148	Creatinine	Weighted median	23	0.0430581	0.873605	0.96069	-1.66921	1.75532	1.044	0.188396	5.78532	1
met-a-310	bbj-a-148	Prostate cancer || id:bbj-a-148	Lactate	Inverse variance weighted	12	0.105121	0.406465	0.795926	-0.691551	0.901794	1.11085	0.500799	2.46402	1
met-a-310	bbj-a-148	Prostate cancer || id:bbj-a-148	Lactate	MR Egger	12	0.808429	0.981177	0.429188	-1.11468	2.73154	2.24438	0.328021	15.3565	1
met-a-310	bbj-a-148	Prostate cancer || id:bbj-a-148	Lactate	Weighted median	12	0.316705	0.580731	0.585509	-0.821528	1.45494	1.3726	0.439759	4.28421	1
met-a-311	bbj-a-148	Prostate cancer || id:bbj-a-148	3-hydroxybutyrate (BHBA)	Inverse variance weighted	8	0.015857	0.0696593	0.819929	-0.120675	0.152389	1.01598	0.886322	1.16461	1
met-a-311	bbj-a-148	Prostate cancer || id:bbj-a-148	3-hydroxybutyrate (BHBA)	MR Egger	8	0.131759	0.100644	0.23838	-0.0655032	0.329021	1.14083	0.936596	1.38961	1
met-a-311	bbj-a-148	Prostate cancer || id:bbj-a-148	3-hydroxybutyrate (BHBA)	Weighted median	8	0.0360145	0.0768142	0.639175	-0.114541	0.18657	1.03667	0.891775	1.20511	1
met-a-312	bbj-a-148	Prostate cancer || id:bbj-a-148	Arabinose	Inverse variance weighted	5	-0.0842436	0.194366	0.664704	-0.465201	0.296714	0.919207	0.628009	1.34543	1
met-a-312	bbj-a-148	Prostate cancer || id:bbj-a-148	Arabinose	MR Egger	5	-0.100298	0.320331	0.774704	-0.728147	0.52755	0.904568	0.482803	1.69478	1
met-a-312	bbj-a-148	Prostate cancer || id:bbj-a-148	Arabinose	Weighted median	5	-0.0511464	0.227095	0.821808	-0.496253	0.393961	0.95014	0.608807	1.48284	1
met-a-313	bbj-a-148	Prostate cancer || id:bbj-a-148	Fructose	Inverse variance weighted	3	-0.266799	0.917614	0.77124	-2.06532	1.53172	0.765827	0.126778	4.62615	1
met-a-313	bbj-a-148	Prostate cancer || id:bbj-a-148	Fructose	MR Egger	3	-0.849638	3.17546	0.833562	-7.07354	5.37427	0.42757	0.000847225	215.782	1
met-a-313	bbj-a-148	Prostate cancer || id:bbj-a-148	Fructose	Weighted median	3	-0.343401	1.03396	0.739797	-2.36996	1.68316	0.709354	0.0934845	5.38252	1
met-a-314	bbj-a-148	Prostate cancer || id:bbj-a-148	Mannose	Inverse variance weighted	15	-0.0422858	0.319849	0.894822	-0.66919	0.584619	0.958596	0.512123	1.79431	1
met-a-314	bbj-a-148	Prostate cancer || id:bbj-a-148	Mannose	MR Egger	15	-0.489051	0.634587	0.454687	-1.73284	0.75474	0.613208	0.176781	2.12706	1
met-a-314	bbj-a-148	Prostate cancer || id:bbj-a-148	Mannose	Weighted median	15	-0.0819088	0.398077	0.836977	-0.862139	0.698321	0.921356	0.422258	2.01038	1
met-a-315	bbj-a-148	Prostate cancer || id:bbj-a-148	Pyruvate	Inverse variance weighted	13	-0.0465938	0.282306	0.868907	-0.599913	0.506725	0.954475	0.548859	1.65985	1
met-a-315	bbj-a-148	Prostate cancer || id:bbj-a-148	Pyruvate	MR Egger	13	1.02543	0.71233	0.177843	-0.370742	2.42159	2.78828	0.690222	11.2638	1
met-a-315	bbj-a-148	Prostate cancer || id:bbj-a-148	Pyruvate	Weighted median	13	0.227041	0.387002	0.557428	-0.531483	0.985565	1.25488	0.587733	2.67933	1
met-a-316	bbj-a-148	Prostate cancer || id:bbj-a-148	Uridine	Inverse variance weighted	18	-0.86601	0.945876	0.359896	-2.71993	0.987908	0.420627	0.0658795	2.68561	1
met-a-316	bbj-a-148	Prostate cancer || id:bbj-a-148	Uridine	MR Egger	18	-3.51336	2.43154	0.167782	-8.27918	1.25245	0.0297965	0.000253744	3.49892	1
met-a-316	bbj-a-148	Prostate cancer || id:bbj-a-148	Uridine	Weighted median	18	-0.950007	0.964199	0.324486	-2.83984	0.939823	0.386738	0.0584352	2.55953	1
met-a-317	bbj-a-148	Prostate cancer || id:bbj-a-148	Linoleate (18:2n6)	Inverse variance weighted	14	0.349295	0.498978	0.483915	-0.628703	1.32729	1.41807	0.533283	3.77082	1
met-a-317	bbj-a-148	Prostate cancer || id:bbj-a-148	Linoleate (18:2n6)	MR Egger	14	-2.72281	2.02845	0.204339	-6.69858	1.25295	0.0656897	0.00123267	3.50065	1
met-a-317	bbj-a-148	Prostate cancer || id:bbj-a-148	Linoleate (18:2n6)	Weighted median	14	0.137475	0.700007	0.844304	-1.23454	1.50949	1.14737	0.290969	4.52442	1
met-a-318	bbj-a-148	Prostate cancer || id:bbj-a-148	Allantoin	Inverse variance weighted	18	0.014494	0.251327	0.954012	-0.478107	0.507094	1.0146	0.619956	1.66046	1
met-a-318	bbj-a-148	Prostate cancer || id:bbj-a-148	Allantoin	MR Egger	18	-0.763508	0.591443	0.215072	-1.92274	0.395721	0.466029	0.146206	1.48546	1
met-a-318	bbj-a-148	Prostate cancer || id:bbj-a-148	Allantoin	Weighted median	18	-0.21805	0.367714	0.553188	-0.93877	0.502669	0.804085	0.391109	1.65313	1
met-a-319	bbj-a-148	Prostate cancer || id:bbj-a-148	Arachidonate (20:4n6)	Inverse variance weighted	18	0.653692	0.365917	0.0740262	-0.0635043	1.37089	1.92263	0.93847	3.93885	1
met-a-319	bbj-a-148	Prostate cancer || id:bbj-a-148	Arachidonate (20:4n6)	MR Egger	18	0.979521	0.580407	0.110873	-0.158077	2.11712	2.66318	0.853784	8.30717	1
met-a-319	bbj-a-148	Prostate cancer || id:bbj-a-148	Arachidonate (20:4n6)	Weighted median	18	0.67596	0.412933	0.101636	-0.133389	1.48531	1.96592	0.875125	4.41633	1
met-a-320	bbj-a-148	Prostate cancer || id:bbj-a-148	Deoxycholate	Inverse variance weighted	17	0.0346096	0.0958334	0.717992	-0.153224	0.222443	1.03522	0.857938	1.24912	1
met-a-320	bbj-a-148	Prostate cancer || id:bbj-a-148	Deoxycholate	MR Egger	17	0.0184876	0.191306	0.924292	-0.356471	0.393447	1.01866	0.700143	1.48208	1
met-a-320	bbj-a-148	Prostate cancer || id:bbj-a-148	Deoxycholate	Weighted median	17	0.0712856	0.136178	0.600644	-0.195623	0.338194	1.07389	0.822323	1.40241	1
met-a-321	bbj-a-148	Prostate cancer || id:bbj-a-148	Margarate (17:0)	Inverse variance weighted	8	-0.0233221	0.522537	0.9644	-1.0475	1.00085	0.976948	0.350815	2.7206	1
met-a-321	bbj-a-148	Prostate cancer || id:bbj-a-148	Margarate (17:0)	MR Egger	8	0.163513	1.73392	0.927939	-3.23496	3.56199	1.17764	0.0393616	35.2333	1
met-a-321	bbj-a-148	Prostate cancer || id:bbj-a-148	Margarate (17:0)	Weighted median	8	-0.134134	0.658167	0.838511	-1.42414	1.15587	0.874473	0.240715	3.1768	1
met-a-322	bbj-a-148	Prostate cancer || id:bbj-a-148	Inosine	Inverse variance weighted	7	-0.0114259	0.16137	0.943553	-0.327712	0.30486	0.988639	0.72057	1.35644	1
met-a-322	bbj-a-148	Prostate cancer || id:bbj-a-148	Inosine	MR Egger	7	-0.0841621	0.376033	0.831758	-0.821186	0.652862	0.919282	0.43991	1.92103	1
met-a-322	bbj-a-148	Prostate cancer || id:bbj-a-148	Inosine	Weighted median	7	-0.0847414	0.122666	0.489673	-0.325167	0.155684	0.91875	0.722407	1.16846	1
met-a-323	bbj-a-148	Prostate cancer || id:bbj-a-148	Isoleucine	Inverse variance weighted	16	0.019576	0.573151	0.972754	-1.1038	1.14295	1.01977	0.331609	3.13601	1
met-a-323	bbj-a-148	Prostate cancer || id:bbj-a-148	Isoleucine	MR Egger	16	0.972598	1.1127	0.396817	-1.20829	3.15349	2.64481	0.298706	23.4177	1
met-a-323	bbj-a-148	Prostate cancer || id:bbj-a-148	Isoleucine	Weighted median	16	0.777782	0.813368	0.338947	-0.816419	2.37198	2.17664	0.442012	10.7186	1
met-a-324	bbj-a-148	Prostate cancer || id:bbj-a-148	Threonine	Inverse variance weighted	19	0.251003	0.375422	0.503758	-0.484825	0.986831	1.28531	0.615805	2.68272	1
met-a-324	bbj-a-148	Prostate cancer || id:bbj-a-148	Threonine	MR Egger	19	0.0305397	1.14538	0.979039	-2.2144	2.27548	1.03101	0.109219	9.7326	1
met-a-324	bbj-a-148	Prostate cancer || id:bbj-a-148	Threonine	Weighted median	19	0.446349	0.498198	0.370292	-0.530119	1.42282	1.5626	0.588535	4.14879	1
met-a-325	bbj-a-148	Prostate cancer || id:bbj-a-148	Tyrosine	Inverse variance weighted	21	-0.271268	0.580997	0.640571	-1.41002	0.867486	0.762412	0.244138	2.38092	1
met-a-325	bbj-a-148	Prostate cancer || id:bbj-a-148	Tyrosine	MR Egger	21	-1.33801	2.10827	0.533228	-5.47022	2.79421	0.262368	0.00421032	16.3496	1
met-a-325	bbj-a-148	Prostate cancer || id:bbj-a-148	Tyrosine	Weighted median	21	-0.194488	0.840542	0.817016	-1.84195	1.45297	0.823256	0.158508	4.27581	1
met-a-326	bbj-a-148	Prostate cancer || id:bbj-a-148	Lysine	Inverse variance weighted	18	0.294795	0.752701	0.695318	-1.1805	1.77009	1.34285	0.307125	5.87137	1
met-a-326	bbj-a-148	Prostate cancer || id:bbj-a-148	Lysine	MR Egger	18	-0.104398	3.78622	0.978344	-7.5254	7.3166	0.900867	0.000539215	1505.08	1
met-a-326	bbj-a-148	Prostate cancer || id:bbj-a-148	Lysine	Weighted median	18	-0.0824277	1.00884	0.934881	-2.05976	1.89491	0.920878	0.127484	6.65194	1
met-a-327	bbj-a-148	Prostate cancer || id:bbj-a-148	Methionine	Inverse variance weighted	17	0.360603	0.74277	0.627333	-1.09523	1.81643	1.43419	0.334464	6.14988	1
met-a-327	bbj-a-148	Prostate cancer || id:bbj-a-148	Methionine	MR Egger	17	3.20765	1.76312	0.0888819	-0.24807	6.66337	24.7209	0.780305	783.183	1
met-a-327	bbj-a-148	Prostate cancer || id:bbj-a-148	Methionine	Weighted median	17	0.178895	1.01008	0.859423	-1.80087	2.15866	1.19589	0.165155	8.6595	1
met-a-328	bbj-a-148	Prostate cancer || id:bbj-a-148	Malate	Inverse variance weighted	15	0.576221	0.395847	0.145485	-0.199639	1.35208	1.7793	0.819027	3.86546	1
met-a-328	bbj-a-148	Prostate cancer || id:bbj-a-148	Malate	MR Egger	15	0.289284	0.805398	0.725226	-1.2893	1.86786	1.33547	0.275464	6.47445	1
met-a-328	bbj-a-148	Prostate cancer || id:bbj-a-148	Malate	Weighted median	15	0.385894	0.564558	0.49427	-0.720639	1.49243	1.47093	0.486441	4.44788	1
met-a-329	bbj-a-148	Prostate cancer || id:bbj-a-148	Palmitate (16:0)	Inverse variance weighted	19	-0.273974	0.403426	0.497062	-1.06469	0.51674	0.760352	0.344835	1.67655	1
met-a-329	bbj-a-148	Prostate cancer || id:bbj-a-148	Palmitate (16:0)	MR Egger	19	0.427193	0.716279	0.558763	-0.976713	1.8311	1.53295	0.376547	6.24075	1
met-a-329	bbj-a-148	Prostate cancer || id:bbj-a-148	Palmitate (16:0)	Weighted median	19	0.178814	0.55708	0.748223	-0.913064	1.27069	1.1958	0.401293	3.56332	1
met-a-330	bbj-a-148	Prostate cancer || id:bbj-a-148	Nonadecanoate (19:0)	Inverse variance weighted	12	-0.175225	0.347505	0.614095	-0.856334	0.505885	0.839268	0.424716	1.65845	1
met-a-330	bbj-a-148	Prostate cancer || id:bbj-a-148	Nonadecanoate (19:0)	MR Egger	12	-0.587487	0.697442	0.419285	-1.95447	0.7795	0.555722	0.141639	2.18038	1
met-a-330	bbj-a-148	Prostate cancer || id:bbj-a-148	Nonadecanoate (19:0)	Weighted median	12	-0.433334	0.45633	0.342312	-1.32774	0.461073	0.648344	0.265075	1.58577	1
met-a-331	bbj-a-148	Prostate cancer || id:bbj-a-148	Stearate (18:0)	Inverse variance weighted	25	-0.114679	0.469533	0.807045	-1.03496	0.805607	0.891653	0.355239	2.23805	1
met-a-331	bbj-a-148	Prostate cancer || id:bbj-a-148	Stearate (18:0)	MR Egger	25	-0.0590891	1.33523	0.965084	-2.67615	2.55797	0.942623	0.0688278	12.9096	1
met-a-331	bbj-a-148	Prostate cancer || id:bbj-a-148	Stearate (18:0)	Weighted median	25	-0.161878	0.655423	0.804922	-1.44651	1.12275	0.850545	0.235391	3.0733	1
met-a-332	bbj-a-148	Prostate cancer || id:bbj-a-148	Oleate (18:1n9)	Inverse variance weighted	16	-0.0668528	0.444217	0.880373	-0.937518	0.803812	0.935333	0.391599	2.23404	1
met-a-332	bbj-a-148	Prostate cancer || id:bbj-a-148	Oleate (18:1n9)	MR Egger	16	2.07577	1.14724	0.0919112	-0.172814	4.32435	7.97066	0.841294	75.5163	1
met-a-332	bbj-a-148	Prostate cancer || id:bbj-a-148	Oleate (18:1n9)	Weighted median	16	-0.236683	0.641259	0.712059	-1.49355	1.02018	0.789241	0.224574	2.77371	1
met-a-333	bbj-a-148	Prostate cancer || id:bbj-a-148	Pentadecanoate (15:0)	Inverse variance weighted	18	-0.151413	0.291556	0.603533	-0.722863	0.420037	0.859493	0.485361	1.52202	1
met-a-333	bbj-a-148	Prostate cancer || id:bbj-a-148	Pentadecanoate (15:0)	MR Egger	18	-0.314446	0.506978	0.543836	-1.30812	0.67923	0.730193	0.270327	1.97236	1
met-a-333	bbj-a-148	Prostate cancer || id:bbj-a-148	Pentadecanoate (15:0)	Weighted median	18	-0.0951236	0.347781	0.784457	-0.776775	0.586528	0.909261	0.459887	1.79774	1
met-a-334	bbj-a-148	Prostate cancer || id:bbj-a-148	Myristate (14:0)	Inverse variance weighted	19	-0.028189	0.2678	0.916169	-0.553077	0.496699	0.972205	0.575177	1.64329	1
met-a-334	bbj-a-148	Prostate cancer || id:bbj-a-148	Myristate (14:0)	MR Egger	19	-0.345006	0.48177	0.483638	-1.28928	0.599263	0.708216	0.27547	1.82078	1
met-a-334	bbj-a-148	Prostate cancer || id:bbj-a-148	Myristate (14:0)	Weighted median	19	-0.0294684	0.373456	0.937106	-0.761442	0.702505	0.970962	0.466993	2.0188	1
met-a-335	bbj-a-148	Prostate cancer || id:bbj-a-148	Pipecolate	Inverse variance weighted	11	-0.0848177	0.331188	0.797872	-0.733946	0.56431	0.91868	0.480011	1.75823	1
met-a-335	bbj-a-148	Prostate cancer || id:bbj-a-148	Pipecolate	MR Egger	11	-0.628319	0.836661	0.471841	-2.26817	1.01154	0.533488	0.103501	2.74982	1
met-a-335	bbj-a-148	Prostate cancer || id:bbj-a-148	Pipecolate	Weighted median	11	-0.191903	0.356182	0.59004	-0.89002	0.506214	0.825387	0.410648	1.659	1
met-a-336	bbj-a-148	Prostate cancer || id:bbj-a-148	Ornithine	Inverse variance weighted	7	-1.22388	0.825861	0.138355	-2.84257	0.394806	0.294087	0.0582758	1.4841	1
met-a-336	bbj-a-148	Prostate cancer || id:bbj-a-148	Ornithine	MR Egger	7	-8.02855	5.3945	0.196842	-18.6018	2.54466	0.00032602	8.34367e-09	12.7389	1
met-a-336	bbj-a-148	Prostate cancer || id:bbj-a-148	Ornithine	Weighted median	7	-1.36033	1.06522	0.20159	-3.44817	0.727509	0.256576	0.0318039	2.06992	1
met-a-337	bbj-a-148	Prostate cancer || id:bbj-a-148	5-oxoproline	Inverse variance weighted	17	0.631962	0.500703	0.206895	-0.349415	1.61334	1.8813	0.7051	5.01954	1
met-a-337	bbj-a-148	Prostate cancer || id:bbj-a-148	5-oxoproline	MR Egger	17	1.34259	1.10748	0.24415	-0.828072	3.51326	3.82896	0.436891	33.5574	1
met-a-337	bbj-a-148	Prostate cancer || id:bbj-a-148	5-oxoproline	Weighted median	17	0.873952	0.765736	0.253735	-0.626889	2.37479	2.39636	0.534251	10.7488	1
met-a-338	bbj-a-148	Prostate cancer || id:bbj-a-148	Pantothenate	Inverse variance weighted	22	-0.258429	0.205988	0.209631	-0.662166	0.145308	0.772264	0.515733	1.1564	1
met-a-338	bbj-a-148	Prostate cancer || id:bbj-a-148	Pantothenate	MR Egger	22	-0.538831	0.306178	0.0937188	-1.13894	0.0612774	0.58343	0.320158	1.06319	1
met-a-338	bbj-a-148	Prostate cancer || id:bbj-a-148	Pantothenate	Weighted median	22	-0.274077	0.305728	0.369999	-0.873304	0.325149	0.760273	0.41757	1.38424	1
met-a-339	bbj-a-148	Prostate cancer || id:bbj-a-148	4-acetamidobutanoate	Inverse variance weighted	29	-0.414278	0.522062	0.427462	-1.43752	0.608964	0.660817	0.237516	1.83853	1
met-a-339	bbj-a-148	Prostate cancer || id:bbj-a-148	4-acetamidobutanoate	MR Egger	29	0.229246	1.37901	0.869208	-2.47362	2.93212	1.25765	0.084279	18.7673	1
met-a-339	bbj-a-148	Prostate cancer || id:bbj-a-148	4-acetamidobutanoate	Weighted median	29	-0.257208	0.757349	0.734145	-1.74161	1.2272	0.773207	0.175238	3.41165	1
met-a-340	bbj-a-148	Prostate cancer || id:bbj-a-148	Alpha-tocopherol	Inverse variance weighted	9	-0.258103	0.345354	0.454847	-0.934997	0.41879	0.772516	0.392587	1.52012	1
met-a-340	bbj-a-148	Prostate cancer || id:bbj-a-148	Alpha-tocopherol	MR Egger	9	0.568867	0.758895	0.477927	-0.918568	2.0563	1.76626	0.39909	7.81701	1
met-a-340	bbj-a-148	Prostate cancer || id:bbj-a-148	Alpha-tocopherol	Weighted median	9	0.175999	0.40758	0.665876	-0.622858	0.974855	1.19244	0.536409	2.65078	1
met-a-341	bbj-a-148	Prostate cancer || id:bbj-a-148	Citrate	Inverse variance weighted	19	0.641979	0.473944	0.175562	-0.286951	1.57091	1.90024	0.750549	4.81102	1
met-a-341	bbj-a-148	Prostate cancer || id:bbj-a-148	Citrate	MR Egger	19	-0.419232	1.21032	0.733306	-2.79146	1.95299	0.657552	0.0613318	7.04976	1
met-a-341	bbj-a-148	Prostate cancer || id:bbj-a-148	Citrate	Weighted median	19	0.310236	0.639325	0.627495	-0.942841	1.56331	1.36375	0.38952	4.77461	1
met-a-342	bbj-a-148	Prostate cancer || id:bbj-a-148	Glycerate	Inverse variance weighted	13	-0.369254	0.379634	0.330723	-1.11334	0.374828	0.69125	0.328461	1.45474	1
met-a-342	bbj-a-148	Prostate cancer || id:bbj-a-148	Glycerate	MR Egger	13	-0.625235	0.769515	0.433734	-2.13349	0.883015	0.535136	0.118424	2.41818	1
met-a-342	bbj-a-148	Prostate cancer || id:bbj-a-148	Glycerate	Weighted median	13	-0.556315	0.534944	0.298364	-1.60481	0.492176	0.573318	0.200929	1.63587	1
met-a-343	bbj-a-148	Prostate cancer || id:bbj-a-148	Guanosine	Inverse variance weighted	8	-0.249421	0.167875	0.137344	-0.578456	0.0796142	0.779252	0.560764	1.08287	1
met-a-343	bbj-a-148	Prostate cancer || id:bbj-a-148	Guanosine	MR Egger	8	-0.0403082	0.435594	0.929284	-0.894072	0.813456	0.960493	0.408987	2.25569	1
met-a-343	bbj-a-148	Prostate cancer || id:bbj-a-148	Guanosine	Weighted median	8	-0.150828	0.218647	0.490306	-0.579376	0.277721	0.859996	0.560248	1.32012	1
met-a-344	bbj-a-148	Prostate cancer || id:bbj-a-148	N-acetylalanine	Inverse variance weighted	20	-0.649632	0.771014	0.39947	-2.16082	0.861555	0.522238	0.115231	2.36684	1
met-a-344	bbj-a-148	Prostate cancer || id:bbj-a-148	N-acetylalanine	MR Egger	20	14.1947	18.3585	0.449441	-21.7879	50.1774	1.46114e+06	3.44848e-10	6.19094e+21	1
met-a-344	bbj-a-148	Prostate cancer || id:bbj-a-148	N-acetylalanine	Weighted median	20	-0.826901	1.05424	0.432831	-2.89321	1.23941	0.437403	0.055398	3.45357	1
met-a-345	bbj-a-148	Prostate cancer || id:bbj-a-148	Urate	Inverse variance weighted	16	-0.476921	0.793585	0.547859	-2.03235	1.0785	0.620691	0.131028	2.94028	1
met-a-345	bbj-a-148	Prostate cancer || id:bbj-a-148	Urate	MR Egger	16	1.44513	2.44529	0.56395	-3.34763	6.2379	4.24242	0.0351675	511.782	1
met-a-345	bbj-a-148	Prostate cancer || id:bbj-a-148	Urate	Weighted median	16	-0.151054	1.05816	0.886487	-2.22506	1.92295	0.859801	0.108061	6.8411	1
met-a-346	bbj-a-148	Prostate cancer || id:bbj-a-148	Ursodeoxycholate	Inverse variance weighted	8	0.14846	0.105234	0.158316	-0.057799	0.354718	1.16005	0.94384	1.42578	1
met-a-346	bbj-a-148	Prostate cancer || id:bbj-a-148	Ursodeoxycholate	MR Egger	8	0.0860116	0.158366	0.606621	-0.224387	0.39641	1.08982	0.799006	1.48648	1
met-a-346	bbj-a-148	Prostate cancer || id:bbj-a-148	Ursodeoxycholate	Weighted median	8	0.139437	0.112181	0.213882	-0.0804382	0.359313	1.14963	0.922712	1.43234	1
met-a-347	bbj-a-148	Prostate cancer || id:bbj-a-148	Arginine	Inverse variance weighted	19	-0.264608	0.385406	0.492353	-1.02	0.490787	0.767506	0.360594	1.6336	1
met-a-347	bbj-a-148	Prostate cancer || id:bbj-a-148	Arginine	MR Egger	19	-1.3513	1.14298	0.253373	-3.59154	0.888932	0.258903	0.027556	2.43253	1
met-a-347	bbj-a-148	Prostate cancer || id:bbj-a-148	Arginine	Weighted median	19	-0.283656	0.557897	0.611146	-1.37713	0.809822	0.753026	0.252301	2.24751	1
met-a-348	bbj-a-148	Prostate cancer || id:bbj-a-148	Ascorbate (Vitamin C)	Inverse variance weighted	9	0.0625454	0.18462	0.734777	-0.299311	0.424402	1.06454	0.741329	1.52868	1
met-a-348	bbj-a-148	Prostate cancer || id:bbj-a-148	Ascorbate (Vitamin C)	MR Egger	9	0.356462	0.664657	0.608358	-0.946266	1.65919	1.42827	0.388188	5.25505	1
met-a-348	bbj-a-148	Prostate cancer || id:bbj-a-148	Ascorbate (Vitamin C)	Weighted median	9	0.121716	0.168279	0.469499	-0.208112	0.451543	1.12943	0.812116	1.57073	1
met-a-349	bbj-a-148	Prostate cancer || id:bbj-a-148	Heptanoate (7:0)	Inverse variance weighted	17	0.00824218	0.544958	0.987933	-1.05988	1.07636	1.00828	0.346499	2.93398	1
met-a-349	bbj-a-148	Prostate cancer || id:bbj-a-148	Heptanoate (7:0)	MR Egger	17	-1.3897	1.98782	0.495182	-5.28582	2.50642	0.249149	0.00506286	12.2609	1
met-a-349	bbj-a-148	Prostate cancer || id:bbj-a-148	Heptanoate (7:0)	Weighted median	17	-0.631174	0.797507	0.428691	-2.19429	0.93194	0.531967	0.111438	2.53943	1
met-a-350	bbj-a-148	Prostate cancer || id:bbj-a-148	Laurate (12:0)	Inverse variance weighted	23	0.213048	0.511439	0.676996	-0.789372	1.21547	1.23744	0.45413	3.37187	1
met-a-350	bbj-a-148	Prostate cancer || id:bbj-a-148	Laurate (12:0)	MR Egger	23	-0.169444	1.11175	0.880317	-2.34848	2.00959	0.844134	0.0955143	7.46027	1
met-a-350	bbj-a-148	Prostate cancer || id:bbj-a-148	Laurate (12:0)	Weighted median	23	0.107601	0.59179	0.855721	-1.05231	1.26751	1.1136	0.349131	3.552	1
met-a-351	bbj-a-148	Prostate cancer || id:bbj-a-148	Valine	Inverse variance weighted	5	0.21074	0.418146	0.61427	-0.608827	1.03031	1.23459	0.543989	2.80193	1
met-a-351	bbj-a-148	Prostate cancer || id:bbj-a-148	Valine	MR Egger	5	0.0141459	0.602263	0.982736	-1.16629	1.19458	1.01425	0.311521	3.30217	1
met-a-351	bbj-a-148	Prostate cancer || id:bbj-a-148	Valine	Weighted median	5	0.181323	0.441069	0.681001	-0.683173	1.04582	1.1988	0.505012	2.84573	1
met-a-352	bbj-a-148	Prostate cancer || id:bbj-a-148	Urea	Inverse variance weighted	11	1.19367	0.544864	0.0284688	0.125736	2.2616	3.29916	1.13398	9.59846	1
met-a-352	bbj-a-148	Prostate cancer || id:bbj-a-148	Urea	MR Egger	11	3.33953	2.36438	0.191454	-1.29465	7.97372	28.2059	0.273994	2903.63	1
met-a-352	bbj-a-148	Prostate cancer || id:bbj-a-148	Urea	Weighted median	11	1.25144	0.736292	0.0891959	-0.19169	2.69457	3.49538	0.825563	14.7992	1
met-a-353	bbj-a-148	Prostate cancer || id:bbj-a-148	Cortisol	Inverse variance weighted	11	-0.035745	0.350548	0.918781	-0.72282	0.65133	0.964886	0.485382	1.91809	1
met-a-353	bbj-a-148	Prostate cancer || id:bbj-a-148	Cortisol	MR Egger	11	-0.427992	0.713159	0.563219	-1.82578	0.969799	0.651817	0.161091	2.63741	1
met-a-353	bbj-a-148	Prostate cancer || id:bbj-a-148	Cortisol	Weighted median	11	-0.157726	0.432747	0.715503	-1.00591	0.690459	0.854084	0.365711	1.99463	1
met-a-354	bbj-a-148	Prostate cancer || id:bbj-a-148	Cortisone	Inverse variance weighted	21	0.942879	0.562721	0.0938223	-0.160054	2.04581	2.56736	0.852097	7.73545	1
met-a-354	bbj-a-148	Prostate cancer || id:bbj-a-148	Cortisone	MR Egger	21	1.7673	2.10609	0.411826	-2.36063	5.89522	5.855	0.0943607	363.298	1
met-a-354	bbj-a-148	Prostate cancer || id:bbj-a-148	Cortisone	Weighted median	21	1.33478	0.729525	0.0673021	-0.0950926	2.76465	3.79915	0.909289	15.8734	1
met-a-355	bbj-a-148	Prostate cancer || id:bbj-a-148	Proline	Inverse variance weighted	21	-0.228807	0.32398	0.480041	-0.863809	0.406195	0.795482	0.421553	1.50109	1
met-a-355	bbj-a-148	Prostate cancer || id:bbj-a-148	Proline	MR Egger	21	-0.633709	0.469474	0.192935	-1.55388	0.28646	0.53062	0.211427	1.33171	1
met-a-355	bbj-a-148	Prostate cancer || id:bbj-a-148	Proline	Weighted median	21	-0.567755	0.394306	0.1499	-1.34059	0.205085	0.566797	0.26169	1.22763	1
met-a-356	bbj-a-148	Prostate cancer || id:bbj-a-148	Citrulline	Inverse variance weighted	21	0.163815	0.347122	0.636983	-0.516545	0.844175	1.178	0.596578	2.32606	1
met-a-356	bbj-a-148	Prostate cancer || id:bbj-a-148	Citrulline	MR Egger	21	0.398776	0.584646	0.503419	-0.74713	1.54468	1.49	0.473724	4.68648	1
met-a-356	bbj-a-148	Prostate cancer || id:bbj-a-148	Citrulline	Weighted median	21	0.203796	0.487366	0.675832	-0.751442	1.15903	1.22605	0.471686	3.18685	1
met-a-357	bbj-a-148	Prostate cancer || id:bbj-a-148	Biliverdin	Inverse variance weighted	14	-0.0152365	0.168147	0.927799	-0.344804	0.314331	0.984879	0.708359	1.36934	1
met-a-357	bbj-a-148	Prostate cancer || id:bbj-a-148	Biliverdin	MR Egger	14	0.00933958	0.245564	0.970287	-0.471965	0.490644	1.00938	0.623775	1.63337	1
met-a-357	bbj-a-148	Prostate cancer || id:bbj-a-148	Biliverdin	Weighted median	14	0.0178597	0.206882	0.931206	-0.387629	0.423349	1.01802	0.678664	1.52707	1
met-a-358	bbj-a-148	Prostate cancer || id:bbj-a-148	Serotonin (5HT)	Inverse variance weighted	14	-0.0670472	0.272797	0.805855	-0.601729	0.467634	0.935151	0.547864	1.59621	1
met-a-358	bbj-a-148	Prostate cancer || id:bbj-a-148	Serotonin (5HT)	MR Egger	14	0.498687	0.438396	0.277522	-0.36057	1.35794	1.64656	0.697279	3.88819	1
met-a-358	bbj-a-148	Prostate cancer || id:bbj-a-148	Serotonin (5HT)	Weighted median	14	0.147543	0.288572	0.609151	-0.418058	0.713143	1.15898	0.658324	2.04039	1
met-a-359	bbj-a-148	Prostate cancer || id:bbj-a-148	Gamma-glutamylglutamine	Inverse variance weighted	20	-0.410946	0.244462	0.0927592	-0.890093	0.0682003	0.663023	0.410618	1.07058	1
met-a-359	bbj-a-148	Prostate cancer || id:bbj-a-148	Gamma-glutamylglutamine	MR Egger	20	-0.433659	0.377033	0.265119	-1.17264	0.305326	0.648133	0.309547	1.35707	1
met-a-359	bbj-a-148	Prostate cancer || id:bbj-a-148	Gamma-glutamylglutamine	Weighted median	20	-0.417638	0.319029	0.190502	-1.04293	0.207658	0.6586	0.352419	1.23079	1
met-a-360	bbj-a-148	Prostate cancer || id:bbj-a-148	Gamma-glutamyltyrosine	Inverse variance weighted	21	0.450302	0.476682	0.344834	-0.483996	1.3846	1.56879	0.616316	3.99322	1
met-a-360	bbj-a-148	Prostate cancer || id:bbj-a-148	Gamma-glutamyltyrosine	MR Egger	21	0.974225	1.66078	0.564373	-2.2809	4.22935	2.64911	0.102192	68.6729	1
met-a-360	bbj-a-148	Prostate cancer || id:bbj-a-148	Gamma-glutamyltyrosine	Weighted median	21	0.680063	0.679409	0.316845	-0.65158	2.01171	1.974	0.521222	7.47606	1
met-a-361	bbj-a-148	Prostate cancer || id:bbj-a-148	Hypoxanthine	Inverse variance weighted	18	-0.613281	0.368778	0.0963113	-1.33609	0.109525	0.541571	0.262873	1.11575	1
met-a-361	bbj-a-148	Prostate cancer || id:bbj-a-148	Hypoxanthine	MR Egger	18	-0.905663	0.912011	0.335472	-2.6932	0.881878	0.404274	0.0676638	2.41543	1
met-a-361	bbj-a-148	Prostate cancer || id:bbj-a-148	Hypoxanthine	Weighted median	18	-0.590722	0.520674	0.256571	-1.61124	0.429799	0.553927	0.199639	1.53695	1
met-a-362	bbj-a-148	Prostate cancer || id:bbj-a-148	Betaine	Inverse variance weighted	20	0.294835	0.467809	0.528534	-0.622072	1.21174	1.3429	0.536831	3.35933	1
met-a-362	bbj-a-148	Prostate cancer || id:bbj-a-148	Betaine	MR Egger	20	1.79771	1.11798	0.125234	-0.393529	3.98896	6.03584	0.674672	53.9985	1
met-a-362	bbj-a-148	Prostate cancer || id:bbj-a-148	Betaine	Weighted median	20	0.344036	0.625939	0.582572	-0.882805	1.57088	1.41063	0.413621	4.81086	1
met-a-363	bbj-a-148	Prostate cancer || id:bbj-a-148	Xanthine	Inverse variance weighted	3	0.370167	0.631629	0.557841	-0.867826	1.60816	1.44798	0.419863	4.99362	1
met-a-363	bbj-a-148	Prostate cancer || id:bbj-a-148	Xanthine	MR Egger	3	0.73883	1.70476	0.73965	-2.6025	4.08017	2.09349	0.0740878	59.1552	1
met-a-363	bbj-a-148	Prostate cancer || id:bbj-a-148	Xanthine	Weighted median	3	0.364898	0.752893	0.627916	-1.11077	1.84057	1.44037	0.329305	6.30012	1
met-a-364	bbj-a-148	Prostate cancer || id:bbj-a-148	Phosphate	Inverse variance weighted	3	0.210237	1.11903	0.850975	-1.98306	2.40354	1.23397	0.137647	11.0622	1
met-a-364	bbj-a-148	Prostate cancer || id:bbj-a-148	Phosphate	MR Egger	3	4.92287	4.94191	0.501229	-4.76327	14.609	137.396	0.00853764	2.2111e+06	1
met-a-364	bbj-a-148	Prostate cancer || id:bbj-a-148	Phosphate	Weighted median	3	0.463329	1.37597	0.73632	-2.23356	3.16022	1.58936	0.107146	23.5758	1
met-a-365	bbj-a-148	Prostate cancer || id:bbj-a-148	3-methoxytyrosine	Inverse variance weighted	14	0.0380102	0.382083	0.920756	-0.710872	0.786893	1.03874	0.491216	2.19656	1
met-a-365	bbj-a-148	Prostate cancer || id:bbj-a-148	3-methoxytyrosine	MR Egger	14	0.322843	1.1523	0.784117	-1.93567	2.58136	1.38105	0.144327	13.2151	1
met-a-365	bbj-a-148	Prostate cancer || id:bbj-a-148	3-methoxytyrosine	Weighted median	14	0.0578816	0.537155	0.914189	-0.994942	1.11071	1.05959	0.369745	3.0365	1
met-a-366	bbj-a-148	Prostate cancer || id:bbj-a-148	Pelargonate (9:0)	Inverse variance weighted	17	1.01773	0.595176	0.0872713	-0.148811	2.18428	2.76692	0.861732	8.88423	1
met-a-366	bbj-a-148	Prostate cancer || id:bbj-a-148	Pelargonate (9:0)	MR Egger	17	-0.425292	2.43345	0.863598	-5.19486	4.34427	0.653579	0.00554501	77.0361	1
met-a-366	bbj-a-148	Prostate cancer || id:bbj-a-148	Pelargonate (9:0)	Weighted median	17	1.21503	0.841148	0.148601	-0.433618	2.86368	3.3704	0.648159	17.5259	1
met-a-367	bbj-a-148	Prostate cancer || id:bbj-a-148	Undecanoate (11:0)	Inverse variance weighted	17	0.518971	0.627771	0.408414	-0.711461	1.7494	1.6803	0.490927	5.75116	1
met-a-367	bbj-a-148	Prostate cancer || id:bbj-a-148	Undecanoate (11:0)	MR Egger	17	-2.1358	1.95937	0.292897	-5.97617	1.70457	0.11815	0.00253854	5.49904	1
met-a-367	bbj-a-148	Prostate cancer || id:bbj-a-148	Undecanoate (11:0)	Weighted median	17	0.815876	0.893788	0.361332	-0.935948	2.5677	2.26116	0.392214	13.0358	1
met-a-368	bbj-a-148	Prostate cancer || id:bbj-a-148	Beta-hydroxyisovalerate	Inverse variance weighted	21	0.0280533	0.293571	0.923871	-0.547346	0.603453	1.02845	0.578483	1.82842	1
met-a-368	bbj-a-148	Prostate cancer || id:bbj-a-148	Beta-hydroxyisovalerate	MR Egger	21	-1.02197	0.651891	0.133453	-2.29968	0.255732	0.359884	0.100291	1.29141	1
met-a-368	bbj-a-148	Prostate cancer || id:bbj-a-148	Beta-hydroxyisovalerate	Weighted median	21	0.14966	0.398418	0.707187	-0.631239	0.93056	1.16144	0.531932	2.53593	1
met-a-369	bbj-a-148	Prostate cancer || id:bbj-a-148	Taurodeoxycholate	Inverse variance weighted	9	0.0127075	0.140658	0.928014	-0.262981	0.288396	1.01279	0.768756	1.33429	1
met-a-369	bbj-a-148	Prostate cancer || id:bbj-a-148	Taurodeoxycholate	MR Egger	9	0.875598	0.396072	0.0627322	0.0992962	1.6519	2.40031	1.10439	5.21688	1
met-a-369	bbj-a-148	Prostate cancer || id:bbj-a-148	Taurodeoxycholate	Weighted median	9	-0.0403888	0.193738	0.834861	-0.420115	0.339337	0.960416	0.656971	1.40402	1
met-a-370	bbj-a-148	Prostate cancer || id:bbj-a-148	X-02973	Inverse variance weighted	18	0.868763	0.653416	0.18366	-0.411933	2.14946	2.38396	0.662369	8.58021	1
met-a-370	bbj-a-148	Prostate cancer || id:bbj-a-148	X-02973	MR Egger	18	1.28784	2.66267	0.635177	-3.93099	6.50667	3.62494	0.0196242	669.59	1
met-a-370	bbj-a-148	Prostate cancer || id:bbj-a-148	X-02973	Weighted median	18	0.538271	0.90317	0.551189	-1.23194	2.30848	1.71304	0.291725	10.0592	1
met-a-371	bbj-a-148	Prostate cancer || id:bbj-a-148	X-03003	Inverse variance weighted	7	-0.0919149	0.729407	0.899721	-1.52155	1.33772	0.912183	0.218373	3.81035	1
met-a-371	bbj-a-148	Prostate cancer || id:bbj-a-148	X-03003	MR Egger	7	-0.0484193	3.98345	0.990772	-7.85597	7.75913	0.952734	0.000387431	2342.87	1
met-a-371	bbj-a-148	Prostate cancer || id:bbj-a-148	X-03003	Weighted median	7	0.0294542	0.907846	0.974118	-1.74992	1.80883	1.02989	0.173787	6.10331	1
met-a-372	bbj-a-148	Prostate cancer || id:bbj-a-148	X-03088	Inverse variance weighted	17	0.354884	0.379179	0.349311	-0.388307	1.09808	1.42602	0.678204	2.99839	1
met-a-372	bbj-a-148	Prostate cancer || id:bbj-a-148	X-03088	MR Egger	17	0.152909	1.11948	0.893172	-2.04128	2.34709	1.16522	0.129863	10.4551	1
met-a-372	bbj-a-148	Prostate cancer || id:bbj-a-148	X-03088	Weighted median	17	0.203163	0.534878	0.704071	-0.845198	1.25152	1.22527	0.429472	3.49566	1
met-a-373	bbj-a-148	Prostate cancer || id:bbj-a-148	X-03094	Inverse variance weighted	27	0.20431	0.370801	0.581636	-0.52246	0.93108	1.22668	0.59306	2.53725	1
met-a-373	bbj-a-148	Prostate cancer || id:bbj-a-148	X-03094	MR Egger	27	0.269348	0.82831	0.747753	-1.35414	1.89283	1.30911	0.258169	6.63816	1
met-a-373	bbj-a-148	Prostate cancer || id:bbj-a-148	X-03094	Weighted median	27	0.269502	0.556541	0.628212	-0.821318	1.36032	1.30931	0.439852	3.89745	1
met-a-374	bbj-a-148	Prostate cancer || id:bbj-a-148	Glycerol	Inverse variance weighted	18	-0.216489	0.248429	0.383517	-0.703409	0.270431	0.805341	0.494895	1.31053	1
met-a-374	bbj-a-148	Prostate cancer || id:bbj-a-148	Glycerol	MR Egger	18	-0.554003	0.408091	0.193448	-1.35386	0.245856	0.574645	0.258241	1.27872	1
met-a-374	bbj-a-148	Prostate cancer || id:bbj-a-148	Glycerol	Weighted median	18	-0.228809	0.337977	0.498409	-0.891244	0.433626	0.795481	0.410145	1.54284	1
met-a-375	bbj-a-148	Prostate cancer || id:bbj-a-148	Kynurenine	Inverse variance weighted	25	-0.633145	0.338349	0.0613069	-1.29631	0.0300199	0.53092	0.273539	1.03048	1
met-a-375	bbj-a-148	Prostate cancer || id:bbj-a-148	Kynurenine	MR Egger	25	-0.0740936	0.517692	0.88744	-1.08877	0.940584	0.928585	0.33663	2.56148	1
met-a-375	bbj-a-148	Prostate cancer || id:bbj-a-148	Kynurenine	Weighted median	25	-0.157898	0.477239	0.740752	-1.09329	0.777491	0.853937	0.335113	2.17601	1
met-a-376	bbj-a-148	Prostate cancer || id:bbj-a-148	Mannitol	Inverse variance weighted	12	-0.0143016	0.121425	0.90624	-0.252294	0.223691	0.9858	0.777016	1.25068	1
met-a-376	bbj-a-148	Prostate cancer || id:bbj-a-148	Mannitol	MR Egger	12	0.509608	0.348006	0.173811	-0.172485	1.1917	1.66464	0.841571	3.29267	1
met-a-376	bbj-a-148	Prostate cancer || id:bbj-a-148	Mannitol	Weighted median	12	0.0148845	0.168007	0.929404	-0.314409	0.344178	1.015	0.73022	1.41083	1
met-a-377	bbj-a-148	Prostate cancer || id:bbj-a-148	Glycerol 3-phosphate (G3P)	Inverse variance weighted	12	0.0160969	0.444947	0.971141	-0.855999	0.888192	1.01623	0.424859	2.43073	1
met-a-377	bbj-a-148	Prostate cancer || id:bbj-a-148	Glycerol 3-phosphate (G3P)	MR Egger	12	1.66872	0.991248	0.123195	-0.274126	3.61156	5.30537	0.760236	37.0239	1
met-a-377	bbj-a-148	Prostate cancer || id:bbj-a-148	Glycerol 3-phosphate (G3P)	Weighted median	12	0.46883	0.628465	0.455672	-0.762961	1.70062	1.59812	0.466284	5.47735	1
met-a-378	bbj-a-148	Prostate cancer || id:bbj-a-148	Acetylphosphate	Inverse variance weighted	14	0.16705	0.620716	0.787833	-1.04955	1.38365	1.18181	0.350094	3.98945	1
met-a-378	bbj-a-148	Prostate cancer || id:bbj-a-148	Acetylphosphate	MR Egger	14	0.277804	1.41716	0.847868	-2.49983	3.05544	1.32023	0.0820991	21.2304	1
met-a-378	bbj-a-148	Prostate cancer || id:bbj-a-148	Acetylphosphate	Weighted median	14	0.363951	0.8968	0.684865	-1.39378	2.12168	1.439	0.248137	8.34513	1
met-a-379	bbj-a-148	Prostate cancer || id:bbj-a-148	Carnitine	Inverse variance weighted	119	-0.240427	0.447837	0.591363	-1.11819	0.637335	0.786292	0.326872	1.89143	1
met-a-379	bbj-a-148	Prostate cancer || id:bbj-a-148	Carnitine	MR Egger	119	-1.39659	2.30355	0.545505	-5.91154	3.11837	0.24744	0.002708	22.6094	1
met-a-379	bbj-a-148	Prostate cancer || id:bbj-a-148	Carnitine	Weighted median	119	-0.112609	0.680063	0.868483	-1.44553	1.22032	0.8935	0.235621	3.38826	1
met-a-380	bbj-a-148	Prostate cancer || id:bbj-a-148	Choline	Inverse variance weighted	18	-0.939743	0.820043	0.251808	-2.54703	0.66754	0.390728	0.0783142	1.94944	1
met-a-380	bbj-a-148	Prostate cancer || id:bbj-a-148	Choline	MR Egger	18	1.15842	2.49522	0.648718	-3.73221	6.04905	3.1849	0.0239399	423.712	1
met-a-380	bbj-a-148	Prostate cancer || id:bbj-a-148	Choline	Weighted median	18	-0.504812	1.15302	0.661518	-2.76473	1.7551	0.603619	0.0629934	5.78404	1
met-a-381	bbj-a-148	Prostate cancer || id:bbj-a-148	N-acetylornithine	Inverse variance weighted	13	0.195344	0.193793	0.313453	-0.18449	0.575178	1.21573	0.831528	1.77745	1
met-a-381	bbj-a-148	Prostate cancer || id:bbj-a-148	N-acetylornithine	MR Egger	13	0.178383	0.273544	0.527716	-0.357763	0.714529	1.19528	0.699239	2.04322	1
met-a-381	bbj-a-148	Prostate cancer || id:bbj-a-148	N-acetylornithine	Weighted median	13	0.337804	0.165603	0.041366	0.0132221	0.662385	1.40187	1.01331	1.93941	1
met-a-382	bbj-a-148	Prostate cancer || id:bbj-a-148	N1-methyladenosine	Inverse variance weighted	5	1.21702	1.433	0.395727	-1.59167	4.0257	3.3771	0.203586	56.0195	1
met-a-382	bbj-a-148	Prostate cancer || id:bbj-a-148	N1-methyladenosine	MR Egger	5	2.07199	4.85926	0.698562	-7.45216	11.5961	7.94062	0.000580185	108678	1
met-a-382	bbj-a-148	Prostate cancer || id:bbj-a-148	N1-methyladenosine	Weighted median	5	1.81324	1.82072	0.319303	-1.75538	5.38186	6.13029	0.172842	217.426	1
met-a-383	bbj-a-148	Prostate cancer || id:bbj-a-148	3-methyl-2-oxovalerate	Inverse variance weighted	21	-0.110094	0.369512	0.765745	-0.834337	0.614149	0.89575	0.434162	1.84808	1
met-a-383	bbj-a-148	Prostate cancer || id:bbj-a-148	3-methyl-2-oxovalerate	MR Egger	21	0.169143	0.749701	0.823911	-1.30027	1.63856	1.18429	0.272458	5.14774	1
met-a-383	bbj-a-148	Prostate cancer || id:bbj-a-148	3-methyl-2-oxovalerate	Weighted median	21	0.364221	0.539653	0.499728	-0.693498	1.42194	1.43939	0.499825	4.14516	1
met-a-384	bbj-a-148	Prostate cancer || id:bbj-a-148	3-methylhistidine	Inverse variance weighted	9	-0.0180382	0.189311	0.92409	-0.389087	0.35301	0.982124	0.677675	1.42335	1
met-a-384	bbj-a-148	Prostate cancer || id:bbj-a-148	3-methylhistidine	MR Egger	9	-0.368961	0.499133	0.483829	-1.34726	0.60934	0.691453	0.259951	1.83922	1
met-a-384	bbj-a-148	Prostate cancer || id:bbj-a-148	3-methylhistidine	Weighted median	9	-0.0567892	0.187752	0.762294	-0.424783	0.311204	0.944793	0.653912	1.36507	1
met-a-385	bbj-a-148	Prostate cancer || id:bbj-a-148	3-phenylpropionate (hydrocinnamate)	Inverse variance weighted	10	0.205359	0.181885	0.258873	-0.151136	0.561853	1.22797	0.859731	1.75392	1
met-a-385	bbj-a-148	Prostate cancer || id:bbj-a-148	3-phenylpropionate (hydrocinnamate)	MR Egger	10	0.0389682	0.264266	0.886419	-0.478993	0.556929	1.03974	0.619407	1.7453	1
met-a-385	bbj-a-148	Prostate cancer || id:bbj-a-148	3-phenylpropionate (hydrocinnamate)	Weighted median	10	0.0939304	0.208855	0.652898	-0.315425	0.503286	1.09848	0.729479	1.65415	1
met-a-386	bbj-a-148	Prostate cancer || id:bbj-a-148	Phenylacetate	Inverse variance weighted	7	0.565102	0.336815	0.0933892	-0.0950544	1.22526	1.75963	0.909323	3.40505	1
met-a-386	bbj-a-148	Prostate cancer || id:bbj-a-148	Phenylacetate	MR Egger	7	-0.737858	1.0027	0.494858	-2.70315	1.22743	0.478137	0.0669944	3.41245	1
met-a-386	bbj-a-148	Prostate cancer || id:bbj-a-148	Phenylacetate	Weighted median	7	0.236355	0.444955	0.595289	-0.635758	1.10847	1.26662	0.529534	3.02971	1
met-a-387	bbj-a-148	Prostate cancer || id:bbj-a-148	Glycerophosphorylcholine (GPC)	Inverse variance weighted	17	-0.0259802	0.332347	0.937691	-0.67738	0.625419	0.974354	0.507946	1.86903	1
met-a-387	bbj-a-148	Prostate cancer || id:bbj-a-148	Glycerophosphorylcholine (GPC)	MR Egger	17	0.0592056	0.637791	0.927268	-1.19086	1.30928	1.06099	0.303958	3.70349	1
met-a-387	bbj-a-148	Prostate cancer || id:bbj-a-148	Glycerophosphorylcholine (GPC)	Weighted median	17	0.0998283	0.467691	0.830977	-0.816847	1.0165	1.10498	0.441823	2.76352	1
met-a-388	bbj-a-148	Prostate cancer || id:bbj-a-148	Aspartate	Inverse variance weighted	4	0.826647	0.462484	0.0738716	-0.079821	1.73312	2.28564	0.923282	5.65825	1
met-a-388	bbj-a-148	Prostate cancer || id:bbj-a-148	Aspartate	MR Egger	4	-0.284	1.44326	0.862186	-3.1128	2.5448	0.752767	0.0444764	12.7407	1
met-a-388	bbj-a-148	Prostate cancer || id:bbj-a-148	Aspartate	Weighted median	4	0.485052	0.433857	0.263567	-0.365307	1.33541	1.62426	0.693984	3.80156	1
met-a-389	bbj-a-148	Prostate cancer || id:bbj-a-148	X-04357	Inverse variance weighted	8	0.0812381	0.255723	0.750728	-0.419979	0.582455	1.08463	0.65706	1.79043	1
met-a-389	bbj-a-148	Prostate cancer || id:bbj-a-148	X-04357	MR Egger	8	-0.390303	0.489772	0.455873	-1.35026	0.56965	0.676852	0.259174	1.76765	1
met-a-389	bbj-a-148	Prostate cancer || id:bbj-a-148	X-04357	Weighted median	8	-0.0788032	0.242139	0.744843	-0.553395	0.395789	0.924222	0.574994	1.48556	1
met-a-390	bbj-a-148	Prostate cancer || id:bbj-a-148	X-04494	Inverse variance weighted	13	0.124969	0.415373	0.763522	-0.689162	0.939099	1.13311	0.501997	2.55768	1
met-a-390	bbj-a-148	Prostate cancer || id:bbj-a-148	X-04494	MR Egger	13	0.19261	0.96417	0.845307	-1.69716	2.08238	1.21241	0.183203	8.02356	1
met-a-390	bbj-a-148	Prostate cancer || id:bbj-a-148	X-04494	Weighted median	13	0.287579	0.534476	0.590537	-0.759994	1.33515	1.3332	0.467669	3.80057	1
met-a-391	bbj-a-148	Prostate cancer || id:bbj-a-148	X-04495	Inverse variance weighted	8	0.357948	0.451618	0.428016	-0.527224	1.24312	1.43039	0.590241	3.46641	1
met-a-391	bbj-a-148	Prostate cancer || id:bbj-a-148	X-04495	MR Egger	8	1.98372	1.54243	0.245804	-1.03943	5.00688	7.26977	0.353655	149.438	1
met-a-391	bbj-a-148	Prostate cancer || id:bbj-a-148	X-04495	Weighted median	8	0.718311	0.504701	0.154667	-0.270903	1.70752	2.05097	0.76269	5.51529	1
met-a-392	bbj-a-148	Prostate cancer || id:bbj-a-148	X-04498	Inverse variance weighted	18	-0.0221034	0.29866	0.941004	-0.607477	0.56327	0.978139	0.544723	1.75641	1
met-a-392	bbj-a-148	Prostate cancer || id:bbj-a-148	X-04498	MR Egger	18	-0.564965	0.605669	0.364789	-1.75208	0.622146	0.56838	0.173414	1.86292	1
met-a-392	bbj-a-148	Prostate cancer || id:bbj-a-148	X-04498	Weighted median	18	-0.416008	0.419003	0.320782	-1.23725	0.405238	0.659675	0.29018	1.49966	1
met-a-393	bbj-a-148	Prostate cancer || id:bbj-a-148	X-04499--3,4-dihydroxybutyrate	Inverse variance weighted	21	0.2361	0.36737	0.520435	-0.483946	0.956145	1.2663	0.616347	2.60165	1
met-a-393	bbj-a-148	Prostate cancer || id:bbj-a-148	X-04499--3,4-dihydroxybutyrate	MR Egger	21	-0.697808	1.41699	0.628039	-3.47512	2.0795	0.497675	0.0309582	8.00048	1
met-a-393	bbj-a-148	Prostate cancer || id:bbj-a-148	X-04499--3,4-dihydroxybutyrate	Weighted median	21	-0.243687	0.508358	0.631682	-1.24007	0.752695	0.783733	0.289364	2.12271	1
met-a-394	bbj-a-148	Prostate cancer || id:bbj-a-148	X-04500	Inverse variance weighted	8	-0.0677103	0.0714609	0.343376	-0.207774	0.0723531	0.934531	0.812391	1.07503	1
met-a-394	bbj-a-148	Prostate cancer || id:bbj-a-148	X-04500	MR Egger	8	-0.128224	0.155909	0.442285	-0.433806	0.177358	0.879657	0.648038	1.19406	1
met-a-394	bbj-a-148	Prostate cancer || id:bbj-a-148	X-04500	Weighted median	8	-0.139602	0.0946633	0.140286	-0.325143	0.0459376	0.869704	0.722424	1.04701	1
met-a-395	bbj-a-148	Prostate cancer || id:bbj-a-148	Dihomo-linoleate (20:2n6)	Inverse variance weighted	7	-0.542551	0.438981	0.216483	-1.40295	0.317851	0.581264	0.24587	1.37417	1
met-a-395	bbj-a-148	Prostate cancer || id:bbj-a-148	Dihomo-linoleate (20:2n6)	MR Egger	7	-0.853171	1.42501	0.575454	-3.64619	1.93985	0.426062	0.0260904	6.95768	1
met-a-395	bbj-a-148	Prostate cancer || id:bbj-a-148	Dihomo-linoleate (20:2n6)	Weighted median	7	-0.662512	0.598337	0.268183	-1.83525	0.510228	0.515555	0.159573	1.66567	1
met-a-396	bbj-a-148	Prostate cancer || id:bbj-a-148	X-18601	Inverse variance weighted	19	0.0132106	0.248485	0.957601	-0.47382	0.500241	1.0133	0.622619	1.64912	1
met-a-396	bbj-a-148	Prostate cancer || id:bbj-a-148	X-18601	MR Egger	19	-0.718225	1.3538	0.60261	-3.37168	1.93523	0.487617	0.0343321	6.9256	1
met-a-396	bbj-a-148	Prostate cancer || id:bbj-a-148	X-18601	Weighted median	19	0.0712341	0.294143	0.808645	-0.505287	0.647755	1.07383	0.603333	1.91124	1
met-a-397	bbj-a-148	Prostate cancer || id:bbj-a-148	2-hydroxystearate	Inverse variance weighted	20	0.470415	0.330768	0.154971	-0.17789	1.11872	1.60066	0.837035	3.06093	1
met-a-397	bbj-a-148	Prostate cancer || id:bbj-a-148	2-hydroxystearate	MR Egger	20	0.444846	0.4637	0.350097	-0.464005	1.3537	1.56025	0.62876	3.87171	1
met-a-397	bbj-a-148	Prostate cancer || id:bbj-a-148	2-hydroxystearate	Weighted median	20	0.419485	0.369117	0.255766	-0.303984	1.14295	1.52118	0.737873	3.13602	1
met-a-398	bbj-a-148	Prostate cancer || id:bbj-a-148	X-05426	Inverse variance weighted	10	-0.098799	0.283574	0.727535	-0.654604	0.457005	0.905925	0.519648	1.57934	1
met-a-398	bbj-a-148	Prostate cancer || id:bbj-a-148	X-05426	MR Egger	10	-2.88058	1.15628	0.0374486	-5.14688	-0.614283	0.056102	0.00581751	0.541029	1
met-a-398	bbj-a-148	Prostate cancer || id:bbj-a-148	X-05426	Weighted median	10	-0.153195	0.348838	0.660547	-0.836917	0.530527	0.857962	0.433044	1.69983	1
met-a-399	bbj-a-148	Prostate cancer || id:bbj-a-148	Indolelactate	Inverse variance weighted	16	-0.152018	0.265628	0.567122	-0.672649	0.368613	0.858973	0.510355	1.44573	1
met-a-399	bbj-a-148	Prostate cancer || id:bbj-a-148	Indolelactate	MR Egger	16	-0.344389	0.40825	0.41309	-1.14456	0.455781	0.708653	0.318364	1.57741	1
met-a-399	bbj-a-148	Prostate cancer || id:bbj-a-148	Indolelactate	Weighted median	16	-0.292044	0.343752	0.39556	-0.965797	0.381709	0.746736	0.380679	1.46479	1
met-a-400	bbj-a-148	Prostate cancer || id:bbj-a-148	Glycylvaline	Inverse variance weighted	6	-0.0530157	0.251645	0.83314	-0.546239	0.440208	0.948365	0.579124	1.55303	1
met-a-400	bbj-a-148	Prostate cancer || id:bbj-a-148	Glycylvaline	MR Egger	6	-1.38865	2.63254	0.625753	-6.54842	3.77112	0.249412	0.00143238	43.4286	1
met-a-400	bbj-a-148	Prostate cancer || id:bbj-a-148	Glycylvaline	Weighted median	6	0.0351329	0.316067	0.911492	-0.584358	0.654623	1.03576	0.557464	1.92442	1
met-a-401	bbj-a-148	Prostate cancer || id:bbj-a-148	Gamma-glutamylleucine	Inverse variance weighted	30	0.310902	0.38071	0.414136	-0.43529	1.05709	1.36466	0.647077	2.878	1
met-a-401	bbj-a-148	Prostate cancer || id:bbj-a-148	Gamma-glutamylleucine	MR Egger	30	1.14822	0.729504	0.126725	-0.281604	2.57805	3.15259	0.754573	13.1714	1
met-a-401	bbj-a-148	Prostate cancer || id:bbj-a-148	Gamma-glutamylleucine	Weighted median	30	1.07921	0.553338	0.0511327	-0.00533182	2.16375	2.94236	0.994682	8.70375	1
met-a-402	bbj-a-148	Prostate cancer || id:bbj-a-148	Eicosapentaenoate (EPA; 20:5n3)	Inverse variance weighted	11	0.0477625	0.234808	0.838814	-0.412461	0.507986	1.04892	0.662019	1.66194	1
met-a-402	bbj-a-148	Prostate cancer || id:bbj-a-148	Eicosapentaenoate (EPA; 20:5n3)	MR Egger	11	0.487207	0.449515	0.306611	-0.393841	1.36826	1.62776	0.674461	3.92849	1
met-a-402	bbj-a-148	Prostate cancer || id:bbj-a-148	Eicosapentaenoate (EPA; 20:5n3)	Weighted median	11	0.0195645	0.312545	0.950087	-0.593024	0.632153	1.01976	0.552653	1.88166	1
met-a-403	bbj-a-148	Prostate cancer || id:bbj-a-148	Estrone 3-sulfate	Inverse variance weighted	11	-0.0816305	0.0452989	0.0715386	-0.170416	0.00715526	0.921612	0.843314	1.00718	1
met-a-403	bbj-a-148	Prostate cancer || id:bbj-a-148	Estrone 3-sulfate	MR Egger	11	-0.129331	0.0670954	0.0860075	-0.260838	0.00217621	0.878683	0.770406	1.00218	1
met-a-403	bbj-a-148	Prostate cancer || id:bbj-a-148	Estrone 3-sulfate	Weighted median	11	-0.134665	0.0636556	0.0343851	-0.25943	-0.00990013	0.874009	0.771491	0.990149	1
met-a-404	bbj-a-148	Prostate cancer || id:bbj-a-148	Glycocholate	Inverse variance weighted	8	0.0781035	0.187809	0.677508	-0.290003	0.44621	1.08123	0.748262	1.56238	1
met-a-404	bbj-a-148	Prostate cancer || id:bbj-a-148	Glycocholate	MR Egger	8	0.366533	0.361689	0.349981	-0.342378	1.07544	1.44272	0.71008	2.93129	1
met-a-404	bbj-a-148	Prostate cancer || id:bbj-a-148	Glycocholate	Weighted median	8	0.17163	0.24945	0.49143	-0.317291	0.660552	1.18724	0.728119	1.93586	1
met-a-405	bbj-a-148	Prostate cancer || id:bbj-a-148	Glycodeoxycholate	Inverse variance weighted	7	-0.00862419	0.125981	0.945422	-0.255547	0.238298	0.991413	0.774493	1.26909	1
met-a-405	bbj-a-148	Prostate cancer || id:bbj-a-148	Glycodeoxycholate	MR Egger	7	-0.147032	0.435488	0.749358	-1.00059	0.706525	0.863266	0.367662	2.02694	1
met-a-405	bbj-a-148	Prostate cancer || id:bbj-a-148	Glycodeoxycholate	Weighted median	7	-0.00399892	0.142391	0.977595	-0.283085	0.275087	0.996009	0.753456	1.31664	1
met-a-406	bbj-a-148	Prostate cancer || id:bbj-a-148	Taurochenodeoxycholate	Inverse variance weighted	11	-0.092877	0.122337	0.447738	-0.332657	0.146903	0.911306	0.717016	1.15824	1
met-a-406	bbj-a-148	Prostate cancer || id:bbj-a-148	Taurochenodeoxycholate	MR Egger	11	-0.0241063	0.237916	0.921516	-0.490421	0.442209	0.976182	0.612368	1.55614	1
met-a-406	bbj-a-148	Prostate cancer || id:bbj-a-148	Taurochenodeoxycholate	Weighted median	11	-0.0736213	0.151703	0.627464	-0.370959	0.223716	0.929023	0.690072	1.25072	1
met-a-407	bbj-a-148	Prostate cancer || id:bbj-a-148	Taurocholate	Inverse variance weighted	14	-0.0434992	0.0724457	0.548214	-0.185493	0.0984944	0.957433	0.830695	1.10351	1
met-a-407	bbj-a-148	Prostate cancer || id:bbj-a-148	Taurocholate	MR Egger	14	-0.0372162	0.101725	0.720844	-0.236597	0.162165	0.963468	0.789309	1.17605	1
met-a-407	bbj-a-148	Prostate cancer || id:bbj-a-148	Taurocholate	Weighted median	14	-0.0108581	0.100662	0.914101	-0.208156	0.18644	0.989201	0.81208	1.20495	1
met-a-408	bbj-a-148	Prostate cancer || id:bbj-a-148	X-05907	Inverse variance weighted	11	-0.248368	0.549092	0.651036	-1.32459	0.827853	0.780073	0.265912	2.2884	1
met-a-408	bbj-a-148	Prostate cancer || id:bbj-a-148	X-05907	MR Egger	11	0.947516	1.36579	0.505348	-1.72943	3.62446	2.5793	0.177386	37.5045	1
met-a-408	bbj-a-148	Prostate cancer || id:bbj-a-148	X-05907	Weighted median	11	0.140097	0.637855	0.826154	-1.1101	1.39029	1.15039	0.329526	4.01603	1
met-a-409	bbj-a-148	Prostate cancer || id:bbj-a-148	Docosahexaenoate (DHA; 22:6n3)	Inverse variance weighted	5	-0.379466	0.323355	0.240584	-1.01324	0.25431	0.684226	0.36304	1.28957	1
met-a-409	bbj-a-148	Prostate cancer || id:bbj-a-148	Docosahexaenoate (DHA; 22:6n3)	MR Egger	5	-0.776806	0.656473	0.321917	-2.06349	0.509882	0.459873	0.12701	1.66509	1
met-a-409	bbj-a-148	Prostate cancer || id:bbj-a-148	Docosahexaenoate (DHA; 22:6n3)	Weighted median	5	-0.453674	0.39611	0.252075	-1.23005	0.322702	0.635289	0.292278	1.38085	1
met-a-410	bbj-a-148	Prostate cancer || id:bbj-a-148	1-stearoylglycerophosphoinositol	Inverse variance weighted	4	-0.0949294	0.232717	0.683334	-0.551055	0.361196	0.909437	0.576342	1.43504	1
met-a-410	bbj-a-148	Prostate cancer || id:bbj-a-148	1-stearoylglycerophosphoinositol	MR Egger	4	0.569183	0.694632	0.498667	-0.792296	1.93066	1.76682	0.452804	6.89407	1
met-a-410	bbj-a-148	Prostate cancer || id:bbj-a-148	1-stearoylglycerophosphoinositol	Weighted median	4	-0.134431	0.296292	0.650037	-0.715164	0.446301	0.874213	0.489112	1.56252	1
met-a-411	bbj-a-148	Prostate cancer || id:bbj-a-148	X-06226	Inverse variance weighted	21	0.115059	0.323335	0.721953	-0.518678	0.748796	1.12194	0.595307	2.11445	1
met-a-411	bbj-a-148	Prostate cancer || id:bbj-a-148	X-06226	MR Egger	21	0.158297	0.541415	0.773167	-0.902877	1.21947	1.17151	0.405402	3.3854	1
met-a-411	bbj-a-148	Prostate cancer || id:bbj-a-148	X-06226	Weighted median	21	0.109367	0.46518	0.814126	-0.802386	1.02112	1.11557	0.448258	2.7763	1
met-a-412	bbj-a-148	Prostate cancer || id:bbj-a-148	X-06246	Inverse variance weighted	17	0.171866	0.282771	0.543325	-0.382365	0.726097	1.18752	0.682246	2.067	1
met-a-412	bbj-a-148	Prostate cancer || id:bbj-a-148	X-06246	MR Egger	17	-0.0615808	0.563159	0.914375	-1.16537	1.04221	0.940277	0.311806	2.83548	1
met-a-412	bbj-a-148	Prostate cancer || id:bbj-a-148	X-06246	Weighted median	17	0.304694	0.437412	0.486063	-0.552633	1.16202	1.35621	0.575433	3.19639	1
met-a-413	bbj-a-148	Prostate cancer || id:bbj-a-148	X-06267	Inverse variance weighted	12	-0.435814	0.544392	0.423391	-1.50282	0.631194	0.646738	0.222501	1.87985	1
met-a-413	bbj-a-148	Prostate cancer || id:bbj-a-148	X-06267	MR Egger	12	-0.465557	1.14623	0.693177	-2.71216	1.78105	0.627785	0.066393	5.93608	1
met-a-413	bbj-a-148	Prostate cancer || id:bbj-a-148	X-06267	Weighted median	12	-0.372155	0.62849	0.553756	-1.60399	0.859685	0.689247	0.201092	2.36242	1
met-a-414	bbj-a-148	Prostate cancer || id:bbj-a-148	X-06307	Inverse variance weighted	6	-0.358907	0.404654	0.375106	-1.15203	0.434214	0.698439	0.315995	1.54375	1
met-a-414	bbj-a-148	Prostate cancer || id:bbj-a-148	X-06307	MR Egger	6	0.336675	1.21848	0.796001	-2.05155	2.7249	1.40028	0.128536	15.2549	1
met-a-414	bbj-a-148	Prostate cancer || id:bbj-a-148	X-06307	Weighted median	6	-0.317343	0.505665	0.530282	-1.30845	0.673761	0.728081	0.270239	1.9616	1
met-a-415	bbj-a-148	Prostate cancer || id:bbj-a-148	X-06350	Inverse variance weighted	13	0.0802347	0.31946	0.801692	-0.545907	0.706376	1.08354	0.579316	2.02663	1
met-a-415	bbj-a-148	Prostate cancer || id:bbj-a-148	X-06350	MR Egger	13	0.369403	0.507193	0.481631	-0.624696	1.3635	1.44687	0.535424	3.90986	1
met-a-415	bbj-a-148	Prostate cancer || id:bbj-a-148	X-06350	Weighted median	13	0.108878	0.358986	0.761667	-0.594736	0.812491	1.11503	0.551708	2.25351	1
met-a-416	bbj-a-148	Prostate cancer || id:bbj-a-148	X-06351	Inverse variance weighted	5	-0.182635	0.338051	0.589019	-0.845215	0.479945	0.833072	0.429465	1.61599	1
met-a-416	bbj-a-148	Prostate cancer || id:bbj-a-148	X-06351	MR Egger	5	0.109217	0.460889	0.827939	-0.794124	1.01256	1.1154	0.451977	2.75264	1
met-a-416	bbj-a-148	Prostate cancer || id:bbj-a-148	X-06351	Weighted median	5	-0.0718259	0.305594	0.81418	-0.670791	0.527139	0.930693	0.511304	1.69408	1
met-a-417	bbj-a-148	Prostate cancer || id:bbj-a-148	Myo-inositol	Inverse variance weighted	23	-1.22759	0.478992	0.0103815	-2.16641	-0.288763	0.292999	0.114588	0.74919	1
met-a-417	bbj-a-148	Prostate cancer || id:bbj-a-148	Myo-inositol	MR Egger	23	-0.355692	1.15403	0.760953	-2.61759	1.9062	0.700688	0.0729788	6.72749	1
met-a-417	bbj-a-148	Prostate cancer || id:bbj-a-148	Myo-inositol	Weighted median	23	-0.479915	0.728593	0.510096	-1.90796	0.948127	0.618836	0.148383	2.58087	1
met-a-418	bbj-a-148	Prostate cancer || id:bbj-a-148	Glucose	Inverse variance weighted	23	0.0111537	0.611179	0.98544	-1.18676	1.20907	1.01122	0.305209	3.35035	1
met-a-418	bbj-a-148	Prostate cancer || id:bbj-a-148	Glucose	MR Egger	23	0.863453	1.75494	0.627815	-2.57623	4.30314	2.37133	0.0760601	73.9313	1
met-a-418	bbj-a-148	Prostate cancer || id:bbj-a-148	Glucose	Weighted median	23	-0.0197872	0.850437	0.981437	-1.68664	1.64707	0.980407	0.18514	5.19174	1
met-a-419	bbj-a-148	Prostate cancer || id:bbj-a-148	1,5-anhydroglucitol (1,5-AG)	Inverse variance weighted	23	0.181962	0.370231	0.623086	-0.543691	0.907615	1.19957	0.580601	2.4784	1
met-a-419	bbj-a-148	Prostate cancer || id:bbj-a-148	1,5-anhydroglucitol (1,5-AG)	MR Egger	23	-0.318858	1.0876	0.772266	-2.45056	1.81285	0.726979	0.086245	6.12787	1
met-a-419	bbj-a-148	Prostate cancer || id:bbj-a-148	1,5-anhydroglucitol (1,5-AG)	Weighted median	23	-0.145476	0.517124	0.778467	-1.15904	0.868086	0.86461	0.313788	2.38235	1
met-a-420	bbj-a-148	Prostate cancer || id:bbj-a-148	2-hydroxybutyrate (AHB)	Inverse variance weighted	15	0.132873	0.249293	0.594034	-0.355741	0.621487	1.1421	0.700654	1.86169	1
met-a-420	bbj-a-148	Prostate cancer || id:bbj-a-148	2-hydroxybutyrate (AHB)	MR Egger	15	0.121085	0.421811	0.778591	-0.705665	0.947834	1.12872	0.49378	2.58012	1
met-a-420	bbj-a-148	Prostate cancer || id:bbj-a-148	2-hydroxybutyrate (AHB)	Weighted median	15	0.128014	0.298572	0.668102	-0.457188	0.713216	1.13657	0.633062	2.04054	1
met-a-421	bbj-a-148	Prostate cancer || id:bbj-a-148	3-methyl-2-oxobutyrate	Inverse variance weighted	15	0.256386	0.517672	0.620412	-0.758252	1.27102	1.29225	0.468485	3.5645	1
met-a-421	bbj-a-148	Prostate cancer || id:bbj-a-148	3-methyl-2-oxobutyrate	MR Egger	15	0.347195	1.85759	0.854619	-3.29367	3.98806	1.41509	0.0371173	53.9503	1
met-a-421	bbj-a-148	Prostate cancer || id:bbj-a-148	3-methyl-2-oxobutyrate	Weighted median	15	0.17791	0.650255	0.784392	-1.09659	1.45241	1.19472	0.334008	4.2734	1
met-a-422	bbj-a-148	Prostate cancer || id:bbj-a-148	1,6-anhydroglucose	Inverse variance weighted	10	-0.128423	0.145337	0.376901	-0.413283	0.156438	0.879481	0.661475	1.16934	1
met-a-422	bbj-a-148	Prostate cancer || id:bbj-a-148	1,6-anhydroglucose	MR Egger	10	-0.152563	0.353212	0.677197	-0.844858	0.539732	0.858505	0.429618	1.71555	1
met-a-422	bbj-a-148	Prostate cancer || id:bbj-a-148	1,6-anhydroglucose	Weighted median	10	-0.0105161	0.184709	0.954598	-0.372545	0.351513	0.989539	0.688979	1.42122	1
met-a-423	bbj-a-148	Prostate cancer || id:bbj-a-148	1-palmitoylglycerol (1-monopalmitin)	Inverse variance weighted	12	0.782929	0.600296	0.192152	-0.39365	1.95951	2.18787	0.67459	7.09584	1
met-a-423	bbj-a-148	Prostate cancer || id:bbj-a-148	1-palmitoylglycerol (1-monopalmitin)	MR Egger	12	0.0130635	4.52123	0.997751	-8.84854	8.87467	1.01315	0.000143591	7148.57	1
met-a-423	bbj-a-148	Prostate cancer || id:bbj-a-148	1-palmitoylglycerol (1-monopalmitin)	Weighted median	12	0.240968	0.803901	0.764369	-1.33468	1.81661	1.27248	0.263243	6.15099	1
met-a-424	bbj-a-148	Prostate cancer || id:bbj-a-148	1-oleoylglycerol (1-monoolein)	Inverse variance weighted	14	0.177009	0.189217	0.349542	-0.193857	0.547875	1.19364	0.823775	1.72957	1
met-a-424	bbj-a-148	Prostate cancer || id:bbj-a-148	1-oleoylglycerol (1-monoolein)	MR Egger	14	0.433073	0.64925	0.51737	-0.839457	1.7056	1.54199	0.431945	5.5047	1
met-a-424	bbj-a-148	Prostate cancer || id:bbj-a-148	1-oleoylglycerol (1-monoolein)	Weighted median	14	0.143686	0.245342	0.558108	-0.337185	0.624556	1.15452	0.713777	1.86742	1
met-a-425	bbj-a-148	Prostate cancer || id:bbj-a-148	1-stearoylglycerol (1-monostearin)	Inverse variance weighted	23	0.316874	0.311606	0.309199	-0.293874	0.927621	1.37283	0.74537	2.52849	1
met-a-425	bbj-a-148	Prostate cancer || id:bbj-a-148	1-stearoylglycerol (1-monostearin)	MR Egger	23	1.52538	0.818751	0.0765011	-0.0793691	3.13014	4.5969	0.923699	22.8771	1
met-a-425	bbj-a-148	Prostate cancer || id:bbj-a-148	1-stearoylglycerol (1-monostearin)	Weighted median	23	0.50055	0.496522	0.313401	-0.472633	1.47373	1.64963	0.623359	4.3655	1
met-a-426	bbj-a-148	Prostate cancer || id:bbj-a-148	X-08402	Inverse variance weighted	21	-0.309494	0.304985	0.310208	-0.907265	0.288276	0.733818	0.403627	1.33413	1
met-a-426	bbj-a-148	Prostate cancer || id:bbj-a-148	X-08402	MR Egger	21	-0.294273	0.633449	0.647529	-1.53583	0.947288	0.745073	0.215276	2.57871	1
met-a-426	bbj-a-148	Prostate cancer || id:bbj-a-148	X-08402	Weighted median	21	-0.263661	0.42356	0.533621	-1.09384	0.566516	0.768234	0.334928	1.76212	1
met-a-427	bbj-a-148	Prostate cancer || id:bbj-a-148	2-hydroxyisobutyrate	Inverse variance weighted	17	-0.401736	0.392837	0.306472	-1.1717	0.368224	0.669157	0.309841	1.44517	1
met-a-427	bbj-a-148	Prostate cancer || id:bbj-a-148	2-hydroxyisobutyrate	MR Egger	17	-1.15903	1.00352	0.266173	-3.12592	0.807867	0.313791	0.0438965	2.24312	1
met-a-427	bbj-a-148	Prostate cancer || id:bbj-a-148	2-hydroxyisobutyrate	Weighted median	17	-0.674841	0.451041	0.134605	-1.55888	0.209199	0.509238	0.210371	1.23269	1
met-a-428	bbj-a-148	Prostate cancer || id:bbj-a-148	X-08766	Inverse variance weighted	14	0.542446	0.392245	0.166687	-0.226353	1.31125	1.72021	0.797436	3.71079	1
met-a-428	bbj-a-148	Prostate cancer || id:bbj-a-148	X-08766	MR Egger	14	1.42855	1.19037	0.253264	-0.904585	3.76168	4.17264	0.40471	43.0207	1
met-a-428	bbj-a-148	Prostate cancer || id:bbj-a-148	X-08766	Weighted median	14	0.263209	0.53605	0.623416	-0.78745	1.31387	1.3011	0.455004	3.72054	1
met-a-429	bbj-a-148	Prostate cancer || id:bbj-a-148	4-methyl-2-oxopentanoate	Inverse variance weighted	11	-0.299377	0.502726	0.551504	-1.28472	0.685966	0.74128	0.276728	1.98569	1
met-a-429	bbj-a-148	Prostate cancer || id:bbj-a-148	4-methyl-2-oxopentanoate	MR Egger	11	2.66632	1.63409	0.137183	-0.536508	5.86914	14.3869	0.584787	353.946	1
met-a-429	bbj-a-148	Prostate cancer || id:bbj-a-148	4-methyl-2-oxopentanoate	Weighted median	11	0.691059	0.664192	0.29813	-0.610757	1.99287	1.99583	0.54294	7.3366	1
met-a-430	bbj-a-148	Prostate cancer || id:bbj-a-148	Phenyllactate (PLA)	Inverse variance weighted	15	0.884161	0.333768	0.00807232	0.229976	1.53835	2.42095	1.25857	4.65688	1
met-a-430	bbj-a-148	Prostate cancer || id:bbj-a-148	Phenyllactate (PLA)	MR Egger	15	0.472225	0.820143	0.574594	-1.13525	2.07971	1.60356	0.32134	8.00211	1
met-a-430	bbj-a-148	Prostate cancer || id:bbj-a-148	Phenyllactate (PLA)	Weighted median	15	0.879225	0.464095	0.0581598	-0.0304021	1.78885	2.40903	0.970055	5.98258	1
met-a-431	bbj-a-148	Prostate cancer || id:bbj-a-148	Homocitrulline	Inverse variance weighted	6	0.637222	0.41567	0.125276	-0.177491	1.45194	1.89122	0.837369	4.27137	1
met-a-431	bbj-a-148	Prostate cancer || id:bbj-a-148	Homocitrulline	MR Egger	6	0.207602	1.16625	0.867368	-2.07825	2.49345	1.23072	0.12515	12.103	1
met-a-431	bbj-a-148	Prostate cancer || id:bbj-a-148	Homocitrulline	Weighted median	6	0.589843	0.487104	0.225927	-0.364882	1.54457	1.8037	0.694279	4.68594	1
met-a-432	bbj-a-148	Prostate cancer || id:bbj-a-148	Aspartylphenylalanine	Inverse variance weighted	5	-0.359141	0.379531	0.344008	-1.10302	0.38474	0.698276	0.331867	1.46923	1
met-a-432	bbj-a-148	Prostate cancer || id:bbj-a-148	Aspartylphenylalanine	MR Egger	5	0.804356	1.3934	0.604233	-1.9267	3.53541	2.23526	0.145628	34.3091	1
met-a-432	bbj-a-148	Prostate cancer || id:bbj-a-148	Aspartylphenylalanine	Weighted median	5	-0.348363	0.415875	0.402221	-1.16348	0.466753	0.705843	0.312397	1.59481	1
met-a-433	bbj-a-148	Prostate cancer || id:bbj-a-148	Levulinate (4-oxovalerate)	Inverse variance weighted	22	-0.139055	0.564129	0.805299	-1.24475	0.966638	0.87018	0.288013	2.62909	1
met-a-433	bbj-a-148	Prostate cancer || id:bbj-a-148	Levulinate (4-oxovalerate)	MR Egger	22	-3.6032	3.689	0.340364	-10.8336	3.62723	0.0272364	1.97248e-05	37.6085	1
met-a-433	bbj-a-148	Prostate cancer || id:bbj-a-148	Levulinate (4-oxovalerate)	Weighted median	22	0.164224	0.7701	0.831131	-1.34517	1.67362	1.17848	0.260495	5.33143	1
met-a-434	bbj-a-148	Prostate cancer || id:bbj-a-148	Palmitoylcarnitine	Inverse variance weighted	7	-0.120913	0.32396	0.708975	-0.755874	0.514049	0.886111	0.4696	1.67205	1
met-a-434	bbj-a-148	Prostate cancer || id:bbj-a-148	Palmitoylcarnitine	MR Egger	7	-0.118172	0.732465	0.878146	-1.5538	1.31746	0.888543	0.211442	3.73392	1
met-a-434	bbj-a-148	Prostate cancer || id:bbj-a-148	Palmitoylcarnitine	Weighted median	7	0.0182481	0.364001	0.960017	-0.695194	0.73169	1.01842	0.498978	2.07859	1
met-a-435	bbj-a-148	Prostate cancer || id:bbj-a-148	X-08988	Inverse variance weighted	21	0.20916	0.344268	0.543486	-0.465605	0.883925	1.23264	0.627755	2.42038	1
met-a-435	bbj-a-148	Prostate cancer || id:bbj-a-148	X-08988	MR Egger	21	-0.503908	0.646287	0.445173	-1.77063	0.762814	0.604165	0.170226	2.1443	1
met-a-435	bbj-a-148	Prostate cancer || id:bbj-a-148	X-08988	Weighted median	21	-0.0503882	0.485945	0.917414	-1.00284	0.902064	0.95086	0.366836	2.46469	1
met-a-436	bbj-a-148	Prostate cancer || id:bbj-a-148	X-09026	Inverse variance weighted	12	0.799753	0.530776	0.131872	-0.240568	1.84007	2.22499	0.786182	6.297	1
met-a-436	bbj-a-148	Prostate cancer || id:bbj-a-148	X-09026	MR Egger	12	4.94834	3.91518	0.234938	-2.72541	12.6221	140.94	0.0655192	303181	1
met-a-436	bbj-a-148	Prostate cancer || id:bbj-a-148	X-09026	Weighted median	12	0.464891	0.723682	0.520616	-0.953526	1.88331	1.59184	0.38538	6.57521	1
met-a-437	bbj-a-148	Prostate cancer || id:bbj-a-148	X-09108	Inverse variance weighted	12	0.00723594	0.741494	0.992214	-1.44609	1.46056	1.00726	0.235489	4.30839	1
met-a-437	bbj-a-148	Prostate cancer || id:bbj-a-148	X-09108	MR Egger	12	0.582804	3.599	0.874582	-6.47124	7.63685	1.79105	0.00154731	2073.2	1
met-a-437	bbj-a-148	Prostate cancer || id:bbj-a-148	X-09108	Weighted median	12	-0.338119	0.848797	0.690371	-2.00176	1.32552	0.71311	0.135097	3.76416	1
met-a-438	bbj-a-148	Prostate cancer || id:bbj-a-148	Cholate	Inverse variance weighted	8	0.119984	0.103076	0.24441	-0.0820447	0.322013	1.12748	0.921231	1.3799	1
met-a-438	bbj-a-148	Prostate cancer || id:bbj-a-148	Cholate	MR Egger	8	0.260446	0.187749	0.214712	-0.107542	0.628435	1.29751	0.898039	1.87467	1
met-a-438	bbj-a-148	Prostate cancer || id:bbj-a-148	Cholate	Weighted median	8	0.112104	0.145822	0.44203	-0.173708	0.397916	1.11863	0.840542	1.48872	1
met-a-439	bbj-a-148	Prostate cancer || id:bbj-a-148	X-09706	Inverse variance weighted	15	0.43332	0.470622	0.357187	-0.489099	1.35574	1.54237	0.613178	3.87963	1
met-a-439	bbj-a-148	Prostate cancer || id:bbj-a-148	X-09706	MR Egger	15	-0.675459	1.2748	0.605143	-3.17406	1.82314	0.508923	0.0418334	6.19128	1
met-a-439	bbj-a-148	Prostate cancer || id:bbj-a-148	X-09706	Weighted median	15	-0.136495	0.591873	0.817614	-1.29657	1.02358	0.872411	0.273469	2.78313	1
met-a-440	bbj-a-148	Prostate cancer || id:bbj-a-148	X-10395	Inverse variance weighted	21	0.237176	0.248851	0.340547	-0.250572	0.724923	1.26766	0.778356	2.06457	1
met-a-440	bbj-a-148	Prostate cancer || id:bbj-a-148	X-10395	MR Egger	21	0.226459	0.328909	0.49945	-0.418203	0.871121	1.25415	0.658229	2.38959	1
met-a-440	bbj-a-148	Prostate cancer || id:bbj-a-148	X-10395	Weighted median	21	0.045837	0.363651	0.899695	-0.66692	0.758594	1.0469	0.513287	2.13527	1
met-a-441	bbj-a-148	Prostate cancer || id:bbj-a-148	X-10429	Inverse variance weighted	19	0.194484	0.387013	0.615299	-0.564063	0.95303	1.21468	0.568893	2.59356	1
met-a-441	bbj-a-148	Prostate cancer || id:bbj-a-148	X-10429	MR Egger	19	1.88342	0.912465	0.0546152	0.0949875	3.67185	6.57595	1.09965	39.3246	1
met-a-441	bbj-a-148	Prostate cancer || id:bbj-a-148	X-10429	Weighted median	19	-0.361143	0.495003	0.465648	-1.33135	0.609063	0.696879	0.264121	1.83871	1
met-a-442	bbj-a-148	Prostate cancer || id:bbj-a-148	X-10500	Inverse variance weighted	24	-0.324326	0.575751	0.573224	-1.4528	0.804145	0.723014	0.233915	2.23479	1
met-a-442	bbj-a-148	Prostate cancer || id:bbj-a-148	X-10500	MR Egger	24	0.341837	1.95767	0.86298	-3.49519	4.17886	1.40753	0.030343	65.2917	1
met-a-442	bbj-a-148	Prostate cancer || id:bbj-a-148	X-10500	Weighted median	24	-0.106743	0.828547	0.897491	-1.73069	1.51721	0.898757	0.177161	4.55948	1
met-a-443	bbj-a-148	Prostate cancer || id:bbj-a-148	X-10506	Inverse variance weighted	11	-0.0101083	0.573065	0.985927	-1.13332	1.1131	0.989943	0.321964	3.04378	1
met-a-443	bbj-a-148	Prostate cancer || id:bbj-a-148	X-10506	MR Egger	11	1.75818	1.52749	0.279383	-1.2357	4.75205	5.80184	0.290631	115.822	1
met-a-443	bbj-a-148	Prostate cancer || id:bbj-a-148	X-10506	Weighted median	11	0.594077	0.630731	0.346251	-0.642155	1.83031	1.81136	0.526157	6.23581	1
met-a-444	bbj-a-148	Prostate cancer || id:bbj-a-148	X-10510	Inverse variance weighted	17	-0.278544	0.345037	0.419502	-0.954817	0.39773	0.756885	0.384883	1.48844	1
met-a-444	bbj-a-148	Prostate cancer || id:bbj-a-148	X-10510	MR Egger	17	-0.535247	0.799307	0.513265	-2.10189	1.03139	0.585525	0.122225	2.80497	1
met-a-444	bbj-a-148	Prostate cancer || id:bbj-a-148	X-10510	Weighted median	17	-0.214976	0.467546	0.645663	-1.13137	0.701415	0.806561	0.322592	2.0166	1
met-a-445	bbj-a-148	Prostate cancer || id:bbj-a-148	1-linoleoylglycerol (1-monolinolein)	Inverse variance weighted	13	0.310554	0.223074	0.163875	-0.126671	0.747778	1.36418	0.881024	2.1123	1
met-a-445	bbj-a-148	Prostate cancer || id:bbj-a-148	1-linoleoylglycerol (1-monolinolein)	MR Egger	13	-0.0617134	0.632925	0.924079	-1.30225	1.17882	0.940152	0.27192	3.25053	1
met-a-445	bbj-a-148	Prostate cancer || id:bbj-a-148	1-linoleoylglycerol (1-monolinolein)	Weighted median	13	0.0539371	0.294798	0.854827	-0.523868	0.631742	1.05542	0.592226	1.88088	1
met-a-446	bbj-a-148	Prostate cancer || id:bbj-a-148	Indoleacetate	Inverse variance weighted	16	0.0644017	0.356644	0.8567	-0.634621	0.763424	1.06652	0.530137	2.14561	1
met-a-446	bbj-a-148	Prostate cancer || id:bbj-a-148	Indoleacetate	MR Egger	16	0.699849	0.887246	0.443389	-1.03915	2.43885	2.01345	0.353754	11.4599	1
met-a-446	bbj-a-148	Prostate cancer || id:bbj-a-148	Indoleacetate	Weighted median	16	0.603071	0.500638	0.228356	-0.37818	1.58432	1.82772	0.685107	4.87598	1
met-a-447	bbj-a-148	Prostate cancer || id:bbj-a-148	Hyodeoxycholate	Inverse variance weighted	12	0.161835	0.0872076	0.0634892	-0.00909142	0.332762	1.17567	0.99095	1.39482	1
met-a-447	bbj-a-148	Prostate cancer || id:bbj-a-148	Hyodeoxycholate	MR Egger	12	0.0340925	0.135882	0.806973	-0.232236	0.300421	1.03468	0.792759	1.35043	1
met-a-447	bbj-a-148	Prostate cancer || id:bbj-a-148	Hyodeoxycholate	Weighted median	12	0.0908045	0.106606	0.394338	-0.118143	0.299753	1.09505	0.888569	1.34952	1
met-a-448	bbj-a-148	Prostate cancer || id:bbj-a-148	3-indoxyl sulfate	Inverse variance weighted	5	-0.404524	0.329237	0.219195	-1.04983	0.24078	0.667294	0.349998	1.27224	1
met-a-448	bbj-a-148	Prostate cancer || id:bbj-a-148	3-indoxyl sulfate	MR Egger	5	-0.283376	3.11226	0.933191	-6.38342	5.81666	0.753237	0.00168934	335.85	1
met-a-448	bbj-a-148	Prostate cancer || id:bbj-a-148	3-indoxyl sulfate	Weighted median	5	-0.427205	0.397976	0.283071	-1.20724	0.352828	0.652329	0.299022	1.42309	1
met-a-449	bbj-a-148	Prostate cancer || id:bbj-a-148	N-acetylglycine	Inverse variance weighted	14	-0.000347475	0.158877	0.998255	-0.311746	0.311052	0.999653	0.732167	1.36486	1
met-a-449	bbj-a-148	Prostate cancer || id:bbj-a-148	N-acetylglycine	MR Egger	14	-0.188639	0.330487	0.578674	-0.836392	0.459115	0.828086	0.433271	1.58267	1
met-a-449	bbj-a-148	Prostate cancer || id:bbj-a-148	N-acetylglycine	Weighted median	14	-0.0979645	0.210833	0.642178	-0.511196	0.315267	0.906681	0.599778	1.37063	1
met-a-450	bbj-a-148	Prostate cancer || id:bbj-a-148	Bilirubin (Z,Z)	Inverse variance weighted	9	0.134568	0.163628	0.410849	-0.186143	0.455279	1.14404	0.830155	1.57661	1
met-a-450	bbj-a-148	Prostate cancer || id:bbj-a-148	Bilirubin (Z,Z)	MR Egger	9	-0.38884	0.258637	0.176437	-0.895769	0.118089	0.677843	0.408294	1.12534	1
met-a-450	bbj-a-148	Prostate cancer || id:bbj-a-148	Bilirubin (Z,Z)	Weighted median	9	0.173164	0.176915	0.32768	-0.17359	0.519918	1.18906	0.840642	1.68189	1
met-a-451	bbj-a-148	Prostate cancer || id:bbj-a-148	Creatine	Inverse variance weighted	7	-0.492066	0.352099	0.162257	-1.18218	0.198049	0.611362	0.30661	1.21902	1
met-a-451	bbj-a-148	Prostate cancer || id:bbj-a-148	Creatine	MR Egger	7	0.0297376	0.707076	0.968081	-1.35613	1.41561	1.03018	0.257656	4.11898	1
met-a-451	bbj-a-148	Prostate cancer || id:bbj-a-148	Creatine	Weighted median	7	-0.479879	0.449541	0.285753	-1.36098	0.401222	0.618859	0.25641	1.49365	1
met-a-452	bbj-a-148	Prostate cancer || id:bbj-a-148	Erythrose	Inverse variance weighted	7	0.134009	0.351107	0.702702	-0.55416	0.822178	1.1434	0.574555	2.27545	1
met-a-452	bbj-a-148	Prostate cancer || id:bbj-a-148	Erythrose	MR Egger	7	-0.0404025	1.00171	0.969388	-2.00376	1.92295	0.960403	0.134828	6.84112	1
met-a-452	bbj-a-148	Prostate cancer || id:bbj-a-148	Erythrose	Weighted median	7	0.131411	0.437173	0.763726	-0.725448	0.988269	1.14044	0.484108	2.68658	1
met-a-453	bbj-a-148	Prostate cancer || id:bbj-a-148	Threonate	Inverse variance weighted	16	0.168263	0.140929	0.232494	-0.107958	0.444484	1.18325	0.897666	1.55969	1
met-a-453	bbj-a-148	Prostate cancer || id:bbj-a-148	Threonate	MR Egger	16	0.115169	0.197844	0.569743	-0.272606	0.502944	1.12206	0.761393	1.65358	1
met-a-453	bbj-a-148	Prostate cancer || id:bbj-a-148	Threonate	Weighted median	16	0.102675	0.165662	0.535397	-0.222022	0.427373	1.10813	0.800898	1.53322	1
met-a-454	bbj-a-148	Prostate cancer || id:bbj-a-148	X-10810	Inverse variance weighted	14	-0.503125	0.236413	0.0333233	-0.966494	-0.0397566	0.604638	0.380414	0.961023	1
met-a-454	bbj-a-148	Prostate cancer || id:bbj-a-148	X-10810	MR Egger	14	-0.861707	0.341043	0.026581	-1.53015	-0.193263	0.42244	0.216503	0.824265	1
met-a-454	bbj-a-148	Prostate cancer || id:bbj-a-148	X-10810	Weighted median	14	-0.603882	0.321462	0.0603064	-1.23395	0.0261841	0.546685	0.291141	1.02653	1
met-a-455	bbj-a-148	Prostate cancer || id:bbj-a-148	Cysteine	Inverse variance weighted	13	-0.287304	0.261702	0.272279	-0.80024	0.225632	0.750284	0.449221	1.25311	1
met-a-455	bbj-a-148	Prostate cancer || id:bbj-a-148	Cysteine	MR Egger	13	-0.454166	0.383389	0.261136	-1.20561	0.297277	0.634977	0.299509	1.34619	1
met-a-455	bbj-a-148	Prostate cancer || id:bbj-a-148	Cysteine	Weighted median	13	-0.271872	0.334057	0.415732	-0.926623	0.38288	0.761952	0.395888	1.4665	1
met-a-456	bbj-a-148	Prostate cancer || id:bbj-a-148	Pyroglutamylglycine	Inverse variance weighted	3	0.179574	0.447428	0.688165	-0.697385	1.05653	1.19671	0.497885	2.87638	1
met-a-456	bbj-a-148	Prostate cancer || id:bbj-a-148	Pyroglutamylglycine	MR Egger	3	-2.12776	0.991717	0.277661	-4.07152	-0.183995	0.119104	0.0170514	0.83194	1
met-a-456	bbj-a-148	Prostate cancer || id:bbj-a-148	Pyroglutamylglycine	Weighted median	3	0.07163	0.35888	0.841799	-0.631775	0.775035	1.07426	0.531648	2.17067	1
met-a-457	bbj-a-148	Prostate cancer || id:bbj-a-148	N-(2-furoyl)glycine	Inverse variance weighted	14	-0.0126898	0.0518868	0.806791	-0.114388	0.0890083	0.98739	0.891912	1.09309	1
met-a-457	bbj-a-148	Prostate cancer || id:bbj-a-148	N-(2-furoyl)glycine	MR Egger	14	0.0691906	0.132615	0.611347	-0.190735	0.329116	1.07164	0.826351	1.38974	1
met-a-457	bbj-a-148	Prostate cancer || id:bbj-a-148	N-(2-furoyl)glycine	Weighted median	14	0.00282204	0.0690841	0.967416	-0.132583	0.138227	1.00283	0.87583	1.14824	1
met-a-458	bbj-a-148	Prostate cancer || id:bbj-a-148	DSGEGDFXAEGGGVR*	Inverse variance weighted	11	0.0484777	0.223134	0.828007	-0.388866	0.485821	1.04967	0.677825	1.62551	1
met-a-458	bbj-a-148	Prostate cancer || id:bbj-a-148	DSGEGDFXAEGGGVR*	MR Egger	11	1.11126	0.919848	0.257797	-0.691641	2.91416	3.03819	0.500753	18.4334	1
met-a-458	bbj-a-148	Prostate cancer || id:bbj-a-148	DSGEGDFXAEGGGVR*	Weighted median	11	0.0740884	0.265444	0.780159	-0.446182	0.594358	1.0769	0.640067	1.81187	1
met-a-459	bbj-a-148	Prostate cancer || id:bbj-a-148	Pyridoxate	Inverse variance weighted	9	0.047231	0.148592	0.750594	-0.24401	0.338472	1.04836	0.78348	1.4028	1
met-a-459	bbj-a-148	Prostate cancer || id:bbj-a-148	Pyridoxate	MR Egger	9	-0.0486434	0.211984	0.825066	-0.464132	0.366845	0.952521	0.628681	1.44317	1
met-a-459	bbj-a-148	Prostate cancer || id:bbj-a-148	Pyridoxate	Weighted median	9	0.000212986	0.18283	0.999071	-0.358133	0.358559	1.00021	0.69898	1.43127	1
met-a-460	bbj-a-148	Prostate cancer || id:bbj-a-148	Androsterone sulfate	Inverse variance weighted	15	-0.143783	0.163156	0.378179	-0.463569	0.176004	0.866076	0.629034	1.19244	1
met-a-460	bbj-a-148	Prostate cancer || id:bbj-a-148	Androsterone sulfate	MR Egger	15	-0.67681	0.563873	0.251444	-1.782	0.428382	0.508236	0.168301	1.53477	1
met-a-460	bbj-a-148	Prostate cancer || id:bbj-a-148	Androsterone sulfate	Weighted median	15	-0.0256757	0.214286	0.904626	-0.445677	0.394325	0.974651	0.640391	1.48338	1
met-a-461	bbj-a-148	Prostate cancer || id:bbj-a-148	3-carboxy-4-methyl-5-propyl-2-furanpropanoate (CMPF)	Inverse variance weighted	12	-0.151454	0.0771509	0.0496366	-0.302669	-0.000237803	0.859458	0.738843	0.999762	1
met-a-461	bbj-a-148	Prostate cancer || id:bbj-a-148	3-carboxy-4-methyl-5-propyl-2-furanpropanoate (CMPF)	MR Egger	12	-0.267792	0.143154	0.0909101	-0.548375	0.0127902	0.765067	0.577888	1.01287	1
met-a-461	bbj-a-148	Prostate cancer || id:bbj-a-148	3-carboxy-4-methyl-5-propyl-2-furanpropanoate (CMPF)	Weighted median	12	-0.174506	0.100628	0.082888	-0.371736	0.0227248	0.839872	0.689536	1.02298	1
met-a-462	bbj-a-148	Prostate cancer || id:bbj-a-148	3-(4-hydroxyphenyl)lactate	Inverse variance weighted	17	0.24417	0.385231	0.526193	-0.510882	0.999222	1.27656	0.599966	2.71617	1
met-a-462	bbj-a-148	Prostate cancer || id:bbj-a-148	3-(4-hydroxyphenyl)lactate	MR Egger	17	0.0472259	0.718085	0.948432	-1.36022	1.45467	1.04836	0.256604	4.28308	1
met-a-462	bbj-a-148	Prostate cancer || id:bbj-a-148	3-(4-hydroxyphenyl)lactate	Weighted median	17	0.199605	0.524331	0.703437	-0.828083	1.22729	1.22092	0.436886	3.41198	1
met-a-463	bbj-a-148	Prostate cancer || id:bbj-a-148	Acetylcarnitine	Inverse variance weighted	15	-0.0426216	0.374037	0.909277	-0.775735	0.690492	0.958274	0.460365	1.9947	1
met-a-463	bbj-a-148	Prostate cancer || id:bbj-a-148	Acetylcarnitine	MR Egger	15	-0.350091	0.781872	0.661697	-1.88256	1.18238	0.704624	0.1522	3.26212	1
met-a-463	bbj-a-148	Prostate cancer || id:bbj-a-148	Acetylcarnitine	Weighted median	15	-0.158438	0.515333	0.758503	-1.16849	0.851615	0.853476	0.310836	2.34343	1
met-a-464	bbj-a-148	Prostate cancer || id:bbj-a-148	Serine	Inverse variance weighted	30	0.430009	0.366718	0.240961	-0.288758	1.14878	1.53727	0.749193	3.15433	1
met-a-464	bbj-a-148	Prostate cancer || id:bbj-a-148	Serine	MR Egger	30	1.11199	0.906879	0.230345	-0.66549	2.88948	3.04041	0.514022	17.9839	1
met-a-464	bbj-a-148	Prostate cancer || id:bbj-a-148	Serine	Weighted median	30	0.678974	0.571124	0.234504	-0.440429	1.79838	1.97185	0.64376	6.03983	1
met-a-465	bbj-a-148	Prostate cancer || id:bbj-a-148	Trans-4-hydroxyproline	Inverse variance weighted	6	0.420173	0.422138	0.319569	-0.407217	1.24756	1.52222	0.665499	3.48185	1
met-a-465	bbj-a-148	Prostate cancer || id:bbj-a-148	Trans-4-hydroxyproline	MR Egger	6	-0.579871	0.890715	0.550541	-2.32567	1.16593	0.55997	0.0977177	3.20891	1
met-a-465	bbj-a-148	Prostate cancer || id:bbj-a-148	Trans-4-hydroxyproline	Weighted median	6	0.0405247	0.542742	0.94048	-1.02325	1.1043	1.04136	0.359425	3.01711	1
met-a-466	bbj-a-148	Prostate cancer || id:bbj-a-148	Glutamate	Inverse variance weighted	3	0.367672	0.674905	0.585907	-0.955142	1.69049	1.44437	0.384758	5.42212	1
met-a-466	bbj-a-148	Prostate cancer || id:bbj-a-148	Glutamate	MR Egger	3	-9.7917	9.29052	0.483284	-28.0011	8.41772	5.59139e-05	6.90668e-13	4526.58	1
met-a-466	bbj-a-148	Prostate cancer || id:bbj-a-148	Glutamate	Weighted median	3	0.0846094	0.857366	0.921388	-1.59583	1.76505	1.08829	0.20274	5.84185	1
met-a-467	bbj-a-148	Prostate cancer || id:bbj-a-148	Hexanoylcarnitine	Inverse variance weighted	13	-0.0242684	0.299231	0.93536	-0.610761	0.562224	0.976024	0.542938	1.75457	1
met-a-467	bbj-a-148	Prostate cancer || id:bbj-a-148	Hexanoylcarnitine	MR Egger	13	0.094411	0.683588	0.892649	-1.24542	1.43424	1.09901	0.28782	4.19647	1
met-a-467	bbj-a-148	Prostate cancer || id:bbj-a-148	Hexanoylcarnitine	Weighted median	13	0.216383	0.385795	0.574883	-0.539776	0.972541	1.24158	0.582879	2.64466	1
met-a-468	bbj-a-148	Prostate cancer || id:bbj-a-148	Glycine	Inverse variance weighted	21	-0.589499	0.311824	0.0586932	-1.20067	0.0216767	0.554605	0.300991	1.02191	1
met-a-468	bbj-a-148	Prostate cancer || id:bbj-a-148	Glycine	MR Egger	21	-0.490124	0.549641	0.383699	-1.56742	0.587172	0.61255	0.208583	1.79889	1
met-a-468	bbj-a-148	Prostate cancer || id:bbj-a-148	Glycine	Weighted median	21	-0.343441	0.362139	0.342943	-1.05323	0.366352	0.709325	0.348808	1.44246	1
met-a-469	bbj-a-148	Prostate cancer || id:bbj-a-148	Alanine	Inverse variance weighted	22	0.15882	0.479564	0.740511	-0.781125	1.09877	1.17213	0.457891	3.00046	1
met-a-469	bbj-a-148	Prostate cancer || id:bbj-a-148	Alanine	MR Egger	22	0.665357	1.16891	0.57555	-1.6257	2.95642	1.94518	0.196774	19.2289	1
met-a-469	bbj-a-148	Prostate cancer || id:bbj-a-148	Alanine	Weighted median	22	0.687881	0.717504	0.337703	-0.718426	2.09419	1.9895	0.487519	8.11885	1
met-a-470	bbj-a-148	Prostate cancer || id:bbj-a-148	Glycochenodeoxycholate	Inverse variance weighted	13	0.0920787	0.0990418	0.352529	-0.102043	0.286201	1.09645	0.902991	1.33136	1
met-a-470	bbj-a-148	Prostate cancer || id:bbj-a-148	Glycochenodeoxycholate	MR Egger	13	0.26975	0.203598	0.212064	-0.129302	0.668802	1.30964	0.878708	1.9519	1
met-a-470	bbj-a-148	Prostate cancer || id:bbj-a-148	Glycochenodeoxycholate	Weighted median	13	0.133092	0.126767	0.293767	-0.115371	0.381554	1.14235	0.891035	1.46456	1
met-a-471	bbj-a-148	Prostate cancer || id:bbj-a-148	2-aminobutyrate	Inverse variance weighted	26	0.435559	0.395078	0.27026	-0.338793	1.20991	1.54583	0.71263	3.35319	1
met-a-471	bbj-a-148	Prostate cancer || id:bbj-a-148	2-aminobutyrate	MR Egger	26	0.637169	1.05497	0.55153	-1.43056	2.7049	1.89112	0.239174	14.9528	1
met-a-471	bbj-a-148	Prostate cancer || id:bbj-a-148	2-aminobutyrate	Weighted median	26	0.163431	0.562609	0.771444	-0.939283	1.26614	1.17754	0.390908	3.54715	1
met-a-472	bbj-a-148	Prostate cancer || id:bbj-a-148	Scyllo-inositol	Inverse variance weighted	11	-0.555775	0.422218	0.188066	-1.38332	0.271773	0.573627	0.250744	1.31229	1
met-a-472	bbj-a-148	Prostate cancer || id:bbj-a-148	Scyllo-inositol	MR Egger	11	-1.86707	1.05516	0.110598	-3.93518	0.201034	0.154576	0.0195423	1.22267	1
met-a-472	bbj-a-148	Prostate cancer || id:bbj-a-148	Scyllo-inositol	Weighted median	11	-0.79342	0.503754	0.115253	-1.78078	0.193937	0.452295	0.168507	1.21402	1
met-a-473	bbj-a-148	Prostate cancer || id:bbj-a-148	Dodecanedioate	Inverse variance weighted	6	-0.364585	0.379898	0.337211	-1.10918	0.380015	0.694485	0.329828	1.46231	1
met-a-473	bbj-a-148	Prostate cancer || id:bbj-a-148	Dodecanedioate	MR Egger	6	2.08658	1.08098	0.125778	-0.0321504	4.2053	8.05729	0.968361	67.041	1
met-a-473	bbj-a-148	Prostate cancer || id:bbj-a-148	Dodecanedioate	Weighted median	6	0.111217	0.394362	0.77793	-0.661733	0.884167	1.11764	0.515957	2.42097	1
met-a-474	bbj-a-148	Prostate cancer || id:bbj-a-148	Gamma-glutamylvaline	Inverse variance weighted	14	-0.116519	0.664026	0.860707	-1.41801	1.18497	0.890013	0.242196	3.27059	1
met-a-474	bbj-a-148	Prostate cancer || id:bbj-a-148	Gamma-glutamylvaline	MR Egger	14	0.16704	2.50819	0.947999	-4.74902	5.0831	1.1818	0.00866022	161.272	1
met-a-474	bbj-a-148	Prostate cancer || id:bbj-a-148	Gamma-glutamylvaline	Weighted median	14	0.261791	0.760319	0.730607	-1.22843	1.75202	1.29926	0.292751	5.76622	1
met-a-475	bbj-a-148	Prostate cancer || id:bbj-a-148	Indolepropionate	Inverse variance weighted	16	-0.0389234	0.181931	0.83059	-0.395509	0.317662	0.961824	0.673337	1.37391	1
met-a-475	bbj-a-148	Prostate cancer || id:bbj-a-148	Indolepropionate	MR Egger	16	-0.0987636	0.3491	0.781386	-0.782999	0.585472	0.905957	0.457033	1.79584	1
met-a-475	bbj-a-148	Prostate cancer || id:bbj-a-148	Indolepropionate	Weighted median	16	-0.0584114	0.253119	0.817496	-0.554524	0.437702	0.943262	0.574345	1.54914	1
met-a-476	bbj-a-148	Prostate cancer || id:bbj-a-148	Butyrylcarnitine	Inverse variance weighted	21	-0.0537911	0.153906	0.726709	-0.355446	0.247864	0.94763	0.700861	1.28129	1
met-a-476	bbj-a-148	Prostate cancer || id:bbj-a-148	Butyrylcarnitine	MR Egger	21	-0.36435	0.224126	0.120496	-0.803637	0.0749364	0.694648	0.447698	1.07782	1
met-a-476	bbj-a-148	Prostate cancer || id:bbj-a-148	Butyrylcarnitine	Weighted median	21	-0.176723	0.169321	0.296617	-0.508591	0.155146	0.838012	0.601342	1.16783	1
met-a-477	bbj-a-148	Prostate cancer || id:bbj-a-148	Myristoleate (14:1n5)	Inverse variance weighted	11	-0.235077	0.259428	0.364864	-0.743557	0.273402	0.79051	0.47542	1.31443	1
met-a-477	bbj-a-148	Prostate cancer || id:bbj-a-148	Myristoleate (14:1n5)	MR Egger	11	-0.910672	0.388639	0.0437878	-1.6724	-0.148939	0.402254	0.187795	0.861621	1
met-a-477	bbj-a-148	Prostate cancer || id:bbj-a-148	Myristoleate (14:1n5)	Weighted median	11	-0.21754	0.339857	0.522113	-0.88366	0.44858	0.804496	0.413268	1.56609	1
met-a-478	bbj-a-148	Prostate cancer || id:bbj-a-148	Dehydroisoandrosterone sulfate (DHEA-S)	Inverse variance weighted	18	-0.0224911	0.23027	0.922192	-0.47382	0.428838	0.97776	0.622619	1.53547	1
met-a-478	bbj-a-148	Prostate cancer || id:bbj-a-148	Dehydroisoandrosterone sulfate (DHEA-S)	MR Egger	18	-1.19346	0.781384	0.146197	-2.72497	0.338057	0.303172	0.0655482	1.40222	1
met-a-478	bbj-a-148	Prostate cancer || id:bbj-a-148	Dehydroisoandrosterone sulfate (DHEA-S)	Weighted median	18	-0.168873	0.310662	0.586725	-0.777771	0.440026	0.844617	0.459429	1.55275	1
met-a-479	bbj-a-148	Prostate cancer || id:bbj-a-148	Propionylcarnitine	Inverse variance weighted	22	-0.197821	0.390676	0.612607	-0.963545	0.567903	0.820517	0.381538	1.76456	1
met-a-479	bbj-a-148	Prostate cancer || id:bbj-a-148	Propionylcarnitine	MR Egger	22	-0.187258	0.931216	0.84266	-2.01244	1.63793	0.82923	0.133662	5.14449	1
met-a-479	bbj-a-148	Prostate cancer || id:bbj-a-148	Propionylcarnitine	Weighted median	22	-0.0948295	0.53997	0.860592	-1.15317	0.963512	0.909528	0.315634	2.62088	1
met-a-480	bbj-a-148	Prostate cancer || id:bbj-a-148	Caproate (6:0)	Inverse variance weighted	32	0.368514	0.469687	0.432691	-0.552072	1.2891	1.44558	0.575756	3.62952	1
met-a-480	bbj-a-148	Prostate cancer || id:bbj-a-148	Caproate (6:0)	MR Egger	32	0.916302	1.42055	0.523807	-1.86797	3.70058	2.50003	0.154437	40.4706	1
met-a-480	bbj-a-148	Prostate cancer || id:bbj-a-148	Caproate (6:0)	Weighted median	32	-0.150958	0.688047	0.826338	-1.49953	1.19761	0.859883	0.223235	3.3122	1
met-a-481	bbj-a-148	Prostate cancer || id:bbj-a-148	Caprylate (8:0)	Inverse variance weighted	29	0.317655	0.381038	0.404475	-0.42918	1.06449	1.3739	0.651043	2.89936	1
met-a-481	bbj-a-148	Prostate cancer || id:bbj-a-148	Caprylate (8:0)	MR Egger	29	0.500969	0.709947	0.486454	-0.890527	1.89246	1.65032	0.41044	6.6357	1
met-a-481	bbj-a-148	Prostate cancer || id:bbj-a-148	Caprylate (8:0)	Weighted median	29	0.446372	0.576839	0.439034	-0.684232	1.57698	1.56263	0.504478	4.8403	1
met-a-482	bbj-a-148	Prostate cancer || id:bbj-a-148	10-undecenoate (11:1n1)	Inverse variance weighted	23	-0.0388914	0.146218	0.790253	-0.325479	0.247696	0.961855	0.722181	1.28107	1
met-a-482	bbj-a-148	Prostate cancer || id:bbj-a-148	10-undecenoate (11:1n1)	MR Egger	23	0.183365	0.195563	0.359094	-0.199937	0.566668	1.20125	0.818782	1.76239	1
met-a-482	bbj-a-148	Prostate cancer || id:bbj-a-148	10-undecenoate (11:1n1)	Weighted median	23	0.0219245	0.179568	0.902823	-0.330029	0.373878	1.02217	0.718903	1.45336	1
met-a-483	bbj-a-148	Prostate cancer || id:bbj-a-148	Docosapentaenoate (n3 DPA; 22:5n3)	Inverse variance weighted	9	-0.259568	0.279544	0.353127	-0.807475	0.288338	0.771385	0.445983	1.33421	1
met-a-483	bbj-a-148	Prostate cancer || id:bbj-a-148	Docosapentaenoate (n3 DPA; 22:5n3)	MR Egger	9	0.128083	0.921465	0.893365	-1.67799	1.93415	1.13665	0.186749	6.91819	1
met-a-483	bbj-a-148	Prostate cancer || id:bbj-a-148	Docosapentaenoate (n3 DPA; 22:5n3)	Weighted median	9	-0.0797054	0.375379	0.831847	-0.815448	0.656038	0.923388	0.442441	1.92714	1
met-a-484	bbj-a-148	Prostate cancer || id:bbj-a-148	X-11204	Inverse variance weighted	23	-0.0376958	0.587158	0.948811	-1.18852	1.11313	0.963006	0.30467	3.04388	1
met-a-484	bbj-a-148	Prostate cancer || id:bbj-a-148	X-11204	MR Egger	23	-0.60022	1.98914	0.765812	-4.49893	3.29849	0.548691	0.0111208	27.0719	1
met-a-484	bbj-a-148	Prostate cancer || id:bbj-a-148	X-11204	Weighted median	23	0.00731995	0.817102	0.992852	-1.5942	1.60884	1.00735	0.203071	4.99701	1
met-a-485	bbj-a-148	Prostate cancer || id:bbj-a-148	X-02269	Inverse variance weighted	8	-0.225559	0.164063	0.169183	-0.547122	0.0960042	0.79807	0.578613	1.10076	1
met-a-485	bbj-a-148	Prostate cancer || id:bbj-a-148	X-02269	MR Egger	8	0.0865729	0.421008	0.843877	-0.738602	0.911748	1.09043	0.477781	2.48867	1
met-a-485	bbj-a-148	Prostate cancer || id:bbj-a-148	X-02269	Weighted median	8	-0.162762	0.211834	0.442281	-0.577957	0.252433	0.849793	0.561044	1.28715	1
met-a-486	bbj-a-148	Prostate cancer || id:bbj-a-148	Phenol sulfate	Inverse variance weighted	9	-0.0962767	0.18529	0.603343	-0.459445	0.266892	0.908213	0.631634	1.3059	1
met-a-486	bbj-a-148	Prostate cancer || id:bbj-a-148	Phenol sulfate	MR Egger	9	0.667711	0.529	0.247297	-0.369129	1.70455	1.94977	0.691336	5.49891	1
met-a-486	bbj-a-148	Prostate cancer || id:bbj-a-148	Phenol sulfate	Weighted median	9	-0.0152583	0.241403	0.949602	-0.488408	0.457892	0.984857	0.613602	1.58074	1
met-a-487	bbj-a-148	Prostate cancer || id:bbj-a-148	X-06126	Inverse variance weighted	11	0.339377	0.326858	0.29913	-0.301264	0.980019	1.40407	0.739882	2.66451	1
met-a-487	bbj-a-148	Prostate cancer || id:bbj-a-148	X-06126	MR Egger	11	-0.123009	0.902665	0.894605	-1.89223	1.64621	0.884255	0.150735	5.1873	1
met-a-487	bbj-a-148	Prostate cancer || id:bbj-a-148	X-06126	Weighted median	11	0.210474	0.431805	0.625955	-0.635864	1.05681	1.23426	0.529478	2.87719	1
met-a-488	bbj-a-148	Prostate cancer || id:bbj-a-148	X-07765	Inverse variance weighted	11	0.0996988	0.0604552	0.0991199	-0.0187934	0.218191	1.10484	0.981382	1.24382	1
met-a-488	bbj-a-148	Prostate cancer || id:bbj-a-148	X-07765	MR Egger	11	0.177342	0.0966335	0.0996681	-0.0120593	0.366744	1.19404	0.988013	1.44303	1
met-a-488	bbj-a-148	Prostate cancer || id:bbj-a-148	X-07765	Weighted median	11	0.106929	0.078883	0.175244	-0.0476813	0.26154	1.11286	0.953438	1.29893	1
met-a-489	bbj-a-148	Prostate cancer || id:bbj-a-148	X-11247	Inverse variance weighted	15	0.114908	0.117266	0.327143	-0.114935	0.34475	1.12177	0.891424	1.41164	1
met-a-489	bbj-a-148	Prostate cancer || id:bbj-a-148	X-11247	MR Egger	15	0.29783	0.261457	0.275211	-0.214627	0.810287	1.34693	0.806843	2.24855	1
met-a-489	bbj-a-148	Prostate cancer || id:bbj-a-148	X-11247	Weighted median	15	0.133163	0.178265	0.455068	-0.216237	0.482563	1.14244	0.805544	1.62022	1
met-a-490	bbj-a-148	Prostate cancer || id:bbj-a-148	X-11261	Inverse variance weighted	11	-0.114318	0.266989	0.668524	-0.637616	0.408981	0.891974	0.528551	1.50528	1
met-a-490	bbj-a-148	Prostate cancer || id:bbj-a-148	X-11261	MR Egger	11	-0.909653	0.951919	0.364237	-2.77541	0.956109	0.402664	0.0623236	2.60155	1
met-a-490	bbj-a-148	Prostate cancer || id:bbj-a-148	X-11261	Weighted median	11	-0.328861	0.372937	0.377879	-1.05982	0.402097	0.719743	0.346519	1.49496	1
met-a-491	bbj-a-148	Prostate cancer || id:bbj-a-148	Bilirubin (E,E)*	Inverse variance weighted	9	-0.181299	0.184081	0.32468	-0.542099	0.1795	0.834186	0.581526	1.19662	1
met-a-491	bbj-a-148	Prostate cancer || id:bbj-a-148	Bilirubin (E,E)*	MR Egger	9	-0.474314	0.34591	0.21265	-1.1523	0.203669	0.622312	0.31591	1.22589	1
met-a-491	bbj-a-148	Prostate cancer || id:bbj-a-148	Bilirubin (E,E)*	Weighted median	9	-0.288331	0.226779	0.20358	-0.732817	0.156156	0.749514	0.480554	1.16901	1
met-a-492	bbj-a-148	Prostate cancer || id:bbj-a-148	X-02249	Inverse variance weighted	7	0.0480592	0.458305	0.916485	-0.850219	0.946337	1.04923	0.427321	2.57626	1
met-a-492	bbj-a-148	Prostate cancer || id:bbj-a-148	X-02249	MR Egger	7	0.487677	3.02897	0.878393	-5.4491	6.42445	1.62853	0.00430019	616.742	1
met-a-492	bbj-a-148	Prostate cancer || id:bbj-a-148	X-02249	Weighted median	7	-0.00120046	0.578758	0.998345	-1.13557	1.13316	0.9988	0.32124	3.10547	1
met-a-493	bbj-a-148	Prostate cancer || id:bbj-a-148	Heme*	Inverse variance weighted	12	-0.0514263	0.265912	0.846649	-0.572614	0.469762	0.949874	0.564049	1.59961	1
met-a-493	bbj-a-148	Prostate cancer || id:bbj-a-148	Heme*	MR Egger	12	-0.566251	0.651074	0.404846	-1.84236	0.709853	0.56765	0.158444	2.03369	1
met-a-493	bbj-a-148	Prostate cancer || id:bbj-a-148	Heme*	Weighted median	12	-0.234182	0.341485	0.492855	-0.903493	0.435129	0.791218	0.405152	1.54516	1
met-a-494	bbj-a-148	Prostate cancer || id:bbj-a-148	X-11299	Inverse variance weighted	11	0.0438339	0.141112	0.75608	-0.232745	0.320413	1.04481	0.792356	1.3777	1
met-a-494	bbj-a-148	Prostate cancer || id:bbj-a-148	X-11299	MR Egger	11	1.02969	0.686334	0.167782	-0.315529	2.3749	2.80019	0.729403	10.75	1
met-a-494	bbj-a-148	Prostate cancer || id:bbj-a-148	X-11299	Weighted median	11	0.101168	0.179231	0.572442	-0.250124	0.452461	1.10646	0.778704	1.57218	1
met-a-495	bbj-a-148	Prostate cancer || id:bbj-a-148	X-11315	Inverse variance weighted	22	0.267604	0.216805	0.217089	-0.157334	0.692543	1.30683	0.854418	1.99879	1
met-a-495	bbj-a-148	Prostate cancer || id:bbj-a-148	X-11315	MR Egger	22	0.408979	0.401027	0.319989	-0.377035	1.19499	1.50528	0.685892	3.30353	1
met-a-495	bbj-a-148	Prostate cancer || id:bbj-a-148	X-11315	Weighted median	22	0.307784	0.293113	0.293694	-0.266717	0.882285	1.36041	0.76589	2.41641	1
met-a-496	bbj-a-148	Prostate cancer || id:bbj-a-148	X-11317	Inverse variance weighted	27	-0.261621	0.42115	0.534465	-1.08708	0.563834	0.769803	0.337201	1.7574	1
met-a-496	bbj-a-148	Prostate cancer || id:bbj-a-148	X-11317	MR Egger	27	0.306509	0.913469	0.740014	-1.48389	2.09691	1.35867	0.226754	8.14095	1
met-a-496	bbj-a-148	Prostate cancer || id:bbj-a-148	X-11317	Weighted median	27	-0.0991412	0.623616	0.873686	-1.32143	1.12315	0.905615	0.266754	3.07451	1
met-a-497	bbj-a-148	Prostate cancer || id:bbj-a-148	1-linoleoylglycerophosphoethanolamine*	Inverse variance weighted	11	-0.314558	0.288058	0.274835	-0.879152	0.250036	0.730111	0.415135	1.28407	1
met-a-497	bbj-a-148	Prostate cancer || id:bbj-a-148	1-linoleoylglycerophosphoethanolamine*	MR Egger	11	-0.903315	0.767026	0.269125	-2.40669	0.600056	0.405224	0.0901135	1.82222	1
met-a-497	bbj-a-148	Prostate cancer || id:bbj-a-148	1-linoleoylglycerophosphoethanolamine*	Weighted median	11	-0.588928	0.400282	0.141215	-1.37348	0.195624	0.554922	0.253224	1.21607	1
met-a-498	bbj-a-148	Prostate cancer || id:bbj-a-148	X-11327	Inverse variance weighted	23	-0.152154	0.511628	0.766167	-1.15494	0.850636	0.858856	0.315075	2.34113	1
met-a-498	bbj-a-148	Prostate cancer || id:bbj-a-148	X-11327	MR Egger	23	1.11147	1.59896	0.494599	-2.02249	4.24543	3.03883	0.132326	69.786	1
met-a-498	bbj-a-148	Prostate cancer || id:bbj-a-148	X-11327	Weighted median	23	-0.467323	0.71933	0.515909	-1.87721	0.942563	0.626677	0.153017	2.56655	1
met-a-499	bbj-a-148	Prostate cancer || id:bbj-a-148	X-11334	Inverse variance weighted	25	0.19685	0.396936	0.619948	-0.581145	0.974845	1.21756	0.559258	2.65076	1
met-a-499	bbj-a-148	Prostate cancer || id:bbj-a-148	X-11334	MR Egger	25	0.592988	1.20236	0.626555	-1.76363	2.94961	1.80939	0.171422	19.0984	1
met-a-499	bbj-a-148	Prostate cancer || id:bbj-a-148	X-11334	Weighted median	25	0.389978	0.447445	0.383444	-0.487013	1.26697	1.47695	0.614459	3.55008	1
met-a-500	bbj-a-148	Prostate cancer || id:bbj-a-148	3-dehydrocarnitine*	Inverse variance weighted	21	0.636427	0.37174	0.0868924	-0.0921828	1.36504	1.88972	0.911938	3.91587	1
met-a-500	bbj-a-148	Prostate cancer || id:bbj-a-148	3-dehydrocarnitine*	MR Egger	21	-1.0984	0.977334	0.275064	-3.01398	0.817169	0.333402	0.0490959	2.26408	1
met-a-500	bbj-a-148	Prostate cancer || id:bbj-a-148	3-dehydrocarnitine*	Weighted median	21	0.580487	0.384388	0.131003	-0.172913	1.33389	1.78691	0.841211	3.79577	1
met-a-501	bbj-a-148	Prostate cancer || id:bbj-a-148	Pyroglutamine*	Inverse variance weighted	16	-0.39649	0.257479	0.123586	-0.901149	0.108168	0.672677	0.406103	1.11423	1
met-a-501	bbj-a-148	Prostate cancer || id:bbj-a-148	Pyroglutamine*	MR Egger	16	-1.05995	0.883134	0.249972	-2.79089	0.670992	0.346473	0.0613664	1.95618	1
met-a-501	bbj-a-148	Prostate cancer || id:bbj-a-148	Pyroglutamine*	Weighted median	16	-0.487729	0.352439	0.166398	-1.17851	0.20305	0.614019	0.307737	1.22513	1
met-a-502	bbj-a-148	Prostate cancer || id:bbj-a-148	C-glycosyltryptophan*	Inverse variance weighted	18	-0.119186	0.521335	0.819167	-1.141	0.90263	0.887643	0.319499	2.46608	1
met-a-502	bbj-a-148	Prostate cancer || id:bbj-a-148	C-glycosyltryptophan*	MR Egger	18	-0.359466	0.951704	0.710611	-2.22481	1.50587	0.698049	0.108088	4.50809	1
met-a-502	bbj-a-148	Prostate cancer || id:bbj-a-148	C-glycosyltryptophan*	Weighted median	18	-0.245487	0.730845	0.736951	-1.67794	1.18697	0.782324	0.186758	3.27713	1
met-a-503	bbj-a-148	Prostate cancer || id:bbj-a-148	X-11374	Inverse variance weighted	16	-0.449322	0.180973	0.0130348	-0.804028	-0.0946156	0.638061	0.447523	0.909723	1
met-a-503	bbj-a-148	Prostate cancer || id:bbj-a-148	X-11374	MR Egger	16	-0.701198	0.623795	0.279883	-1.92384	0.52144	0.495991	0.146046	1.68445	1
met-a-503	bbj-a-148	Prostate cancer || id:bbj-a-148	X-11374	Weighted median	16	-0.337523	0.24393	0.166454	-0.815627	0.14058	0.713535	0.442362	1.15094	1
met-a-504	bbj-a-148	Prostate cancer || id:bbj-a-148	X-11381	Inverse variance weighted	13	-0.877858	0.635015	0.166842	-2.12249	0.366771	0.415672	0.119734	1.44307	1
met-a-504	bbj-a-148	Prostate cancer || id:bbj-a-148	X-11381	MR Egger	13	1.63455	1.92885	0.414819	-2.146	5.41509	5.12713	0.116951	224.774	1
met-a-504	bbj-a-148	Prostate cancer || id:bbj-a-148	X-11381	Weighted median	13	-0.0549629	0.627823	0.930238	-1.2855	1.17557	0.94652	0.276514	3.23999	1
met-a-505	bbj-a-148	Prostate cancer || id:bbj-a-148	X-03056--N-[3-(2-Oxopyrrolidin-1-yl)propyl]acetamide	Inverse variance weighted	22	-0.680845	0.267765	0.0110003	-1.20566	-0.156024	0.506189	0.299493	0.855538	1
met-a-505	bbj-a-148	Prostate cancer || id:bbj-a-148	X-03056--N-[3-(2-Oxopyrrolidin-1-yl)propyl]acetamide	MR Egger	22	-1.07617	0.566797	0.072129	-2.1871	0.0347487	0.340897	0.112242	1.03536	1
met-a-505	bbj-a-148	Prostate cancer || id:bbj-a-148	X-03056--N-[3-(2-Oxopyrrolidin-1-yl)propyl]acetamide	Weighted median	22	-0.951745	0.40439	0.0185959	-1.74435	-0.159141	0.386067	0.174759	0.852876	1
met-a-506	bbj-a-148	Prostate cancer || id:bbj-a-148	X-11412	Inverse variance weighted	24	-0.572315	0.570838	0.31606	-1.69116	0.546527	0.564218	0.184306	1.72724	1
met-a-506	bbj-a-148	Prostate cancer || id:bbj-a-148	X-11412	MR Egger	24	-2.0387	2.78109	0.471263	-7.48965	3.41224	0.130198	0.000558841	30.3332	1
met-a-506	bbj-a-148	Prostate cancer || id:bbj-a-148	X-11412	Weighted median	24	-0.997676	0.744202	0.180051	-2.45631	0.460959	0.368735	0.0857507	1.58559	1
met-a-507	bbj-a-148	Prostate cancer || id:bbj-a-148	X-01911	Inverse variance weighted	14	-0.199182	0.218105	0.361115	-0.626668	0.228303	0.8194	0.534369	1.25647	1
met-a-507	bbj-a-148	Prostate cancer || id:bbj-a-148	X-01911	MR Egger	14	2.02968	1.13656	0.099404	-0.197982	4.25734	7.61166	0.820385	70.6222	1
met-a-507	bbj-a-148	Prostate cancer || id:bbj-a-148	X-01911	Weighted median	14	0.130508	0.280718	0.641997	-0.419699	0.680715	1.13941	0.657244	1.97529	1
met-a-508	bbj-a-148	Prostate cancer || id:bbj-a-148	X-11422--xanthine	Inverse variance weighted	2	-1.19362	0.81281	0.141965	-2.78673	0.399487	0.303122	0.0616225	1.49106	1
met-a-509	bbj-a-148	Prostate cancer || id:bbj-a-148	X-11423--O-sulfo-L-tyrosine	Inverse variance weighted	22	-0.389043	0.520908	0.455151	-1.41002	0.631937	0.677705	0.244138	1.88125	1
met-a-509	bbj-a-148	Prostate cancer || id:bbj-a-148	X-11423--O-sulfo-L-tyrosine	MR Egger	22	-2.2537	1.56092	0.164271	-5.3131	0.805704	0.10501	0.00492664	2.23827	1
met-a-509	bbj-a-148	Prostate cancer || id:bbj-a-148	X-11423--O-sulfo-L-tyrosine	Weighted median	22	-0.750319	0.744815	0.313747	-2.21016	0.709518	0.472216	0.109683	2.03301	1
met-a-510	bbj-a-148	Prostate cancer || id:bbj-a-148	X-09789	Inverse variance weighted	11	-0.219177	0.160137	0.171099	-0.533045	0.0946918	0.80318	0.586815	1.09932	1
met-a-510	bbj-a-148	Prostate cancer || id:bbj-a-148	X-09789	MR Egger	11	-0.275684	0.453915	0.558631	-1.16536	0.613989	0.759053	0.311811	1.84779	1
met-a-510	bbj-a-148	Prostate cancer || id:bbj-a-148	X-09789	Weighted median	11	-0.136999	0.228447	0.548709	-0.584754	0.310757	0.871971	0.557243	1.36446	1
met-a-511	bbj-a-148	Prostate cancer || id:bbj-a-148	X-11437	Inverse variance weighted	11	0.0684757	0.0563612	0.224387	-0.0419922	0.178944	1.07087	0.958877	1.19595	1
met-a-511	bbj-a-148	Prostate cancer || id:bbj-a-148	X-11437	MR Egger	11	0.0902719	0.0876649	0.330011	-0.0815513	0.262095	1.09447	0.921685	1.29965	1
met-a-511	bbj-a-148	Prostate cancer || id:bbj-a-148	X-11437	Weighted median	11	0.0689838	0.0563185	0.220618	-0.0414005	0.179368	1.07142	0.959445	1.19646	1
met-a-512	bbj-a-148	Prostate cancer || id:bbj-a-148	X-11438	Inverse variance weighted	23	-0.103584	0.182749	0.570843	-0.461771	0.254604	0.901601	0.630167	1.28995	1
met-a-512	bbj-a-148	Prostate cancer || id:bbj-a-148	X-11438	MR Egger	23	-0.350459	0.384591	0.372505	-1.10426	0.403339	0.704364	0.331457	1.49681	1
met-a-512	bbj-a-148	Prostate cancer || id:bbj-a-148	X-11438	Weighted median	23	-0.175389	0.246413	0.476609	-0.658359	0.307581	0.839131	0.5177	1.36013	1
met-a-513	bbj-a-148	Prostate cancer || id:bbj-a-148	X-11440	Inverse variance weighted	15	0.174872	0.134578	0.193804	-0.0889014	0.438646	1.19109	0.914936	1.55061	1
met-a-513	bbj-a-148	Prostate cancer || id:bbj-a-148	X-11440	MR Egger	15	0.0395357	0.212297	0.855141	-0.376567	0.455639	1.04033	0.686213	1.57718	1
met-a-513	bbj-a-148	Prostate cancer || id:bbj-a-148	X-11440	Weighted median	15	0.139247	0.176129	0.429179	-0.205966	0.484461	1.14941	0.813861	1.6233	1
met-a-514	bbj-a-148	Prostate cancer || id:bbj-a-148	X-11441	Inverse variance weighted	12	-0.0816914	0.165667	0.621937	-0.406398	0.243015	0.921556	0.666045	1.27509	1
met-a-514	bbj-a-148	Prostate cancer || id:bbj-a-148	X-11441	MR Egger	12	0.0975795	0.259522	0.714773	-0.411084	0.606243	1.1025	0.662931	1.83353	1
met-a-514	bbj-a-148	Prostate cancer || id:bbj-a-148	X-11441	Weighted median	12	-0.010495	0.21783	0.961573	-0.437441	0.416451	0.98956	0.645686	1.51657	1
met-a-515	bbj-a-148	Prostate cancer || id:bbj-a-148	X-11442	Inverse variance weighted	14	0.0647368	0.133042	0.626549	-0.196025	0.325499	1.06688	0.821991	1.38472	1
met-a-515	bbj-a-148	Prostate cancer || id:bbj-a-148	X-11442	MR Egger	14	-0.000329396	0.194901	0.998679	-0.382336	0.381677	0.999671	0.682266	1.46474	1
met-a-515	bbj-a-148	Prostate cancer || id:bbj-a-148	X-11442	Weighted median	14	0.00604419	0.172486	0.972046	-0.332028	0.344116	1.00606	0.717467	1.41074	1
met-a-516	bbj-a-148	Prostate cancer || id:bbj-a-148	X-11444	Inverse variance weighted	10	-0.19767	0.391324	0.613466	-0.964664	0.569324	0.820641	0.381111	1.76707	1
met-a-516	bbj-a-148	Prostate cancer || id:bbj-a-148	X-11444	MR Egger	10	-0.432481	0.876955	0.635149	-2.15131	1.28635	0.648897	0.116331	3.61955	1
met-a-516	bbj-a-148	Prostate cancer || id:bbj-a-148	X-11444	Weighted median	10	-0.365166	0.485043	0.451539	-1.31585	0.585519	0.694081	0.268246	1.79592	1
met-a-517	bbj-a-148	Prostate cancer || id:bbj-a-148	X-11445--5-alpha-pregnan-3beta,20alpha-disulfate	Inverse variance weighted	11	0.31504	0.131357	0.0164693	0.0575798	0.5725	1.37031	1.05927	1.77269	1
met-a-517	bbj-a-148	Prostate cancer || id:bbj-a-148	X-11445--5-alpha-pregnan-3beta,20alpha-disulfate	MR Egger	11	0.118525	0.556303	0.83603	-0.971828	1.20888	1.12583	0.378391	3.34972	1
met-a-517	bbj-a-148	Prostate cancer || id:bbj-a-148	X-11445--5-alpha-pregnan-3beta,20alpha-disulfate	Weighted median	11	0.258311	0.168238	0.124689	-0.0714361	0.588057	1.29474	0.931056	1.80049	1
met-a-518	bbj-a-148	Prostate cancer || id:bbj-a-148	X-11452	Inverse variance weighted	6	0.205461	0.275036	0.455045	-0.333611	0.744532	1.22809	0.716333	2.10546	1
met-a-518	bbj-a-148	Prostate cancer || id:bbj-a-148	X-11452	MR Egger	6	-0.527689	0.98059	0.619031	-2.44965	1.39427	0.589967	0.0863241	4.03202	1
met-a-518	bbj-a-148	Prostate cancer || id:bbj-a-148	X-11452	Weighted median	6	0.317478	0.338371	0.348114	-0.345729	0.980685	1.37366	0.707704	2.66628	1
met-a-519	bbj-a-148	Prostate cancer || id:bbj-a-148	X-11469	Inverse variance weighted	16	-0.0108858	0.137653	0.936968	-0.280686	0.258915	0.989173	0.755265	1.29552	1
met-a-519	bbj-a-148	Prostate cancer || id:bbj-a-148	X-11469	MR Egger	16	-0.493674	0.493082	0.333721	-1.46012	0.472766	0.610379	0.232209	1.60443	1
met-a-519	bbj-a-148	Prostate cancer || id:bbj-a-148	X-11469	Weighted median	16	-0.151168	0.198604	0.446565	-0.540432	0.238096	0.859703	0.582496	1.26883	1
met-a-520	bbj-a-148	Prostate cancer || id:bbj-a-148	X-11470	Inverse variance weighted	9	-0.308615	0.286187	0.280869	-0.869542	0.252311	0.734463	0.419143	1.287	1
met-a-520	bbj-a-148	Prostate cancer || id:bbj-a-148	X-11470	MR Egger	9	0.114476	0.655486	0.866304	-1.17028	1.39923	1.12129	0.310281	4.05207	1
met-a-520	bbj-a-148	Prostate cancer || id:bbj-a-148	X-11470	Weighted median	9	-0.153276	0.379945	0.686642	-0.897967	0.591415	0.857893	0.407397	1.80654	1
met-a-521	bbj-a-148	Prostate cancer || id:bbj-a-148	X-11478	Inverse variance weighted	10	-0.153102	0.255978	0.54977	-0.654819	0.348615	0.858043	0.519536	1.4171	1
met-a-521	bbj-a-148	Prostate cancer || id:bbj-a-148	X-11478	MR Egger	10	0.297799	0.655705	0.661778	-0.987384	1.58298	1.34689	0.37255	4.86945	1
met-a-521	bbj-a-148	Prostate cancer || id:bbj-a-148	X-11478	Weighted median	10	-0.0086585	0.322639	0.97859	-0.641031	0.623714	0.991379	0.526749	1.86584	1
met-a-522	bbj-a-148	Prostate cancer || id:bbj-a-148	X-11483	Inverse variance weighted	8	0.374626	0.201825	0.0634258	-0.0209505	0.770202	1.45445	0.979267	2.1602	1
met-a-522	bbj-a-148	Prostate cancer || id:bbj-a-148	X-11483	MR Egger	8	-0.163655	0.528606	0.767337	-1.19972	0.872413	0.849034	0.301277	2.39268	1
met-a-522	bbj-a-148	Prostate cancer || id:bbj-a-148	X-11483	Weighted median	8	0.219529	0.270537	0.417103	-0.310724	0.749782	1.24549	0.732916	2.11654	1
met-a-523	bbj-a-148	Prostate cancer || id:bbj-a-148	X-11485	Inverse variance weighted	4	-0.313626	0.349714	0.369821	-0.999066	0.371813	0.730792	0.368223	1.45036	1
met-a-523	bbj-a-148	Prostate cancer || id:bbj-a-148	X-11485	MR Egger	4	-3.68843	2.0718	0.216984	-7.74916	0.37229	0.0250112	0.000431106	1.45105	1
met-a-523	bbj-a-148	Prostate cancer || id:bbj-a-148	X-11485	Weighted median	4	-0.244093	0.436658	0.57616	-1.09994	0.611757	0.783414	0.33289	1.84367	1
met-a-524	bbj-a-148	Prostate cancer || id:bbj-a-148	X-11491	Inverse variance weighted	13	-0.036265	0.135134	0.788419	-0.301128	0.228598	0.964385	0.739983	1.25684	1
met-a-524	bbj-a-148	Prostate cancer || id:bbj-a-148	X-11491	MR Egger	13	-0.205162	0.238848	0.408689	-0.673304	0.26298	0.814515	0.510021	1.3008	1
met-a-524	bbj-a-148	Prostate cancer || id:bbj-a-148	X-11491	Weighted median	13	0.00359999	0.192667	0.985092	-0.374027	0.381227	1.00361	0.687958	1.46408	1
met-a-525	bbj-a-148	Prostate cancer || id:bbj-a-148	X-11497	Inverse variance weighted	13	-0.072448	0.472544	0.87815	-0.998634	0.853738	0.930114	0.368382	2.34841	1
met-a-525	bbj-a-148	Prostate cancer || id:bbj-a-148	X-11497	MR Egger	13	2.45517	2.43553	0.335084	-2.31847	7.22882	11.6485	0.0984242	1378.59	1
met-a-525	bbj-a-148	Prostate cancer || id:bbj-a-148	X-11497	Weighted median	13	0.458275	0.619727	0.459616	-0.75639	1.67294	1.58134	0.469358	5.3278	1
met-a-526	bbj-a-148	Prostate cancer || id:bbj-a-148	HWESASXX*	Inverse variance weighted	5	0.197211	0.347392	0.570245	-0.483678	0.8781	1.218	0.616512	2.40632	1
met-a-526	bbj-a-148	Prostate cancer || id:bbj-a-148	HWESASXX*	MR Egger	5	-1.45984	5.3154	0.801417	-11.878	8.95834	0.232273	6.94129e-06	7772.46	1
met-a-526	bbj-a-148	Prostate cancer || id:bbj-a-148	HWESASXX*	Weighted median	5	0.0677699	0.40419	0.866844	-0.724442	0.859982	1.07012	0.484595	2.36312	1
met-a-527	bbj-a-148	Prostate cancer || id:bbj-a-148	X-11521	Inverse variance weighted	9	0.323539	0.363155	0.372977	-0.388245	1.03532	1.38201	0.678246	2.81601	1
met-a-527	bbj-a-148	Prostate cancer || id:bbj-a-148	X-11521	MR Egger	9	1.01425	1.0707	0.375043	-1.08432	3.11282	2.75729	0.338131	22.4843	1
met-a-527	bbj-a-148	Prostate cancer || id:bbj-a-148	X-11521	Weighted median	9	0.334745	0.455156	0.462065	-0.557361	1.22685	1.39758	0.572718	3.41048	1
met-a-528	bbj-a-148	Prostate cancer || id:bbj-a-148	X-11529	Inverse variance weighted	11	0.0705369	0.0827386	0.393922	-0.0916309	0.232705	1.07308	0.912442	1.26201	1
met-a-528	bbj-a-148	Prostate cancer || id:bbj-a-148	X-11529	MR Egger	11	0.138375	0.116476	0.265233	-0.0899184	0.366669	1.14841	0.914006	1.44292	1
met-a-528	bbj-a-148	Prostate cancer || id:bbj-a-148	X-11529	Weighted median	11	0.0844799	0.0962491	0.380095	-0.104168	0.273128	1.08815	0.901074	1.31407	1
met-a-529	bbj-a-148	Prostate cancer || id:bbj-a-148	X-11530	Inverse variance weighted	10	-0.23578	0.234115	0.31388	-0.694646	0.223085	0.789954	0.499251	1.24993	1
met-a-529	bbj-a-148	Prostate cancer || id:bbj-a-148	X-11530	MR Egger	10	-0.619886	0.362319	0.125467	-1.33003	0.0902589	0.538006	0.264469	1.09446	1
met-a-529	bbj-a-148	Prostate cancer || id:bbj-a-148	X-11530	Weighted median	10	-0.32413	0.256373	0.206126	-0.826622	0.178361	0.723156	0.437525	1.19526	1
met-a-530	bbj-a-148	Prostate cancer || id:bbj-a-148	X-11537	Inverse variance weighted	6	0.175858	0.352458	0.617815	-0.514958	0.866675	1.19227	0.597525	2.37899	1
met-a-530	bbj-a-148	Prostate cancer || id:bbj-a-148	X-11537	MR Egger	6	-1.13542	1.98519	0.597967	-5.02638	2.75555	0.321288	0.00656251	15.7296	1
met-a-530	bbj-a-148	Prostate cancer || id:bbj-a-148	X-11537	Weighted median	6	0.155776	0.378974	0.681038	-0.587012	0.898564	1.16856	0.555986	2.45607	1
met-a-531	bbj-a-148	Prostate cancer || id:bbj-a-148	X-11538	Inverse variance weighted	11	0.0250743	0.126595	0.842992	-0.223051	0.2732	1.02539	0.800074	1.31416	1
met-a-531	bbj-a-148	Prostate cancer || id:bbj-a-148	X-11538	MR Egger	11	0.187792	0.231996	0.439126	-0.26692	0.642503	1.20658	0.765734	1.90123	1
met-a-531	bbj-a-148	Prostate cancer || id:bbj-a-148	X-11538	Weighted median	11	0.0323316	0.157577	0.837432	-0.27652	0.341183	1.03286	0.758419	1.40661	1
met-a-532	bbj-a-148	Prostate cancer || id:bbj-a-148	X-11540	Inverse variance weighted	7	0.0838594	0.207219	0.685705	-0.322289	0.490008	1.08748	0.724489	1.63233	1
met-a-532	bbj-a-148	Prostate cancer || id:bbj-a-148	X-11540	MR Egger	7	-0.0386367	0.488158	0.939985	-0.995427	0.918154	0.9621	0.369566	2.50466	1
met-a-532	bbj-a-148	Prostate cancer || id:bbj-a-148	X-11540	Weighted median	7	0.0565787	0.256321	0.8253	-0.445811	0.558969	1.05821	0.640305	1.74887	1
met-a-533	bbj-a-148	Prostate cancer || id:bbj-a-148	X-11546	Inverse variance weighted	9	-0.0605311	0.0799288	0.448863	-0.217191	0.0961293	0.941265	0.804776	1.1009	1
met-a-533	bbj-a-148	Prostate cancer || id:bbj-a-148	X-11546	MR Egger	9	-0.185676	0.136382	0.215571	-0.452984	0.0816326	0.830543	0.635728	1.08506	1
met-a-533	bbj-a-148	Prostate cancer || id:bbj-a-148	X-11546	Weighted median	9	-0.0833301	0.0988227	0.399101	-0.277022	0.110362	0.920047	0.758037	1.11668	1
met-a-534	bbj-a-148	Prostate cancer || id:bbj-a-148	X-11550	Inverse variance weighted	19	-0.031915	0.906957	0.971929	-1.80955	1.74572	0.968589	0.163728	5.73002	1
met-a-534	bbj-a-148	Prostate cancer || id:bbj-a-148	X-11550	MR Egger	19	3.30169	2.57372	0.216761	-1.7428	8.34619	27.1586	0.175029	4214.09	1
met-a-534	bbj-a-148	Prostate cancer || id:bbj-a-148	X-11550	Weighted median	19	-0.923569	1.11941	0.409344	-3.11761	1.27048	0.397099	0.0442626	3.56255	1
met-a-535	bbj-a-148	Prostate cancer || id:bbj-a-148	X-11552	Inverse variance weighted	13	-0.154733	0.224955	0.491554	-0.595646	0.286179	0.856644	0.551206	1.33133	1
met-a-535	bbj-a-148	Prostate cancer || id:bbj-a-148	X-11552	MR Egger	13	0.605226	1.29382	0.64907	-1.93065	3.1411	1.83167	0.145054	23.1294	1
met-a-535	bbj-a-148	Prostate cancer || id:bbj-a-148	X-11552	Weighted median	13	-0.083175	0.30936	0.788036	-0.68952	0.52317	0.92019	0.501817	1.68737	1
met-a-536	bbj-a-148	Prostate cancer || id:bbj-a-148	X-11593--O-methylascorbate*	Inverse variance weighted	20	0.202772	0.353807	0.566568	-0.490691	0.896234	1.22479	0.612203	2.45036	1
met-a-536	bbj-a-148	Prostate cancer || id:bbj-a-148	X-11593--O-methylascorbate*	MR Egger	20	0.436365	0.567525	0.45193	-0.675984	1.54871	1.54707	0.508656	4.70541	1
met-a-536	bbj-a-148	Prostate cancer || id:bbj-a-148	X-11593--O-methylascorbate*	Weighted median	20	0.276221	0.447718	0.537265	-0.601306	1.15375	1.31814	0.548095	3.17005	1
met-a-537	bbj-a-148	Prostate cancer || id:bbj-a-148	Adrenate (22:4n6)	Inverse variance weighted	6	0.210991	0.457369	0.644574	-0.685453	1.10743	1.2349	0.503862	3.02658	1
met-a-537	bbj-a-148	Prostate cancer || id:bbj-a-148	Adrenate (22:4n6)	MR Egger	6	2.44845	1.07981	0.0859661	0.332026	4.56488	11.5704	1.39379	96.0513	1
met-a-537	bbj-a-148	Prostate cancer || id:bbj-a-148	Adrenate (22:4n6)	Weighted median	6	0.48433	0.478902	0.311857	-0.454318	1.42298	1.62309	0.634881	4.14946	1
met-a-538	bbj-a-148	Prostate cancer || id:bbj-a-148	Homostachydrine*	Inverse variance weighted	5	-0.0681379	0.246701	0.782397	-0.551671	0.415396	0.934132	0.575986	1.51497	1
met-a-538	bbj-a-148	Prostate cancer || id:bbj-a-148	Homostachydrine*	MR Egger	5	0.733019	0.63005	0.32878	-0.501879	1.96792	2.08135	0.605392	7.15575	1
met-a-538	bbj-a-148	Prostate cancer || id:bbj-a-148	Homostachydrine*	Weighted median	5	-0.0164454	0.303513	0.956789	-0.611331	0.57844	0.983689	0.542628	1.78325	1
met-a-539	bbj-a-148	Prostate cancer || id:bbj-a-148	ADSGEGDFXAEGGGVR*	Inverse variance weighted	8	-0.146515	0.182877	0.423036	-0.504955	0.211925	0.863713	0.603533	1.23605	1
met-a-539	bbj-a-148	Prostate cancer || id:bbj-a-148	ADSGEGDFXAEGGGVR*	MR Egger	8	0.207752	0.375185	0.599774	-0.527611	0.943115	1.23091	0.590013	2.56797	1
met-a-539	bbj-a-148	Prostate cancer || id:bbj-a-148	ADSGEGDFXAEGGGVR*	Weighted median	8	-0.248004	0.254585	0.329982	-0.74699	0.250983	0.780357	0.473791	1.28529	1
met-a-540	bbj-a-148	Prostate cancer || id:bbj-a-148	X-11786--methylcysteine	Inverse variance weighted	10	-0.126772	0.239843	0.597109	-0.596864	0.34332	0.880935	0.550536	1.40962	1
met-a-540	bbj-a-148	Prostate cancer || id:bbj-a-148	X-11786--methylcysteine	MR Egger	10	-0.339509	1.01215	0.745926	-2.32333	1.64431	0.71212	0.0979466	5.17746	1
met-a-540	bbj-a-148	Prostate cancer || id:bbj-a-148	X-11786--methylcysteine	Weighted median	10	-0.0315173	0.312354	0.919628	-0.643731	0.580697	0.968974	0.525329	1.78728	1
met-a-541	bbj-a-148	Prostate cancer || id:bbj-a-148	X-11787	Inverse variance weighted	21	-1.12444	0.565692	0.046842	-2.2332	-0.0156844	0.324834	0.107185	0.984438	1
met-a-541	bbj-a-148	Prostate cancer || id:bbj-a-148	X-11787	MR Egger	21	-1.03035	1.4394	0.482807	-3.85157	1.79087	0.356881	0.0212463	5.99466	1
met-a-541	bbj-a-148	Prostate cancer || id:bbj-a-148	X-11787	Weighted median	21	-0.84165	0.771974	0.2756	-2.35472	0.671419	0.430999	0.0949202	1.95701	1
met-a-542	bbj-a-148	Prostate cancer || id:bbj-a-148	X-11792	Inverse variance weighted	14	0.0969631	0.115628	0.401707	-0.129668	0.323595	1.10182	0.878387	1.38209	1
met-a-542	bbj-a-148	Prostate cancer || id:bbj-a-148	X-11792	MR Egger	14	-0.152573	0.374499	0.690884	-0.886591	0.581445	0.858496	0.412058	1.78862	1
met-a-542	bbj-a-148	Prostate cancer || id:bbj-a-148	X-11792	Weighted median	14	0.117663	0.145664	0.419222	-0.167838	0.403164	1.12486	0.845491	1.49655	1
met-a-543	bbj-a-148	Prostate cancer || id:bbj-a-148	X-11793--oxidized bilirubin*	Inverse variance weighted	13	-0.115502	0.246922	0.639951	-0.599468	0.368464	0.890919	0.549104	1.44551	1
met-a-543	bbj-a-148	Prostate cancer || id:bbj-a-148	X-11793--oxidized bilirubin*	MR Egger	13	-0.635751	0.46721	0.200824	-1.55148	0.27998	0.529538	0.211934	1.3231	1
met-a-543	bbj-a-148	Prostate cancer || id:bbj-a-148	X-11793--oxidized bilirubin*	Weighted median	13	-0.482596	0.304138	0.112565	-1.07871	0.113514	0.617179	0.340035	1.12021	1
met-a-544	bbj-a-148	Prostate cancer || id:bbj-a-148	X-11795	Inverse variance weighted	11	0.155001	0.616107	0.801365	-1.05257	1.36257	1.16766	0.34904	3.90622	1
met-a-544	bbj-a-148	Prostate cancer || id:bbj-a-148	X-11795	MR Egger	11	0.490671	1.93246	0.805271	-3.29695	4.27829	1.63341	0.0369957	72.1173	1
met-a-544	bbj-a-148	Prostate cancer || id:bbj-a-148	X-11795	Weighted median	11	-0.300052	0.484838	0.536001	-1.25033	0.65023	0.74078	0.286409	1.91598	1
met-a-545	bbj-a-148	Prostate cancer || id:bbj-a-148	X-11799	Inverse variance weighted	7	-0.0228655	0.116305	0.844142	-0.250824	0.205093	0.977394	0.778159	1.22764	1
met-a-545	bbj-a-148	Prostate cancer || id:bbj-a-148	X-11799	MR Egger	7	-0.0589988	0.257502	0.827853	-0.563702	0.445705	0.942708	0.569098	1.56159	1
met-a-545	bbj-a-148	Prostate cancer || id:bbj-a-148	X-11799	Weighted median	7	-0.00220287	0.131077	0.986591	-0.259114	0.254708	0.9978	0.771735	1.29008	1
met-a-546	bbj-a-148	Prostate cancer || id:bbj-a-148	X-11805	Inverse variance weighted	8	-0.065939	0.0793517	0.40599	-0.221468	0.0895903	0.936188	0.801341	1.09373	1
met-a-546	bbj-a-148	Prostate cancer || id:bbj-a-148	X-11805	MR Egger	8	0.0635016	0.10987	0.584307	-0.151843	0.278846	1.06556	0.859123	1.3216	1
met-a-546	bbj-a-148	Prostate cancer || id:bbj-a-148	X-11805	Weighted median	8	-0.0304046	0.0871981	0.727327	-0.201313	0.140504	0.970053	0.817657	1.15085	1
met-a-547	bbj-a-148	Prostate cancer || id:bbj-a-148	X-11818	Inverse variance weighted	18	0.451332	0.35176	0.199469	-0.238118	1.14078	1.5704	0.788109	3.12921	1
met-a-547	bbj-a-148	Prostate cancer || id:bbj-a-148	X-11818	MR Egger	18	-0.774751	1.21029	0.531144	-3.14691	1.59741	0.460819	0.0429846	4.94023	1
met-a-547	bbj-a-148	Prostate cancer || id:bbj-a-148	X-11818	Weighted median	18	-0.264539	0.461886	0.566824	-1.16984	0.640759	0.76756	0.310418	1.89792	1
met-a-548	bbj-a-148	Prostate cancer || id:bbj-a-148	X-11820	Inverse variance weighted	11	-0.272759	0.220741	0.216587	-0.705411	0.159892	0.761276	0.493905	1.17338	1
met-a-548	bbj-a-148	Prostate cancer || id:bbj-a-148	X-11820	MR Egger	11	-0.367656	0.429392	0.414088	-1.20926	0.473952	0.692355	0.298417	1.60633	1
met-a-548	bbj-a-148	Prostate cancer || id:bbj-a-148	X-11820	Weighted median	11	-0.461462	0.285102	0.105537	-1.02026	0.0973393	0.630362	0.3605	1.10223	1
met-a-549	bbj-a-148	Prostate cancer || id:bbj-a-148	X-11843	Inverse variance weighted	2	0.359379	0.542967	0.508048	-0.704837	1.4236	1.43244	0.494189	4.15202	1
met-a-550	bbj-a-148	Prostate cancer || id:bbj-a-148	X-11845	Inverse variance weighted	17	0.0181326	0.0885674	0.837781	-0.155459	0.191725	1.0183	0.856022	1.21134	1
met-a-550	bbj-a-148	Prostate cancer || id:bbj-a-148	X-11845	MR Egger	17	-0.283251	0.304307	0.366694	-0.879693	0.313192	0.753331	0.41491	1.36778	1
met-a-550	bbj-a-148	Prostate cancer || id:bbj-a-148	X-11845	Weighted median	17	-0.041894	0.132425	0.751729	-0.301447	0.217659	0.958971	0.739747	1.24316	1
met-a-551	bbj-a-148	Prostate cancer || id:bbj-a-148	X-11847	Inverse variance weighted	11	-0.0795281	0.126661	0.530081	-0.327783	0.168727	0.923552	0.720519	1.1838	1
met-a-551	bbj-a-148	Prostate cancer || id:bbj-a-148	X-11847	MR Egger	11	-0.187774	0.285158	0.526706	-0.746683	0.371134	0.828802	0.473936	1.44938	1
met-a-551	bbj-a-148	Prostate cancer || id:bbj-a-148	X-11847	Weighted median	11	0.00603044	0.180849	0.973399	-0.348433	0.360494	1.00605	0.705793	1.43404	1
met-a-552	bbj-a-148	Prostate cancer || id:bbj-a-148	X-11849	Inverse variance weighted	10	0.092143	0.221663	0.677637	-0.342317	0.526603	1.09652	0.710123	1.69317	1
met-a-552	bbj-a-148	Prostate cancer || id:bbj-a-148	X-11849	MR Egger	10	0.988555	0.886966	0.29741	-0.749898	2.72701	2.68735	0.472415	15.2871	1
met-a-552	bbj-a-148	Prostate cancer || id:bbj-a-148	X-11849	Weighted median	10	0.06729	0.246041	0.784476	-0.414951	0.549531	1.06961	0.660373	1.73244	1
met-a-553	bbj-a-148	Prostate cancer || id:bbj-a-148	X-11850	Inverse variance weighted	4	-0.00674655	0.0895945	0.939975	-0.182352	0.168859	0.993276	0.833308	1.18395	1
met-a-553	bbj-a-148	Prostate cancer || id:bbj-a-148	X-11850	MR Egger	4	-0.00985662	0.134831	0.948377	-0.274126	0.254413	0.990192	0.760236	1.2897	1
met-a-553	bbj-a-148	Prostate cancer || id:bbj-a-148	X-11850	Weighted median	4	-0.00830045	0.0982275	0.932657	-0.200826	0.184225	0.991734	0.818054	1.20229	1
met-a-554	bbj-a-148	Prostate cancer || id:bbj-a-148	X-11852	Inverse variance weighted	9	-0.0113542	0.0981001	0.907858	-0.20363	0.180922	0.98871	0.815764	1.19832	1
met-a-554	bbj-a-148	Prostate cancer || id:bbj-a-148	X-11852	MR Egger	9	-0.0399033	0.190554	0.840095	-0.413389	0.333583	0.960882	0.661405	1.39596	1
met-a-554	bbj-a-148	Prostate cancer || id:bbj-a-148	X-11852	Weighted median	9	-0.0123126	0.126897	0.922704	-0.261031	0.236406	0.987763	0.770257	1.26669	1
met-a-555	bbj-a-148	Prostate cancer || id:bbj-a-148	X-11858	Inverse variance weighted	7	-0.000848085	0.105492	0.993586	-0.207613	0.205917	0.999152	0.812521	1.22865	1
met-a-555	bbj-a-148	Prostate cancer || id:bbj-a-148	X-11858	MR Egger	7	-0.382141	0.272592	0.219876	-0.916421	0.15214	0.682399	0.399948	1.16432	1
met-a-555	bbj-a-148	Prostate cancer || id:bbj-a-148	X-11858	Weighted median	7	-0.0609762	0.138508	0.659766	-0.332451	0.210499	0.940846	0.717164	1.23429	1
met-a-556	bbj-a-148	Prostate cancer || id:bbj-a-148	X-11859	Inverse variance weighted	8	1.22378	0.585924	0.0367403	0.0753721	2.3722	3.40003	1.07829	10.7209	1
met-a-556	bbj-a-148	Prostate cancer || id:bbj-a-148	X-11859	MR Egger	8	-2.16118	1.5572	0.214524	-5.2133	0.890945	0.11519	0.0054437	2.43743	1
met-a-556	bbj-a-148	Prostate cancer || id:bbj-a-148	X-11859	Weighted median	8	0.437761	0.584845	0.454154	-0.708535	1.58406	1.54923	0.492365	4.87469	1
met-a-557	bbj-a-148	Prostate cancer || id:bbj-a-148	X-11876	Inverse variance weighted	12	-0.0627237	0.235714	0.790161	-0.524722	0.399275	0.939203	0.59172	1.49074	1
met-a-557	bbj-a-148	Prostate cancer || id:bbj-a-148	X-11876	MR Egger	12	-0.638603	0.546184	0.269434	-1.70912	0.431918	0.52803	0.181025	1.54021	1
met-a-557	bbj-a-148	Prostate cancer || id:bbj-a-148	X-11876	Weighted median	12	-0.436582	0.313009	0.163079	-1.05008	0.176915	0.646242	0.34991	1.19353	1
met-a-558	bbj-a-148	Prostate cancer || id:bbj-a-148	1-arachidonoylglycerophosphocholine*	Inverse variance weighted	20	0.203321	0.261441	0.43675	-0.309104	0.715745	1.22547	0.734105	2.04571	1
met-a-558	bbj-a-148	Prostate cancer || id:bbj-a-148	1-arachidonoylglycerophosphocholine*	MR Egger	20	0.938908	0.50211	0.077849	-0.0452275	1.92304	2.55719	0.95578	6.84175	1
met-a-558	bbj-a-148	Prostate cancer || id:bbj-a-148	1-arachidonoylglycerophosphocholine*	Weighted median	20	0.484068	0.350657	0.167445	-0.20322	1.17136	1.62266	0.816098	3.22637	1
met-a-559	bbj-a-148	Prostate cancer || id:bbj-a-148	1-palmitoleoylglycerophosphocholine*	Inverse variance weighted	14	-0.351296	0.35555	0.323134	-1.04817	0.345581	0.703775	0.350577	1.41281	1
met-a-559	bbj-a-148	Prostate cancer || id:bbj-a-148	1-palmitoleoylglycerophosphocholine*	MR Egger	14	0.337396	1.05658	0.754968	-1.73349	2.40829	1.40129	0.176666	11.1149	1
met-a-559	bbj-a-148	Prostate cancer || id:bbj-a-148	1-palmitoleoylglycerophosphocholine*	Weighted median	14	-0.0508574	0.482911	0.916126	-0.997363	0.895649	0.950414	0.368851	2.44892	1
met-a-560	bbj-a-148	Prostate cancer || id:bbj-a-148	X-11905	Inverse variance weighted	15	0.106104	0.0898079	0.237422	-0.0699194	0.282128	1.11194	0.932469	1.32595	1
met-a-560	bbj-a-148	Prostate cancer || id:bbj-a-148	X-11905	MR Egger	15	0.138154	0.143963	0.354742	-0.144014	0.420321	1.14815	0.865876	1.52245	1
met-a-560	bbj-a-148	Prostate cancer || id:bbj-a-148	X-11905	Weighted median	15	0.163279	0.125119	0.191897	-0.0819546	0.408512	1.17737	0.921314	1.50458	1
met-a-561	bbj-a-148	Prostate cancer || id:bbj-a-148	X-12007	Inverse variance weighted	14	0.0512176	0.0719367	0.476476	-0.0897783	0.192214	1.05255	0.914134	1.21193	1
met-a-561	bbj-a-148	Prostate cancer || id:bbj-a-148	X-12007	MR Egger	14	0.0188076	0.140763	0.895924	-0.257088	0.294703	1.01899	0.7733	1.34273	1
met-a-561	bbj-a-148	Prostate cancer || id:bbj-a-148	X-12007	Weighted median	14	-0.0884553	0.105649	0.40245	-0.295528	0.118617	0.915344	0.744139	1.12594	1
met-a-562	bbj-a-148	Prostate cancer || id:bbj-a-148	X-12013	Inverse variance weighted	9	-0.0675898	0.0777279	0.384535	-0.219936	0.0847567	0.934644	0.80257	1.08845	1
met-a-562	bbj-a-148	Prostate cancer || id:bbj-a-148	X-12013	MR Egger	9	0.0143304	0.121281	0.909261	-0.22338	0.252041	1.01443	0.799811	1.28665	1
met-a-562	bbj-a-148	Prostate cancer || id:bbj-a-148	X-12013	Weighted median	9	0.0387791	0.104855	0.711506	-0.166737	0.244296	1.03954	0.846422	1.27672	1
met-a-563	bbj-a-148	Prostate cancer || id:bbj-a-148	Gamma-glutamylmethionine*	Inverse variance weighted	7	0.136754	0.326853	0.675657	-0.503877	0.777385	1.14655	0.604184	2.17578	1
met-a-563	bbj-a-148	Prostate cancer || id:bbj-a-148	Gamma-glutamylmethionine*	MR Egger	7	-0.156611	0.663853	0.82286	-1.45776	1.14454	0.855037	0.232757	3.141	1
met-a-563	bbj-a-148	Prostate cancer || id:bbj-a-148	Gamma-glutamylmethionine*	Weighted median	7	0.356831	0.432733	0.4096	-0.491325	1.20499	1.42879	0.611815	3.33671	1
met-a-564	bbj-a-148	Prostate cancer || id:bbj-a-148	Gamma-glutamylthreonine*	Inverse variance weighted	9	-0.281176	0.286217	0.32591	-0.842162	0.27981	0.754896	0.430778	1.32288	1
met-a-564	bbj-a-148	Prostate cancer || id:bbj-a-148	Gamma-glutamylthreonine*	MR Egger	9	0.305966	0.596888	0.624004	-0.863934	1.47587	1.35794	0.421501	4.37482	1
met-a-564	bbj-a-148	Prostate cancer || id:bbj-a-148	Gamma-glutamylthreonine*	Weighted median	9	-0.0612729	0.370249	0.868557	-0.786961	0.664415	0.940566	0.455226	1.94335	1
met-a-565	bbj-a-148	Prostate cancer || id:bbj-a-148	X-12029	Inverse variance weighted	23	0.0668191	0.486712	0.890804	-0.887137	1.02078	1.0691	0.411833	2.77535	1
met-a-565	bbj-a-148	Prostate cancer || id:bbj-a-148	X-12029	MR Egger	23	0.216596	1.53861	0.88939	-2.79908	3.23227	1.24184	0.0608662	25.3371	1
met-a-565	bbj-a-148	Prostate cancer || id:bbj-a-148	X-12029	Weighted median	23	0.123999	0.709693	0.861298	-1.267	1.515	1.13201	0.281676	4.54941	1
met-a-566	bbj-a-148	Prostate cancer || id:bbj-a-148	X-12038	Inverse variance weighted	34	0.303158	0.427133	0.477858	-0.534022	1.14034	1.35413	0.586242	3.12783	1
met-a-566	bbj-a-148	Prostate cancer || id:bbj-a-148	X-12038	MR Egger	34	-4.50477	2.08954	0.0387177	-8.60027	-0.409265	0.0110562	0.000184056	0.664138	1
met-a-566	bbj-a-148	Prostate cancer || id:bbj-a-148	X-12038	Weighted median	34	-0.313508	0.600348	0.601524	-1.49019	0.863175	0.730879	0.22533	2.37067	1
met-a-567	bbj-a-148	Prostate cancer || id:bbj-a-148	X-12039	Inverse variance weighted	14	-0.0272377	0.112101	0.808025	-0.246956	0.192481	0.97313	0.781175	1.21225	1
met-a-567	bbj-a-148	Prostate cancer || id:bbj-a-148	X-12039	MR Egger	14	-0.451943	0.211532	0.0539247	-0.866546	-0.0373394	0.63639	0.420401	0.963349	1
met-a-567	bbj-a-148	Prostate cancer || id:bbj-a-148	X-12039	Weighted median	14	-0.0310196	0.12647	0.806246	-0.278901	0.216861	0.969457	0.756615	1.24217	1
met-a-568	bbj-a-148	Prostate cancer || id:bbj-a-148	X-12040	Inverse variance weighted	11	0.0269259	0.0289396	0.352155	-0.0297958	0.0836476	1.02729	0.970644	1.08725	1
met-a-568	bbj-a-148	Prostate cancer || id:bbj-a-148	X-12040	MR Egger	11	0.0280009	0.0460336	0.558044	-0.0622249	0.118227	1.0284	0.939672	1.1255	1
met-a-568	bbj-a-148	Prostate cancer || id:bbj-a-148	X-12040	Weighted median	11	0.0363416	0.0375259	0.332825	-0.0372092	0.109892	1.03701	0.963475	1.11616	1
met-a-569	bbj-a-148	Prostate cancer || id:bbj-a-148	X-12056	Inverse variance weighted	10	-0.0568441	0.236532	0.81008	-0.520448	0.40676	0.944741	0.594254	1.50194	1
met-a-569	bbj-a-148	Prostate cancer || id:bbj-a-148	X-12056	MR Egger	10	-0.983437	0.688575	0.191082	-2.33304	0.366171	0.374024	0.097	1.4422	1
met-a-569	bbj-a-148	Prostate cancer || id:bbj-a-148	X-12056	Weighted median	10	-0.0391466	0.325705	0.904332	-0.677529	0.599236	0.96161	0.50787	1.82073	1
met-a-570	bbj-a-148	Prostate cancer || id:bbj-a-148	X-12063	Inverse variance weighted	14	0.0660548	0.0908195	0.46703	-0.111951	0.244061	1.06829	0.894088	1.27642	1
met-a-570	bbj-a-148	Prostate cancer || id:bbj-a-148	X-12063	MR Egger	14	0.0924366	0.128693	0.486338	-0.159801	0.344674	1.09684	0.852313	1.41153	1
met-a-570	bbj-a-148	Prostate cancer || id:bbj-a-148	X-12063	Weighted median	14	0.0642441	0.0982327	0.513112	-0.128292	0.25678	1.06635	0.879597	1.29276	1
met-a-571	bbj-a-148	Prostate cancer || id:bbj-a-148	Gamma-tocopherol	Inverse variance weighted	13	-0.115804	0.14822	0.434626	-0.406315	0.174707	0.890649	0.6661	1.1909	1
met-a-571	bbj-a-148	Prostate cancer || id:bbj-a-148	Gamma-tocopherol	MR Egger	13	-0.164138	0.229089	0.488626	-0.613154	0.284877	0.848624	0.54164	1.3296	1
met-a-571	bbj-a-148	Prostate cancer || id:bbj-a-148	Gamma-tocopherol	Weighted median	13	-0.142205	0.195602	0.467217	-0.525585	0.241174	0.867443	0.59121	1.27274	1
met-a-572	bbj-a-148	Prostate cancer || id:bbj-a-148	Gamma-glutamylphenylalanine	Inverse variance weighted	19	-0.265375	0.492343	0.589884	-1.23037	0.699618	0.766918	0.292185	2.01298	1
met-a-572	bbj-a-148	Prostate cancer || id:bbj-a-148	Gamma-glutamylphenylalanine	MR Egger	19	1.02612	0.761558	0.195539	-0.466535	2.51877	2.79022	0.627172	12.4133	1
met-a-572	bbj-a-148	Prostate cancer || id:bbj-a-148	Gamma-glutamylphenylalanine	Weighted median	19	0.198356	0.556372	0.721454	-0.892133	1.28885	1.2194	0.409781	3.62859	1
met-a-573	bbj-a-148	Prostate cancer || id:bbj-a-148	Isobutyrylcarnitine	Inverse variance weighted	6	-0.141736	0.420793	0.736245	-0.966491	0.683019	0.86785	0.380416	1.97985	1
met-a-573	bbj-a-148	Prostate cancer || id:bbj-a-148	Isobutyrylcarnitine	MR Egger	6	0.937727	1.75818	0.622048	-2.50831	4.38377	2.55417	0.0814056	80.1393	1
met-a-573	bbj-a-148	Prostate cancer || id:bbj-a-148	Isobutyrylcarnitine	Weighted median	6	-0.347546	0.555941	0.531873	-1.43719	0.742098	0.706419	0.237594	2.10034	1
met-a-574	bbj-a-148	Prostate cancer || id:bbj-a-148	Pseudouridine	Inverse variance weighted	18	0.174927	0.642183	0.785319	-1.08375	1.43361	1.19116	0.338324	4.19379	1
met-a-574	bbj-a-148	Prostate cancer || id:bbj-a-148	Pseudouridine	MR Egger	18	-2.56322	2.73043	0.36181	-7.91486	2.78842	0.0770564	0.000365276	16.2553	1
met-a-574	bbj-a-148	Prostate cancer || id:bbj-a-148	Pseudouridine	Weighted median	18	0.118208	0.852508	0.889719	-1.55271	1.78912	1.12548	0.211674	5.9842	1
met-a-575	bbj-a-148	Prostate cancer || id:bbj-a-148	Valerate	Inverse variance weighted	8	-0.375636	0.555922	0.499232	-1.46524	0.713972	0.686852	0.231022	2.04209	1
met-a-575	bbj-a-148	Prostate cancer || id:bbj-a-148	Valerate	MR Egger	8	1.08394	1.75216	0.558898	-2.3503	4.51818	2.95631	0.0953407	91.6686	1
met-a-575	bbj-a-148	Prostate cancer || id:bbj-a-148	Valerate	Weighted median	8	-0.461907	0.677374	0.495297	-1.78956	0.865745	0.630081	0.167034	2.37678	1
met-a-576	bbj-a-148	Prostate cancer || id:bbj-a-148	Palmitoleate (16:1n7)	Inverse variance weighted	8	0.279482	0.304087	0.35805	-0.316528	0.875493	1.32244	0.728674	2.40006	1
met-a-576	bbj-a-148	Prostate cancer || id:bbj-a-148	Palmitoleate (16:1n7)	MR Egger	8	1.56592	0.672607	0.0587905	0.247611	2.88423	4.78708	1.28096	17.8898	1
met-a-576	bbj-a-148	Prostate cancer || id:bbj-a-148	Palmitoleate (16:1n7)	Weighted median	8	0.664991	0.402326	0.0983578	-0.123567	1.45355	1.94447	0.883762	4.27828	1
met-a-577	bbj-a-148	Prostate cancer || id:bbj-a-148	Alpha-ketoglutarate	Inverse variance weighted	15	-0.291109	0.32583	0.371622	-0.929736	0.347517	0.747434	0.394658	1.41555	1
met-a-577	bbj-a-148	Prostate cancer || id:bbj-a-148	Alpha-ketoglutarate	MR Egger	15	-0.486355	0.844918	0.574699	-2.14239	1.16968	0.614864	0.117373	3.22098	1
met-a-577	bbj-a-148	Prostate cancer || id:bbj-a-148	Alpha-ketoglutarate	Weighted median	15	-0.557668	0.462293	0.227698	-1.46376	0.348426	0.572543	0.231364	1.41684	1
met-a-578	bbj-a-148	Prostate cancer || id:bbj-a-148	Erythronate*	Inverse variance weighted	24	0.639921	0.552931	0.24714	-0.443824	1.72367	1.89633	0.641578	5.60504	1
met-a-578	bbj-a-148	Prostate cancer || id:bbj-a-148	Erythronate*	MR Egger	24	-0.792678	2.92493	0.788912	-6.52554	4.94018	0.452631	0.00146553	139.796	1
met-a-578	bbj-a-148	Prostate cancer || id:bbj-a-148	Erythronate*	Weighted median	24	0.706459	0.709633	0.319479	-0.684421	2.09734	2.0268	0.504382	8.14447	1
met-a-579	bbj-a-148	Prostate cancer || id:bbj-a-148	Lathosterol	Inverse variance weighted	12	-0.0882954	0.200318	0.659375	-0.480919	0.304328	0.91549	0.618215	1.35571	1
met-a-579	bbj-a-148	Prostate cancer || id:bbj-a-148	Lathosterol	MR Egger	12	-0.144537	0.430782	0.744163	-0.988871	0.699796	0.865423	0.371997	2.01334	1
met-a-579	bbj-a-148	Prostate cancer || id:bbj-a-148	Lathosterol	Weighted median	12	-0.0875604	0.26683	0.742798	-0.610548	0.435427	0.916164	0.543053	1.54562	1
met-a-580	bbj-a-148	Prostate cancer || id:bbj-a-148	X-12092	Inverse variance weighted	20	0.0180596	0.0864869	0.834594	-0.151455	0.187574	1.01822	0.859457	1.20632	1
met-a-580	bbj-a-148	Prostate cancer || id:bbj-a-148	X-12092	MR Egger	20	0.00112028	0.109676	0.991963	-0.213844	0.216085	1.00112	0.807474	1.24121	1
met-a-580	bbj-a-148	Prostate cancer || id:bbj-a-148	X-12092	Weighted median	20	0.0198908	0.0813014	0.806724	-0.13946	0.179242	1.02009	0.869828	1.19631	1
met-a-581	bbj-a-148	Prostate cancer || id:bbj-a-148	X-12093	Inverse variance weighted	7	0.0977022	0.215684	0.650558	-0.325038	0.520443	1.10263	0.7225	1.68277	1
met-a-581	bbj-a-148	Prostate cancer || id:bbj-a-148	X-12093	MR Egger	7	0.377803	0.371614	0.355961	-0.350561	1.10617	1.45908	0.704293	3.02275	1
met-a-581	bbj-a-148	Prostate cancer || id:bbj-a-148	X-12093	Weighted median	7	0.0296359	0.280621	0.915893	-0.520381	0.579653	1.03008	0.594294	1.78542	1
met-a-582	bbj-a-148	Prostate cancer || id:bbj-a-148	X-12094	Inverse variance weighted	6	-0.70482	0.560303	0.208418	-1.80301	0.393373	0.494197	0.164802	1.48197	1
met-a-582	bbj-a-148	Prostate cancer || id:bbj-a-148	X-12094	MR Egger	6	-3.65451	3.43549	0.347396	-10.3881	3.07906	0.0258742	3.07975e-05	21.7379	1
met-a-582	bbj-a-148	Prostate cancer || id:bbj-a-148	X-12094	Weighted median	6	-1.1089	0.705535	0.116015	-2.49175	0.273944	0.32992	0.0827649	1.31514	1
met-a-583	bbj-a-148	Prostate cancer || id:bbj-a-148	X-12095--N1-methyl-3-pyridone-4-carboxamide	Inverse variance weighted	21	0.0955382	0.259539	0.712793	-0.413157	0.604234	1.10025	0.661558	1.82985	1
met-a-583	bbj-a-148	Prostate cancer || id:bbj-a-148	X-12095--N1-methyl-3-pyridone-4-carboxamide	MR Egger	21	-0.399238	0.386283	0.314328	-1.15635	0.357876	0.670831	0.314632	1.43029	1
met-a-583	bbj-a-148	Prostate cancer || id:bbj-a-148	X-12095--N1-methyl-3-pyridone-4-carboxamide	Weighted median	21	-0.0711639	0.306772	0.816556	-0.672437	0.53011	0.931309	0.510463	1.69912	1
met-a-584	bbj-a-148	Prostate cancer || id:bbj-a-148	X-12100--hydroxytryptophan*	Inverse variance weighted	28	0.640909	0.4263	0.13273	-0.19464	1.47646	1.89821	0.823131	4.37741	1
met-a-584	bbj-a-148	Prostate cancer || id:bbj-a-148	X-12100--hydroxytryptophan*	MR Egger	28	-1.25788	1.6119	0.442221	-4.41721	1.90145	0.284256	0.0120679	6.6956	1
met-a-584	bbj-a-148	Prostate cancer || id:bbj-a-148	X-12100--hydroxytryptophan*	Weighted median	28	0.0653458	0.575376	0.909578	-1.06239	1.19308	1.06753	0.345628	3.29723	1
met-a-585	bbj-a-148	Prostate cancer || id:bbj-a-148	X-12116	Inverse variance weighted	10	0.289297	0.238327	0.2248	-0.177825	0.756419	1.33549	0.837089	2.13063	1
met-a-585	bbj-a-148	Prostate cancer || id:bbj-a-148	X-12116	MR Egger	10	0.75058	0.70101	0.315536	-0.6234	2.12456	2.11823	0.536119	8.36921	1
met-a-585	bbj-a-148	Prostate cancer || id:bbj-a-148	X-12116	Weighted median	10	0.285937	0.301783	0.343388	-0.305558	0.877433	1.33101	0.736712	2.40472	1
met-a-586	bbj-a-148	Prostate cancer || id:bbj-a-148	Eicosenoate (20:1n9 or 11)	Inverse variance weighted	10	-0.0966171	0.298844	0.746466	-0.682352	0.489117	0.907904	0.505427	1.63088	1
met-a-586	bbj-a-148	Prostate cancer || id:bbj-a-148	Eicosenoate (20:1n9 or 11)	MR Egger	10	0.548818	0.814305	0.519325	-1.04722	2.14486	1.73121	0.350912	8.54082	1
met-a-586	bbj-a-148	Prostate cancer || id:bbj-a-148	Eicosenoate (20:1n9 or 11)	Weighted median	10	-0.0369569	0.420431	0.929954	-0.861001	0.787087	0.963718	0.422739	2.19699	1
met-a-587	bbj-a-148	Prostate cancer || id:bbj-a-148	X-12188	Inverse variance weighted	13	0.0591576	0.065779	0.368472	-0.0697692	0.188084	1.06094	0.932609	1.20694	1
met-a-587	bbj-a-148	Prostate cancer || id:bbj-a-148	X-12188	MR Egger	13	0.0180743	0.117266	0.880298	-0.211766	0.247915	1.01824	0.809154	1.28135	1
met-a-587	bbj-a-148	Prostate cancer || id:bbj-a-148	X-12188	Weighted median	13	0.000684684	0.0843301	0.993522	-0.164602	0.165972	1.00068	0.848231	1.18054	1
met-a-588	bbj-a-148	Prostate cancer || id:bbj-a-148	X-12189	Inverse variance weighted	13	-0.0184429	0.0535911	0.73074	-0.123481	0.0865956	0.981726	0.883838	1.09046	1
met-a-588	bbj-a-148	Prostate cancer || id:bbj-a-148	X-12189	MR Egger	13	-0.126442	0.0703493	0.0997574	-0.264326	0.0114429	0.881226	0.767723	1.01151	1
met-a-588	bbj-a-148	Prostate cancer || id:bbj-a-148	X-12189	Weighted median	13	-0.0431548	0.0583646	0.459664	-0.15755	0.0712398	0.957763	0.854235	1.07384	1
met-a-589	bbj-a-148	Prostate cancer || id:bbj-a-148	X-12206	Inverse variance weighted	7	0.581712	0.495635	0.240527	-0.389732	1.55316	1.7891	0.677239	4.72636	1
met-a-589	bbj-a-148	Prostate cancer || id:bbj-a-148	X-12206	MR Egger	7	2.02191	4.92542	0.698435	-7.63191	11.6757	7.55272	0.000484734	117680	1
met-a-589	bbj-a-148	Prostate cancer || id:bbj-a-148	X-12206	Weighted median	7	0.652536	0.605036	0.280807	-0.533334	1.83841	1.9204	0.586646	6.28651	1
met-a-590	bbj-a-148	Prostate cancer || id:bbj-a-148	X-12212	Inverse variance weighted	9	0.12121	0.142964	0.396528	-0.158999	0.40142	1.12886	0.852997	1.49394	1
met-a-590	bbj-a-148	Prostate cancer || id:bbj-a-148	X-12212	MR Egger	9	0.258544	0.210558	0.259169	-0.154151	0.671238	1.29504	0.857143	1.95666	1
met-a-590	bbj-a-148	Prostate cancer || id:bbj-a-148	X-12212	Weighted median	9	0.123484	0.128257	0.335655	-0.127899	0.374867	1.13143	0.879942	1.4548	1
met-a-591	bbj-a-148	Prostate cancer || id:bbj-a-148	X-12216	Inverse variance weighted	8	-0.148268	0.226695	0.513085	-0.592591	0.296055	0.8622	0.552893	1.34454	1
met-a-591	bbj-a-148	Prostate cancer || id:bbj-a-148	X-12216	MR Egger	8	-0.114092	0.469967	0.816272	-1.03523	0.807042	0.892176	0.355146	2.24127	1
met-a-591	bbj-a-148	Prostate cancer || id:bbj-a-148	X-12216	Weighted median	8	-0.14126	0.284938	0.620065	-0.699739	0.417218	0.868263	0.496715	1.51773	1
met-a-592	bbj-a-148	Prostate cancer || id:bbj-a-148	X-12217	Inverse variance weighted	8	0.206507	0.194277	0.287804	-0.174276	0.58729	1.22938	0.840065	1.79911	1
met-a-592	bbj-a-148	Prostate cancer || id:bbj-a-148	X-12217	MR Egger	8	0.0914494	0.328655	0.790158	-0.552715	0.735613	1.09576	0.575386	2.08676	1
met-a-592	bbj-a-148	Prostate cancer || id:bbj-a-148	X-12217	Weighted median	8	0.0384718	0.257746	0.881347	-0.466711	0.543654	1.03922	0.627062	1.72229	1
met-a-593	bbj-a-148	Prostate cancer || id:bbj-a-148	X-12230	Inverse variance weighted	8	0.100655	0.237435	0.671619	-0.364717	0.566027	1.1059	0.694393	1.76126	1
met-a-593	bbj-a-148	Prostate cancer || id:bbj-a-148	X-12230	MR Egger	8	-0.257225	0.362348	0.504416	-0.967426	0.452976	0.773194	0.38006	1.57299	1
met-a-593	bbj-a-148	Prostate cancer || id:bbj-a-148	X-12230	Weighted median	8	-0.130183	0.263306	0.621013	-0.646263	0.385897	0.877935	0.524	1.47093	1
met-a-594	bbj-a-148	Prostate cancer || id:bbj-a-148	X-12231	Inverse variance weighted	11	0.0836572	0.203469	0.68096	-0.315143	0.482457	1.08726	0.729685	1.62005	1
met-a-594	bbj-a-148	Prostate cancer || id:bbj-a-148	X-12231	MR Egger	11	0.0671045	0.400565	0.870661	-0.718004	0.852213	1.06941	0.487725	2.34483	1
met-a-594	bbj-a-148	Prostate cancer || id:bbj-a-148	X-12231	Weighted median	11	0.00313552	0.265587	0.99058	-0.517415	0.523686	1.00314	0.596059	1.68824	1
met-a-595	bbj-a-148	Prostate cancer || id:bbj-a-148	X-12236	Inverse variance weighted	5	-0.198304	0.193959	0.306592	-0.578464	0.181856	0.820121	0.560759	1.19944	1
met-a-595	bbj-a-148	Prostate cancer || id:bbj-a-148	X-12236	MR Egger	5	-0.472476	0.52622	0.435424	-1.50387	0.558915	0.623457	0.222269	1.74877	1
met-a-595	bbj-a-148	Prostate cancer || id:bbj-a-148	X-12236	Weighted median	5	-0.233726	0.244682	0.339465	-0.713302	0.245851	0.791579	0.490023	1.27871	1
met-a-596	bbj-a-148	Prostate cancer || id:bbj-a-148	X-12244--N-acetylcarnosine	Inverse variance weighted	18	-0.13001	0.333207	0.696405	-0.783095	0.523075	0.878087	0.45699	1.68721	1
met-a-596	bbj-a-148	Prostate cancer || id:bbj-a-148	X-12244--N-acetylcarnosine	MR Egger	18	0.16986	0.700365	0.81145	-1.20286	1.54258	1.18514	0.300335	4.67662	1
met-a-596	bbj-a-148	Prostate cancer || id:bbj-a-148	X-12244--N-acetylcarnosine	Weighted median	18	-0.0182712	0.453593	0.967869	-0.907313	0.870771	0.981895	0.403607	2.38875	1
met-a-597	bbj-a-148	Prostate cancer || id:bbj-a-148	X-12253	Inverse variance weighted	8	0.504912	0.303988	0.0967213	-0.0909044	1.10073	1.65684	0.913105	3.00636	1
met-a-597	bbj-a-148	Prostate cancer || id:bbj-a-148	X-12253	MR Egger	8	0.351179	1.20338	0.780246	-2.00745	2.70981	1.42074	0.134331	15.0264	1
met-a-597	bbj-a-148	Prostate cancer || id:bbj-a-148	X-12253	Weighted median	8	0.321062	0.364964	0.379017	-0.394268	1.03639	1.37859	0.674173	2.81903	1
met-a-598	bbj-a-148	Prostate cancer || id:bbj-a-148	X-12261	Inverse variance weighted	9	-0.00239619	0.0945885	0.97979	-0.18779	0.182997	0.997607	0.828789	1.20081	1
met-a-598	bbj-a-148	Prostate cancer || id:bbj-a-148	X-12261	MR Egger	9	0.145824	0.188403	0.464264	-0.223446	0.515094	1.15699	0.799758	1.6738	1
met-a-598	bbj-a-148	Prostate cancer || id:bbj-a-148	X-12261	Weighted median	9	0.0319873	0.11183	0.774851	-0.1872	0.251174	1.0325	0.829278	1.28553	1
met-a-599	bbj-a-148	Prostate cancer || id:bbj-a-148	X-12329	Inverse variance weighted	19	0.00521455	0.0196911	0.79115	-0.03338	0.0438091	1.00523	0.967171	1.04478	1
met-a-599	bbj-a-148	Prostate cancer || id:bbj-a-148	X-12329	MR Egger	19	0.0442851	0.0231324	0.072551	-0.00105427	0.0896246	1.04528	0.998946	1.09376	1
met-a-599	bbj-a-148	Prostate cancer || id:bbj-a-148	X-12329	Weighted median	19	0.00637081	0.0243594	0.793681	-0.0413736	0.0541152	1.00639	0.959471	1.05561	1
met-a-600	bbj-a-148	Prostate cancer || id:bbj-a-148	X-10346	Inverse variance weighted	10	0.0140866	0.122264	0.908275	-0.22555	0.253723	1.01419	0.798077	1.28882	1
met-a-600	bbj-a-148	Prostate cancer || id:bbj-a-148	X-10346	MR Egger	10	-0.126912	0.249358	0.624522	-0.615654	0.36183	0.880811	0.540288	1.43595	1
met-a-600	bbj-a-148	Prostate cancer || id:bbj-a-148	X-10346	Weighted median	10	-0.0672979	0.112615	0.550111	-0.288023	0.153427	0.934917	0.749745	1.16582	1
met-a-601	bbj-a-148	Prostate cancer || id:bbj-a-148	ADpSGEGDFXAEGGGVR*	Inverse variance weighted	6	0.161809	0.175861	0.357525	-0.18288	0.506497	1.17564	0.832868	1.65947	1
met-a-601	bbj-a-148	Prostate cancer || id:bbj-a-148	ADpSGEGDFXAEGGGVR*	MR Egger	6	-0.398843	0.409982	0.385725	-1.20241	0.404723	0.671096	0.30047	1.49889	1
met-a-601	bbj-a-148	Prostate cancer || id:bbj-a-148	ADpSGEGDFXAEGGGVR*	Weighted median	6	0.130822	0.321485	0.68406	-0.499289	0.760932	1.13976	0.606962	2.14027	1
met-a-602	bbj-a-148	Prostate cancer || id:bbj-a-148	1-eicosatrienoylglycerophosphocholine*	Inverse variance weighted	17	-0.215519	0.271547	0.427387	-0.747751	0.316713	0.806123	0.47343	1.37261	1
met-a-602	bbj-a-148	Prostate cancer || id:bbj-a-148	1-eicosatrienoylglycerophosphocholine*	MR Egger	17	0.327038	0.65817	0.62647	-0.962974	1.61705	1.38685	0.381756	5.03821	1
met-a-602	bbj-a-148	Prostate cancer || id:bbj-a-148	1-eicosatrienoylglycerophosphocholine*	Weighted median	17	-0.332768	0.374324	0.374011	-1.06644	0.400907	0.716936	0.344231	1.49318	1
met-a-603	bbj-a-148	Prostate cancer || id:bbj-a-148	1-docosahexaenoylglycerophosphocholine*	Inverse variance weighted	7	0.184177	0.404116	0.648569	-0.607891	0.976244	1.20223	0.544498	2.65447	1
met-a-603	bbj-a-148	Prostate cancer || id:bbj-a-148	1-docosahexaenoylglycerophosphocholine*	MR Egger	7	0.990863	1.11531	0.415007	-1.19515	3.17688	2.69356	0.302658	23.9718	1
met-a-603	bbj-a-148	Prostate cancer || id:bbj-a-148	1-docosahexaenoylglycerophosphocholine*	Weighted median	7	0.303294	0.530709	0.567669	-0.736896	1.34348	1.35431	0.478597	3.83237	1
met-a-604	bbj-a-148	Prostate cancer || id:bbj-a-148	X-12405	Inverse variance weighted	7	0.0387462	0.246869	0.875284	-0.445116	0.522609	1.03951	0.64075	1.68642	1
met-a-604	bbj-a-148	Prostate cancer || id:bbj-a-148	X-12405	MR Egger	7	-1.22254	0.934825	0.247848	-3.0548	0.609717	0.294481	0.0471322	1.83991	1
met-a-604	bbj-a-148	Prostate cancer || id:bbj-a-148	X-12405	Weighted median	7	0.180014	0.328192	0.583348	-0.463242	0.82327	1.19723	0.62924	2.27794	1
met-a-605	bbj-a-148	Prostate cancer || id:bbj-a-148	X-12407	Inverse variance weighted	8	0.162142	0.228301	0.477574	-0.285329	0.609612	1.17603	0.751767	1.83972	1
met-a-605	bbj-a-148	Prostate cancer || id:bbj-a-148	X-12407	MR Egger	8	-0.49751	0.772024	0.543137	-2.01068	1.01566	0.608043	0.133898	2.76118	1
met-a-605	bbj-a-148	Prostate cancer || id:bbj-a-148	X-12407	Weighted median	8	0.232388	0.257551	0.366898	-0.272412	0.737189	1.26161	0.76154	2.09005	1
met-a-606	bbj-a-148	Prostate cancer || id:bbj-a-148	X-12428	Inverse variance weighted	8	0.185428	0.195045	0.341761	-0.19686	0.567716	1.20373	0.821305	1.76423	1
met-a-606	bbj-a-148	Prostate cancer || id:bbj-a-148	X-12428	MR Egger	8	-0.568839	0.462399	0.264667	-1.47514	0.337464	0.566183	0.228746	1.40139	1
met-a-606	bbj-a-148	Prostate cancer || id:bbj-a-148	X-12428	Weighted median	8	0.475001	0.254628	0.0621157	-0.0240702	0.974072	1.60802	0.976217	2.64871	1
met-a-607	bbj-a-148	Prostate cancer || id:bbj-a-148	1-eicosadienoylglycerophosphocholine*	Inverse variance weighted	13	-0.0252127	0.136208	0.853147	-0.292181	0.241756	0.975102	0.746633	1.27348	1
met-a-607	bbj-a-148	Prostate cancer || id:bbj-a-148	1-eicosadienoylglycerophosphocholine*	MR Egger	13	-0.118345	0.200369	0.566702	-0.511068	0.274378	0.88839	0.599855	1.31571	1
met-a-607	bbj-a-148	Prostate cancer || id:bbj-a-148	1-eicosadienoylglycerophosphocholine*	Weighted median	13	-0.152351	0.171096	0.373231	-0.487699	0.182998	0.858687	0.614038	1.20081	1
met-a-608	bbj-a-148	Prostate cancer || id:bbj-a-148	X-12435	Inverse variance weighted	14	-0.0147386	0.0272369	0.58842	-0.0681231	0.0386458	0.985369	0.934146	1.0394	1
met-a-608	bbj-a-148	Prostate cancer || id:bbj-a-148	X-12435	MR Egger	14	-0.0391355	0.0514951	0.461934	-0.140066	0.0617949	0.96162	0.869301	1.06374	1
met-a-608	bbj-a-148	Prostate cancer || id:bbj-a-148	X-12435	Weighted median	14	-0.0062196	0.0372047	0.867234	-0.0791408	0.0667016	0.9938	0.92391	1.06898	1
met-a-609	bbj-a-148	Prostate cancer || id:bbj-a-148	X-12441--12-hydroxyeicosatetraenoate (12-HETE)	Inverse variance weighted	14	-0.0304135	0.0981272	0.756607	-0.222743	0.161916	0.970044	0.800321	1.17576	1
met-a-609	bbj-a-148	Prostate cancer || id:bbj-a-148	X-12441--12-hydroxyeicosatetraenoate (12-HETE)	MR Egger	14	0.0194246	0.238637	0.936467	-0.448304	0.487153	1.01961	0.638711	1.62768	1
met-a-609	bbj-a-148	Prostate cancer || id:bbj-a-148	X-12441--12-hydroxyeicosatetraenoate (12-HETE)	Weighted median	14	-0.0929449	0.128811	0.470566	-0.345415	0.159525	0.911244	0.707926	1.17295	1
met-a-610	bbj-a-148	Prostate cancer || id:bbj-a-148	X-12442--5,8-tetradecadienoate	Inverse variance weighted	12	-0.339618	0.166213	0.0410263	-0.665395	-0.0138396	0.712043	0.51407	0.986256	1
met-a-610	bbj-a-148	Prostate cancer || id:bbj-a-148	X-12442--5,8-tetradecadienoate	MR Egger	12	-0.416623	0.362954	0.277742	-1.12801	0.294766	0.65927	0.323676	1.34281	1
met-a-610	bbj-a-148	Prostate cancer || id:bbj-a-148	X-12442--5,8-tetradecadienoate	Weighted median	12	-0.273244	0.21929	0.21275	-0.703053	0.156564	0.760907	0.495071	1.16949	1
met-a-611	bbj-a-148	Prostate cancer || id:bbj-a-148	X-12443	Inverse variance weighted	11	-0.0862829	0.106556	0.418088	-0.295133	0.122567	0.917335	0.744433	1.13039	1
met-a-611	bbj-a-148	Prostate cancer || id:bbj-a-148	X-12443	MR Egger	11	-0.0121828	0.235165	0.959815	-0.473105	0.44874	0.987891	0.623064	1.56634	1
met-a-611	bbj-a-148	Prostate cancer || id:bbj-a-148	X-12443	Weighted median	11	-0.0938262	0.136525	0.491927	-0.361415	0.173763	0.910441	0.69669	1.18977	1
met-a-612	bbj-a-148	Prostate cancer || id:bbj-a-148	X-12450	Inverse variance weighted	25	-0.163992	0.20042	0.413221	-0.556816	0.228832	0.848749	0.573031	1.25713	1
met-a-612	bbj-a-148	Prostate cancer || id:bbj-a-148	X-12450	MR Egger	25	-0.309012	0.252094	0.232684	-0.803116	0.185092	0.734172	0.447931	1.20333	1
met-a-612	bbj-a-148	Prostate cancer || id:bbj-a-148	X-12450	Weighted median	25	-0.240334	0.194755	0.217191	-0.622053	0.141386	0.786366	0.536841	1.15187	1
met-a-613	bbj-a-148	Prostate cancer || id:bbj-a-148	X-12456	Inverse variance weighted	17	0.000725682	0.174057	0.996673	-0.340426	0.341877	1.00073	0.711467	1.40759	1
met-a-613	bbj-a-148	Prostate cancer || id:bbj-a-148	X-12456	MR Egger	17	-0.122682	0.39897	0.762693	-0.904664	0.659299	0.884545	0.404678	1.93344	1
met-a-613	bbj-a-148	Prostate cancer || id:bbj-a-148	X-12456	Weighted median	17	-0.0359667	0.256451	0.888464	-0.538611	0.466678	0.964672	0.583558	1.59469	1
met-a-614	bbj-a-148	Prostate cancer || id:bbj-a-148	X-12465	Inverse variance weighted	9	-0.0524302	0.373596	0.888392	-0.784677	0.679817	0.948921	0.456267	1.97352	1
met-a-614	bbj-a-148	Prostate cancer || id:bbj-a-148	X-12465	MR Egger	9	0.65365	0.91384	0.497594	-1.13748	2.44478	1.92255	0.320627	11.528	1
met-a-614	bbj-a-148	Prostate cancer || id:bbj-a-148	X-12465	Weighted median	9	0.0351718	0.445524	0.937077	-0.838055	0.908399	1.0358	0.432551	2.48035	1
met-a-615	bbj-a-148	Prostate cancer || id:bbj-a-148	Octanoylcarnitine	Inverse variance weighted	15	0.594936	0.276264	0.0312793	0.0534575	1.13641	1.81291	1.05491	3.11558	1
met-a-615	bbj-a-148	Prostate cancer || id:bbj-a-148	Octanoylcarnitine	MR Egger	15	0.646935	0.588933	0.291921	-0.507374	1.80124	1.90968	0.602075	6.05718	1
met-a-615	bbj-a-148	Prostate cancer || id:bbj-a-148	Octanoylcarnitine	Weighted median	15	0.979551	0.3897	0.0119504	0.21574	1.74336	2.66326	1.24078	5.71653	1
met-a-616	bbj-a-148	Prostate cancer || id:bbj-a-148	Alpha-hydroxyisovalerate	Inverse variance weighted	14	0.00233932	0.286347	0.993482	-0.5589	0.563579	1.00234	0.571838	1.75695	1
met-a-616	bbj-a-148	Prostate cancer || id:bbj-a-148	Alpha-hydroxyisovalerate	MR Egger	14	0.208682	0.901423	0.820825	-1.55811	1.97547	1.23205	0.210534	7.21002	1
met-a-616	bbj-a-148	Prostate cancer || id:bbj-a-148	Alpha-hydroxyisovalerate	Weighted median	14	-0.107661	0.37675	0.77506	-0.84609	0.630769	0.897932	0.429089	1.87905	1
met-a-617	bbj-a-148	Prostate cancer || id:bbj-a-148	N-acetylthreonine	Inverse variance weighted	10	0.634264	0.511458	0.214934	-0.368193	1.63672	1.88563	0.691984	5.13829	1
met-a-617	bbj-a-148	Prostate cancer || id:bbj-a-148	N-acetylthreonine	MR Egger	10	1.49156	1.31748	0.290371	-1.09071	4.07383	4.44403	0.335978	58.7817	1
met-a-617	bbj-a-148	Prostate cancer || id:bbj-a-148	N-acetylthreonine	Weighted median	10	0.735675	0.584817	0.208407	-0.410565	1.88192	2.08689	0.663275	6.56607	1
met-a-618	bbj-a-148	Prostate cancer || id:bbj-a-148	Decanoylcarnitine	Inverse variance weighted	12	-0.0841927	0.339926	0.804383	-0.750448	0.582063	0.919254	0.472155	1.78973	1
met-a-618	bbj-a-148	Prostate cancer || id:bbj-a-148	Decanoylcarnitine	MR Egger	12	1.5602	0.702389	0.0505844	0.183523	2.93689	4.7598	1.20144	18.857	1
met-a-618	bbj-a-148	Prostate cancer || id:bbj-a-148	Decanoylcarnitine	Weighted median	12	-0.376836	0.448143	0.400414	-1.2552	0.501525	0.686029	0.28502	1.65124	1
met-a-619	bbj-a-148	Prostate cancer || id:bbj-a-148	1-palmitoylglycerophosphocholine	Inverse variance weighted	19	0.60217	0.558493	0.280942	-0.492476	1.69681	1.82608	0.611111	5.45654	1
met-a-619	bbj-a-148	Prostate cancer || id:bbj-a-148	1-palmitoylglycerophosphocholine	MR Egger	19	2.59085	1.71032	0.148187	-0.761386	5.94308	13.3411	0.467019	381.106	1
met-a-619	bbj-a-148	Prostate cancer || id:bbj-a-148	1-palmitoylglycerophosphocholine	Weighted median	19	1.13471	0.765801	0.138413	-0.366261	2.63568	3.11027	0.693322	13.9528	1
met-a-620	bbj-a-148	Prostate cancer || id:bbj-a-148	1-heptadecanoylglycerophosphocholine	Inverse variance weighted	10	0.557251	0.330403	0.0916843	-0.0903392	1.20484	1.74587	0.913621	3.33623	1
met-a-620	bbj-a-148	Prostate cancer || id:bbj-a-148	1-heptadecanoylglycerophosphocholine	MR Egger	10	-0.384893	1.09042	0.733226	-2.52212	1.75233	0.680524	0.0802895	5.76803	1
met-a-620	bbj-a-148	Prostate cancer || id:bbj-a-148	1-heptadecanoylglycerophosphocholine	Weighted median	10	0.613981	0.41972	0.143512	-0.208669	1.43663	1.84777	0.811663	4.20651	1
met-a-621	bbj-a-148	Prostate cancer || id:bbj-a-148	1-oleoylglycerophosphocholine	Inverse variance weighted	12	0.298562	0.334061	0.371464	-0.356198	0.953322	1.34792	0.700334	2.59431	1
met-a-621	bbj-a-148	Prostate cancer || id:bbj-a-148	1-oleoylglycerophosphocholine	MR Egger	12	-0.0474082	0.631508	0.941638	-1.28516	1.19035	0.953698	0.276606	3.28822	1
met-a-621	bbj-a-148	Prostate cancer || id:bbj-a-148	1-oleoylglycerophosphocholine	Weighted median	12	0.1755	0.465703	0.706286	-0.737278	1.08828	1.19184	0.478414	2.96916	1
met-a-622	bbj-a-148	Prostate cancer || id:bbj-a-148	1-stearoylglycerophosphocholine	Inverse variance weighted	10	0.359963	0.436842	0.409933	-0.496247	1.21617	1.43328	0.608811	3.37425	1
met-a-622	bbj-a-148	Prostate cancer || id:bbj-a-148	1-stearoylglycerophosphocholine	MR Egger	10	0.791358	0.705346	0.294429	-0.591119	2.17384	2.20639	0.553707	8.79194	1
met-a-622	bbj-a-148	Prostate cancer || id:bbj-a-148	1-stearoylglycerophosphocholine	Weighted median	10	0.518474	0.352367	0.141182	-0.172165	1.20911	1.67946	0.841841	3.35051	1
met-a-623	bbj-a-148	Prostate cancer || id:bbj-a-148	5-dodecenoate (12:1n7)	Inverse variance weighted	15	-0.346811	0.187176	0.0639027	-0.713675	0.0200544	0.706939	0.489841	1.02026	1
met-a-623	bbj-a-148	Prostate cancer || id:bbj-a-148	5-dodecenoate (12:1n7)	MR Egger	15	-0.28783	0.303351	0.360011	-0.882399	0.306738	0.749889	0.413789	1.35898	1
met-a-623	bbj-a-148	Prostate cancer || id:bbj-a-148	5-dodecenoate (12:1n7)	Weighted median	15	-0.268679	0.268003	0.316091	-0.793966	0.256607	0.764388	0.452048	1.29254	1
met-a-624	bbj-a-148	Prostate cancer || id:bbj-a-148	Stearidonate (18:4n3)	Inverse variance weighted	10	0.50402	0.21855	0.0210992	0.0756627	0.932377	1.65536	1.0786	2.54054	1
met-a-624	bbj-a-148	Prostate cancer || id:bbj-a-148	Stearidonate (18:4n3)	MR Egger	10	0.901464	0.437058	0.0730673	0.0448305	1.7581	2.46321	1.04585	5.8014	1
met-a-624	bbj-a-148	Prostate cancer || id:bbj-a-148	Stearidonate (18:4n3)	Weighted median	10	0.606333	0.308904	0.0496629	0.000882228	1.21178	1.8337	1.00088	3.35947	1
met-a-625	bbj-a-148	Prostate cancer || id:bbj-a-148	10-heptadecenoate (17:1n7)	Inverse variance weighted	6	0.19883	0.520404	0.702411	-0.821162	1.21882	1.21997	0.43992	3.3832	1
met-a-625	bbj-a-148	Prostate cancer || id:bbj-a-148	10-heptadecenoate (17:1n7)	MR Egger	6	0.27539	3.28077	0.937137	-6.15491	6.70569	1.31704	0.00212303	817.042	1
met-a-625	bbj-a-148	Prostate cancer || id:bbj-a-148	10-heptadecenoate (17:1n7)	Weighted median	6	0.225267	0.700145	0.747647	-1.14702	1.59755	1.25266	0.317583	4.94092	1
met-a-626	bbj-a-148	Prostate cancer || id:bbj-a-148	10-nonadecenoate (19:1n9)	Inverse variance weighted	6	0.650852	0.601598	0.279309	-0.528279	1.82998	1.91717	0.589619	6.23379	1
met-a-626	bbj-a-148	Prostate cancer || id:bbj-a-148	10-nonadecenoate (19:1n9)	MR Egger	6	1.10913	2.07948	0.622038	-2.96666	5.18491	3.03171	0.0514752	178.557	1
met-a-626	bbj-a-148	Prostate cancer || id:bbj-a-148	10-nonadecenoate (19:1n9)	Weighted median	6	0.799904	0.522106	0.125504	-0.223423	1.82323	2.22533	0.799776	6.19183	1
met-a-627	bbj-a-148	Prostate cancer || id:bbj-a-148	Epiandrosterone sulfate	Inverse variance weighted	10	-0.372323	0.240426	0.121478	-0.843558	0.0989117	0.689132	0.430177	1.10397	1
met-a-627	bbj-a-148	Prostate cancer || id:bbj-a-148	Epiandrosterone sulfate	MR Egger	10	-1.27215	0.969597	0.225902	-3.17256	0.628263	0.280229	0.0418963	1.87435	1
met-a-627	bbj-a-148	Prostate cancer || id:bbj-a-148	Epiandrosterone sulfate	Weighted median	10	-0.281289	0.315819	0.373108	-0.900293	0.337716	0.75481	0.40645	1.40174	1
met-a-628	bbj-a-148	Prostate cancer || id:bbj-a-148	Linolenate [alpha or gamma; (18:3n3 or 6)]	Inverse variance weighted	4	-0.196643	1.29955	0.879727	-2.74376	2.35048	0.821484	0.0643279	10.4906	1
met-a-628	bbj-a-148	Prostate cancer || id:bbj-a-148	Linolenate [alpha or gamma; (18:3n3 or 6)]	MR Egger	4	7.49326	7.95513	0.445654	-8.0988	23.0853	1795.9	0.000303905	1.06128e+10	1
met-a-628	bbj-a-148	Prostate cancer || id:bbj-a-148	Linolenate [alpha or gamma; (18:3n3 or 6)]	Weighted median	4	-0.182087	1.20186	0.879578	-2.53773	2.17356	0.833529	0.0790457	8.78948	1
met-a-629	bbj-a-148	Prostate cancer || id:bbj-a-148	X-12510--2-aminooctanoic acid	Inverse variance weighted	10	-0.313251	0.469709	0.504833	-1.23388	0.607378	0.731066	0.291161	1.83561	1
met-a-629	bbj-a-148	Prostate cancer || id:bbj-a-148	X-12510--2-aminooctanoic acid	MR Egger	10	2.58032	1.25344	0.0735207	0.123578	5.03706	13.2014	1.13154	154.017	1
met-a-629	bbj-a-148	Prostate cancer || id:bbj-a-148	X-12510--2-aminooctanoic acid	Weighted median	10	-0.0257803	0.513093	0.959927	-1.03144	0.979882	0.974549	0.356492	2.66414	1
met-a-630	bbj-a-148	Prostate cancer || id:bbj-a-148	X-12524	Inverse variance weighted	22	-0.260453	0.368294	0.479451	-0.982309	0.461404	0.770703	0.374446	1.5863	1
met-a-630	bbj-a-148	Prostate cancer || id:bbj-a-148	X-12524	MR Egger	22	0.783139	0.538537	0.161406	-0.272394	1.83867	2.18833	0.761554	6.28818	1
met-a-630	bbj-a-148	Prostate cancer || id:bbj-a-148	X-12524	Weighted median	22	0.219606	0.455683	0.629857	-0.673532	1.11274	1.24559	0.509905	3.0427	1
met-a-631	bbj-a-148	Prostate cancer || id:bbj-a-148	Bilirubin (E,Z or Z,E)*	Inverse variance weighted	15	-0.104598	0.178888	0.55874	-0.455219	0.246022	0.900686	0.634309	1.27893	1
met-a-631	bbj-a-148	Prostate cancer || id:bbj-a-148	Bilirubin (E,Z or Z,E)*	MR Egger	15	0.24773	0.360819	0.504412	-0.459475	0.954936	1.28111	0.631615	2.5985	1
met-a-631	bbj-a-148	Prostate cancer || id:bbj-a-148	Bilirubin (E,Z or Z,E)*	Weighted median	15	-0.00311244	0.255592	0.990284	-0.504073	0.497848	0.996892	0.604065	1.64518	1
met-a-632	bbj-a-148	Prostate cancer || id:bbj-a-148	X-12544	Inverse variance weighted	15	0.309944	0.206721	0.133788	-0.0952302	0.715117	1.36335	0.909164	2.04443	1
met-a-632	bbj-a-148	Prostate cancer || id:bbj-a-148	X-12544	MR Egger	15	0.447802	0.486067	0.373687	-0.50489	1.40049	1.56487	0.603572	4.0572	1
met-a-632	bbj-a-148	Prostate cancer || id:bbj-a-148	X-12544	Weighted median	15	0.318898	0.225391	0.157109	-0.12287	0.760665	1.37561	0.884379	2.1397	1
met-a-633	bbj-a-148	Prostate cancer || id:bbj-a-148	X-12556	Inverse variance weighted	19	-0.0199184	0.317076	0.949911	-0.641388	0.601551	0.980279	0.526561	1.82495	1
met-a-633	bbj-a-148	Prostate cancer || id:bbj-a-148	X-12556	MR Egger	19	-0.360917	0.912115	0.697253	-2.14866	1.42683	0.697037	0.11664	4.16546	1
met-a-633	bbj-a-148	Prostate cancer || id:bbj-a-148	X-12556	Weighted median	19	-0.0307168	0.437371	0.94401	-0.887964	0.82653	0.96975	0.411493	2.28538	1
met-a-634	bbj-a-148	Prostate cancer || id:bbj-a-148	1-arachidonoylglycerophosphoinositol*	Inverse variance weighted	17	0.375691	0.334008	0.260675	-0.278965	1.03035	1.456	0.756567	2.80204	1
met-a-634	bbj-a-148	Prostate cancer || id:bbj-a-148	1-arachidonoylglycerophosphoinositol*	MR Egger	17	0.58364	0.873715	0.514282	-1.12884	2.29612	1.79255	0.323408	9.93556	1
met-a-634	bbj-a-148	Prostate cancer || id:bbj-a-148	1-arachidonoylglycerophosphoinositol*	Weighted median	17	0.6535	0.429182	0.127842	-0.187696	1.4947	1.92226	0.828867	4.45798	1
met-a-635	bbj-a-148	Prostate cancer || id:bbj-a-148	X-12627	Inverse variance weighted	10	0.330426	0.268148	0.217855	-0.195144	0.855995	1.39156	0.822716	2.35372	1
met-a-635	bbj-a-148	Prostate cancer || id:bbj-a-148	X-12627	MR Egger	10	1.35663	0.873333	0.158933	-0.355099	3.06836	3.8831	0.701104	21.5067	1
met-a-635	bbj-a-148	Prostate cancer || id:bbj-a-148	X-12627	Weighted median	10	0.495937	0.350901	0.15756	-0.191829	1.1837	1.64204	0.825448	3.26645	1
met-a-636	bbj-a-148	Prostate cancer || id:bbj-a-148	X-12644	Inverse variance weighted	20	0.278407	0.36294	0.443028	-0.432954	0.989769	1.32102	0.64859	2.69061	1
met-a-636	bbj-a-148	Prostate cancer || id:bbj-a-148	X-12644	MR Egger	20	0.81362	1.00126	0.427066	-1.14885	2.77609	2.25606	0.317002	16.0561	1
met-a-636	bbj-a-148	Prostate cancer || id:bbj-a-148	X-12644	Weighted median	20	0.306289	0.434463	0.480821	-0.545259	1.15784	1.35837	0.579692	3.18304	1
met-a-637	bbj-a-148	Prostate cancer || id:bbj-a-148	X-12645	Inverse variance weighted	16	-0.477476	0.229654	0.0376072	-0.927598	-0.0273541	0.620347	0.395502	0.973017	1
met-a-637	bbj-a-148	Prostate cancer || id:bbj-a-148	X-12645	MR Egger	16	-1.01406	0.721025	0.181409	-2.42727	0.399149	0.362743	0.0882776	1.49056	1
met-a-637	bbj-a-148	Prostate cancer || id:bbj-a-148	X-12645	Weighted median	16	-0.469589	0.315939	0.137193	-1.08883	0.149652	0.625259	0.33661	1.16143	1
met-a-638	bbj-a-148	Prostate cancer || id:bbj-a-148	Asparagine	Inverse variance weighted	24	-0.188426	0.344986	0.584938	-0.864599	0.487746	0.828261	0.42122	1.62864	1
met-a-638	bbj-a-148	Prostate cancer || id:bbj-a-148	Asparagine	MR Egger	24	0.19267	0.565071	0.736364	-0.914869	1.30021	1.21248	0.400569	3.67006	1
met-a-638	bbj-a-148	Prostate cancer || id:bbj-a-148	Asparagine	Weighted median	24	0.0170921	0.511769	0.973357	-0.985976	1.02016	1.01724	0.373075	2.77364	1
met-a-639	bbj-a-148	Prostate cancer || id:bbj-a-148	X-12680	Inverse variance weighted	10	-0.140704	0.267461	0.598839	-0.664927	0.38352	0.868747	0.514311	1.46744	1
met-a-639	bbj-a-148	Prostate cancer || id:bbj-a-148	X-12680	MR Egger	10	-1.04759	0.879404	0.267697	-2.77122	0.676044	0.350783	0.0625856	1.96608	1
met-a-639	bbj-a-148	Prostate cancer || id:bbj-a-148	X-12680	Weighted median	10	0.0946823	0.389857	0.80811	-0.669437	0.858802	1.09931	0.511997	2.36033	1
met-a-640	bbj-a-148	Prostate cancer || id:bbj-a-148	X-12696	Inverse variance weighted	19	-0.307646	0.29358	0.294679	-0.883063	0.267771	0.735175	0.413514	1.30705	1
met-a-640	bbj-a-148	Prostate cancer || id:bbj-a-148	X-12696	MR Egger	19	-0.0260649	0.576249	0.96445	-1.15551	1.10338	0.974272	0.314896	3.01435	1
met-a-640	bbj-a-148	Prostate cancer || id:bbj-a-148	X-12696	Weighted median	19	-0.393881	0.427859	0.357267	-1.23248	0.444723	0.674435	0.291567	1.56006	1
met-a-641	bbj-a-148	Prostate cancer || id:bbj-a-148	X-12704	Inverse variance weighted	9	-0.123299	0.107626	0.251948	-0.334246	0.0876471	0.883999	0.715878	1.0916	1
met-a-641	bbj-a-148	Prostate cancer || id:bbj-a-148	X-12704	MR Egger	9	-0.103735	0.254616	0.695874	-0.602783	0.395313	0.901464	0.547287	1.48485	1
met-a-641	bbj-a-148	Prostate cancer || id:bbj-a-148	X-12704	Weighted median	9	-0.17041	0.146546	0.244893	-0.457641	0.11682	0.843319	0.632775	1.12392	1
met-a-642	bbj-a-148	Prostate cancer || id:bbj-a-148	X-12712	Inverse variance weighted	14	-0.0164198	0.0390571	0.674189	-0.0929716	0.060132	0.983714	0.911219	1.06198	1
met-a-642	bbj-a-148	Prostate cancer || id:bbj-a-148	X-12712	MR Egger	14	-0.0869777	0.0889404	0.347412	-0.261301	0.0873454	0.916698	0.770049	1.09127	1
met-a-642	bbj-a-148	Prostate cancer || id:bbj-a-148	X-12712	Weighted median	14	-0.0159144	0.0514855	0.757242	-0.116826	0.0849972	0.984212	0.88974	1.08871	1
met-a-643	bbj-a-148	Prostate cancer || id:bbj-a-148	X-12717	Inverse variance weighted	7	0.442061	0.152453	0.00373572	0.143254	0.740869	1.55591	1.15402	2.09776	1
met-a-643	bbj-a-148	Prostate cancer || id:bbj-a-148	X-12717	MR Egger	7	3.04637	1.64446	0.123152	-0.176771	6.2695	21.0387	0.837972	528.214	1
met-a-643	bbj-a-148	Prostate cancer || id:bbj-a-148	X-12717	Weighted median	7	0.500678	0.20545	0.0148104	0.097996	0.90336	1.64984	1.10296	2.46788	1
met-a-644	bbj-a-148	Prostate cancer || id:bbj-a-148	X-12719	Inverse variance weighted	10	0.247813	0.1245	0.0465396	0.00379305	0.491833	1.28122	1.0038	1.63531	1
met-a-644	bbj-a-148	Prostate cancer || id:bbj-a-148	X-12719	MR Egger	10	0.591069	0.387778	0.165954	-0.168977	1.35111	1.80592	0.844529	3.86173	1
met-a-644	bbj-a-148	Prostate cancer || id:bbj-a-148	X-12719	Weighted median	10	0.265522	0.184904	0.151002	-0.0968894	0.627933	1.30411	0.907656	1.87373	1
met-a-645	bbj-a-148	Prostate cancer || id:bbj-a-148	X-12726	Inverse variance weighted	15	-0.241342	0.194258	0.214096	-0.622087	0.139403	0.785573	0.536823	1.14959	1
met-a-645	bbj-a-148	Prostate cancer || id:bbj-a-148	X-12726	MR Egger	15	-0.302737	0.269314	0.281297	-0.830592	0.225117	0.738793	0.435791	1.25247	1
met-a-645	bbj-a-148	Prostate cancer || id:bbj-a-148	X-12726	Weighted median	15	-0.466748	0.26257	0.075468	-0.981386	0.0478903	0.627038	0.374791	1.04906	1
met-a-646	bbj-a-148	Prostate cancer || id:bbj-a-148	X-12728	Inverse variance weighted	17	0.0250804	0.0112153	0.0253346	0.00309837	0.0470625	1.0254	1.0031	1.04819	1
met-a-646	bbj-a-148	Prostate cancer || id:bbj-a-148	X-12728	MR Egger	17	0.0226727	0.0194582	0.262134	-0.0154654	0.0608109	1.02293	0.984654	1.0627	1
met-a-646	bbj-a-148	Prostate cancer || id:bbj-a-148	X-12728	Weighted median	17	0.0261541	0.0151691	0.0846768	-0.00357729	0.0558855	1.0265	0.996429	1.05748	1
met-a-647	bbj-a-148	Prostate cancer || id:bbj-a-148	X-12729	Inverse variance weighted	14	-0.0550935	0.0577724	0.340271	-0.168327	0.0581405	0.946397	0.845077	1.05986	1
met-a-647	bbj-a-148	Prostate cancer || id:bbj-a-148	X-12729	MR Egger	14	-0.16026	0.104959	0.152708	-0.365979	0.0454595	0.851922	0.693517	1.04651	1
met-a-647	bbj-a-148	Prostate cancer || id:bbj-a-148	X-12729	Weighted median	14	-0.0609278	0.0733379	0.406097	-0.20467	0.0828145	0.940891	0.814916	1.08634	1
met-a-648	bbj-a-148	Prostate cancer || id:bbj-a-148	X-12734	Inverse variance weighted	8	0.046111	0.146218	0.75249	-0.240476	0.332698	1.04719	0.786254	1.39473	1
met-a-648	bbj-a-148	Prostate cancer || id:bbj-a-148	X-12734	MR Egger	8	0.681773	0.36485	0.110888	-0.033333	1.39688	1.97738	0.967216	4.04257	1
met-a-648	bbj-a-148	Prostate cancer || id:bbj-a-148	X-12734	Weighted median	8	0.0445762	0.170342	0.793563	-0.289294	0.378447	1.04558	0.748792	1.46001	1
met-a-649	bbj-a-148	Prostate cancer || id:bbj-a-148	X-12740	Inverse variance weighted	11	-0.0166104	0.107001	0.876636	-0.226332	0.193112	0.983527	0.797453	1.21302	1
met-a-649	bbj-a-148	Prostate cancer || id:bbj-a-148	X-12740	MR Egger	11	0.0329259	0.2924	0.912815	-0.540178	0.60603	1.03347	0.582644	1.83314	1
met-a-649	bbj-a-148	Prostate cancer || id:bbj-a-148	X-12740	Weighted median	11	-0.0131317	0.143693	0.927185	-0.29477	0.268507	0.986954	0.744703	1.30801	1
met-a-650	bbj-a-148	Prostate cancer || id:bbj-a-148	X-12749	Inverse variance weighted	25	0.05419	0.40344	0.89315	-0.736551	0.844931	1.05569	0.478762	2.32782	1
met-a-650	bbj-a-148	Prostate cancer || id:bbj-a-148	X-12749	MR Egger	25	-0.107746	0.930929	0.908863	-1.93237	1.71687	0.897856	0.144805	5.5671	1
met-a-650	bbj-a-148	Prostate cancer || id:bbj-a-148	X-12749	Weighted median	25	0.549662	0.640096	0.390497	-0.704927	1.80425	1.73267	0.494144	6.07542	1
met-a-651	bbj-a-148	Prostate cancer || id:bbj-a-148	Stachydrine	Inverse variance weighted	6	0.227701	0.168224	0.175877	-0.102018	0.55742	1.25571	0.903013	1.74616	1
met-a-651	bbj-a-148	Prostate cancer || id:bbj-a-148	Stachydrine	MR Egger	6	-0.875513	0.65221	0.250597	-2.15384	0.402818	0.416648	0.116037	1.49603	1
met-a-651	bbj-a-148	Prostate cancer || id:bbj-a-148	Stachydrine	Weighted median	6	0.236205	0.200156	0.23796	-0.156102	0.628511	1.26643	0.855472	1.87482	1
met-a-652	bbj-a-148	Prostate cancer || id:bbj-a-148	Isovalerylcarnitine	Inverse variance weighted	18	0.127101	0.268796	0.636319	-0.399739	0.65394	1.13553	0.670495	1.9231	1
met-a-652	bbj-a-148	Prostate cancer || id:bbj-a-148	Isovalerylcarnitine	MR Egger	18	0.396339	0.405407	0.342807	-0.398258	1.19094	1.48637	0.671489	3.29016	1
met-a-652	bbj-a-148	Prostate cancer || id:bbj-a-148	Isovalerylcarnitine	Weighted median	18	0.0924525	0.328699	0.778505	-0.551798	0.736702	1.09686	0.575914	2.08904	1
met-a-653	bbj-a-148	Prostate cancer || id:bbj-a-148	Stearoylcarnitine	Inverse variance weighted	6	0.410143	0.519094	0.429462	-0.607282	1.42757	1.50703	0.54483	4.16854	1
met-a-653	bbj-a-148	Prostate cancer || id:bbj-a-148	Stearoylcarnitine	MR Egger	6	-0.373168	3.50904	0.920429	-7.25089	6.50456	0.68855	0.000709541	668.18	1
met-a-653	bbj-a-148	Prostate cancer || id:bbj-a-148	Stearoylcarnitine	Weighted median	6	0.310874	0.730233	0.670313	-1.12038	1.74213	1.36462	0.326155	5.7095	1
met-a-654	bbj-a-148	Prostate cancer || id:bbj-a-148	1-stearoylglycerophosphoethanolamine	Inverse variance weighted	11	-0.507075	0.289493	0.0798432	-1.07448	0.0603312	0.602255	0.341475	1.06219	1
met-a-654	bbj-a-148	Prostate cancer || id:bbj-a-148	1-stearoylglycerophosphoethanolamine	MR Egger	11	-0.213187	0.836249	0.804505	-1.85224	1.42586	0.808005	0.156886	4.16144	1
met-a-654	bbj-a-148	Prostate cancer || id:bbj-a-148	1-stearoylglycerophosphoethanolamine	Weighted median	11	-0.420151	0.387021	0.277655	-1.17871	0.33841	0.656947	0.307675	1.40272	1
met-a-655	bbj-a-148	Prostate cancer || id:bbj-a-148	1-linoleoylglycerophosphocholine	Inverse variance weighted	11	0.425574	0.548802	0.438068	-0.650078	1.50123	1.53047	0.522005	4.48719	1
met-a-655	bbj-a-148	Prostate cancer || id:bbj-a-148	1-linoleoylglycerophosphocholine	MR Egger	11	0.435943	1.23681	0.732596	-1.9882	2.86009	1.54642	0.136942	17.4631	1
met-a-655	bbj-a-148	Prostate cancer || id:bbj-a-148	1-linoleoylglycerophosphocholine	Weighted median	11	0.957674	0.725389	0.186761	-0.464088	2.37944	2.60563	0.628708	10.7988	1
met-a-656	bbj-a-148	Prostate cancer || id:bbj-a-148	Bradykinin, des-arg(9)	Inverse variance weighted	16	0.092476	0.0866373	0.285794	-0.077333	0.262285	1.09689	0.925582	1.2999	1
met-a-656	bbj-a-148	Prostate cancer || id:bbj-a-148	Bradykinin, des-arg(9)	MR Egger	16	0.128955	0.195072	0.519305	-0.253387	0.511296	1.13764	0.776167	1.66745	1
met-a-656	bbj-a-148	Prostate cancer || id:bbj-a-148	Bradykinin, des-arg(9)	Weighted median	16	0.12392	0.100743	0.218674	-0.0735361	0.321376	1.13193	0.929103	1.37902	1
met-a-657	bbj-a-148	Prostate cancer || id:bbj-a-148	X-12771	Inverse variance weighted	13	-0.0910362	0.188664	0.629428	-0.460817	0.278744	0.912985	0.630768	1.32147	1
met-a-657	bbj-a-148	Prostate cancer || id:bbj-a-148	X-12771	MR Egger	13	-0.394967	0.50963	0.454673	-1.39384	0.603907	0.673702	0.24812	1.82925	1
met-a-657	bbj-a-148	Prostate cancer || id:bbj-a-148	X-12771	Weighted median	13	-0.057481	0.267627	0.829939	-0.58203	0.467068	0.94414	0.558763	1.59531	1
met-a-659	bbj-a-148	Prostate cancer || id:bbj-a-148	Gamma-glutamylisoleucine*	Inverse variance weighted	24	-0.204558	0.295794	0.489216	-0.784315	0.375198	0.815007	0.456432	1.45528	1
met-a-659	bbj-a-148	Prostate cancer || id:bbj-a-148	Gamma-glutamylisoleucine*	MR Egger	24	-0.564893	0.596801	0.354157	-1.73462	0.604836	0.568421	0.176467	1.83095	1
met-a-659	bbj-a-148	Prostate cancer || id:bbj-a-148	Gamma-glutamylisoleucine*	Weighted median	24	-0.137027	0.428906	0.749362	-0.977684	0.703629	0.871946	0.376181	2.02107	1
met-a-660	bbj-a-148	Prostate cancer || id:bbj-a-148	X-12786	Inverse variance weighted	7	-0.0712272	0.340192	0.834157	-0.738004	0.59555	0.93125	0.478067	1.81403	1
met-a-660	bbj-a-148	Prostate cancer || id:bbj-a-148	X-12786	MR Egger	7	0.790587	0.803877	0.370541	-0.785012	2.36619	2.20469	0.456114	10.6567	1
met-a-660	bbj-a-148	Prostate cancer || id:bbj-a-148	X-12786	Weighted median	7	-0.0368145	0.437474	0.932935	-0.894264	0.820635	0.963855	0.408909	2.27194	1
met-a-661	bbj-a-148	Prostate cancer || id:bbj-a-148	X-12798	Inverse variance weighted	8	-0.023706	0.248662	0.924049	-0.511083	0.463671	0.976573	0.599846	1.5899	1
met-a-661	bbj-a-148	Prostate cancer || id:bbj-a-148	X-12798	MR Egger	8	0.306831	0.341815	0.40395	-0.363127	0.976789	1.35911	0.695498	2.65591	1
met-a-661	bbj-a-148	Prostate cancer || id:bbj-a-148	X-12798	Weighted median	8	0.208515	0.22606	0.356325	-0.234562	0.651593	1.23185	0.790917	1.91859	1
met-a-662	bbj-a-148	Prostate cancer || id:bbj-a-148	X-12816	Inverse variance weighted	6	0.111037	0.136905	0.417334	-0.157296	0.37937	1.11744	0.854451	1.46136	1
met-a-662	bbj-a-148	Prostate cancer || id:bbj-a-148	X-12816	MR Egger	6	0.0769805	0.197773	0.716934	-0.310654	0.464615	1.08002	0.732967	1.5914	1
met-a-662	bbj-a-148	Prostate cancer || id:bbj-a-148	X-12816	Weighted median	6	0.111543	0.143057	0.435565	-0.16885	0.391935	1.118	0.844636	1.47984	1
met-a-663	bbj-a-148	Prostate cancer || id:bbj-a-148	X-12830	Inverse variance weighted	10	-0.067853	0.153187	0.657807	-0.368099	0.232393	0.934398	0.692049	1.26162	1
met-a-663	bbj-a-148	Prostate cancer || id:bbj-a-148	X-12830	MR Egger	10	0.164183	0.275068	0.567089	-0.374949	0.703316	1.17843	0.687324	2.02044	1
met-a-663	bbj-a-148	Prostate cancer || id:bbj-a-148	X-12830	Weighted median	10	0.00942999	0.185837	0.95953	-0.354811	0.373671	1.00947	0.701306	1.45306	1
met-a-664	bbj-a-148	Prostate cancer || id:bbj-a-148	X-12833	Inverse variance weighted	14	0.0307532	0.0312335	0.324809	-0.0304644	0.0919708	1.03123	0.969995	1.09633	1
met-a-664	bbj-a-148	Prostate cancer || id:bbj-a-148	X-12833	MR Egger	14	0.0120541	0.0553979	0.831404	-0.0965259	0.120634	1.01213	0.907986	1.12821	1
met-a-664	bbj-a-148	Prostate cancer || id:bbj-a-148	X-12833	Weighted median	14	0.0146536	0.0423053	0.72906	-0.0682649	0.0975721	1.01476	0.934013	1.10249	1
met-a-665	bbj-a-148	Prostate cancer || id:bbj-a-148	X-12844	Inverse variance weighted	11	0.153726	0.448753	0.731928	-0.72583	1.03328	1.16617	0.483923	2.81027	1
met-a-665	bbj-a-148	Prostate cancer || id:bbj-a-148	X-12844	MR Egger	11	0.429144	1.69874	0.806233	-2.90038	3.75867	1.53594	0.0550024	42.8912	1
met-a-665	bbj-a-148	Prostate cancer || id:bbj-a-148	X-12844	Weighted median	11	-0.507306	0.467724	0.278087	-1.42405	0.409433	0.602115	0.240738	1.50596	1
met-a-666	bbj-a-148	Prostate cancer || id:bbj-a-148	X-12847	Inverse variance weighted	4	0.0226539	0.268895	0.932859	-0.50438	0.549688	1.02291	0.60388	1.73271	1
met-a-666	bbj-a-148	Prostate cancer || id:bbj-a-148	X-12847	MR Egger	4	-0.296907	0.586714	0.663089	-1.44687	0.853053	0.743113	0.235307	2.3468	1
met-a-666	bbj-a-148	Prostate cancer || id:bbj-a-148	X-12847	Weighted median	4	-0.00459984	0.333074	0.988981	-0.657425	0.648226	0.995411	0.518184	1.91215	1
met-a-667	bbj-a-148	Prostate cancer || id:bbj-a-148	X-12850	Inverse variance weighted	11	-0.244154	0.159241	0.125218	-0.556266	0.0679585	0.783367	0.573346	1.07032	1
met-a-667	bbj-a-148	Prostate cancer || id:bbj-a-148	X-12850	MR Egger	11	-0.0526646	0.292669	0.861181	-0.626295	0.520966	0.948698	0.534569	1.68365	1
met-a-667	bbj-a-148	Prostate cancer || id:bbj-a-148	X-12850	Weighted median	11	-0.140134	0.234925	0.550837	-0.600587	0.320319	0.869242	0.54849	1.37757	1
met-a-668	bbj-a-148	Prostate cancer || id:bbj-a-148	Laurylcarnitine	Inverse variance weighted	11	0.712882	0.299802	0.0174142	0.12527	1.30049	2.03986	1.13345	3.67111	1
met-a-668	bbj-a-148	Prostate cancer || id:bbj-a-148	Laurylcarnitine	MR Egger	11	3.04819	1.77997	0.12096	-0.440556	6.53694	21.0772	0.643678	690.171	1
met-a-668	bbj-a-148	Prostate cancer || id:bbj-a-148	Laurylcarnitine	Weighted median	11	0.820931	0.416153	0.0485334	0.00527179	1.63659	2.27261	1.00529	5.13762	1
met-a-669	bbj-a-148	Prostate cancer || id:bbj-a-148	X-12851	Inverse variance weighted	8	0.14675	0.0491858	0.00284886	0.0503462	0.243154	1.15806	1.05164	1.27527	1
met-a-669	bbj-a-148	Prostate cancer || id:bbj-a-148	X-12851	MR Egger	8	0.113212	0.0640981	0.12779	-0.0124206	0.238844	1.11987	0.987656	1.26978	1
met-a-669	bbj-a-148	Prostate cancer || id:bbj-a-148	X-12851	Weighted median	8	0.137907	0.0660615	0.0368384	0.00842615	0.267387	1.14787	1.00846	1.30655	1
met-a-670	bbj-a-148	Prostate cancer || id:bbj-a-148	X-12855	Inverse variance weighted	14	-0.06938	0.133726	0.603884	-0.331483	0.192723	0.932972	0.717859	1.21255	1
met-a-670	bbj-a-148	Prostate cancer || id:bbj-a-148	X-12855	MR Egger	14	0.118368	0.187772	0.540265	-0.249665	0.486401	1.12566	0.779061	1.62645	1
met-a-670	bbj-a-148	Prostate cancer || id:bbj-a-148	X-12855	Weighted median	14	0.0132089	0.15968	0.934074	-0.299764	0.326182	1.0133	0.740993	1.38567	1
met-a-671	bbj-a-148	Prostate cancer || id:bbj-a-148	X-12990--docosapentaenoic acid (n6-DPA)	Inverse variance weighted	9	-0.285779	0.18333	0.119038	-0.645106	0.0735475	0.751428	0.524607	1.07632	1
met-a-671	bbj-a-148	Prostate cancer || id:bbj-a-148	X-12990--docosapentaenoic acid (n6-DPA)	MR Egger	9	-0.183352	0.486691	0.717533	-1.13727	0.770562	0.832475	0.320695	2.16098	1
met-a-671	bbj-a-148	Prostate cancer || id:bbj-a-148	X-12990--docosapentaenoic acid (n6-DPA)	Weighted median	9	-0.195233	0.266791	0.4643	-0.718143	0.327676	0.822643	0.487657	1.38774	1
met-a-672	bbj-a-148	Prostate cancer || id:bbj-a-148	Isovalerate	Inverse variance weighted	4	-0.0598482	0.744336	0.935915	-1.51875	1.39905	0.941908	0.218986	4.05135	1
met-a-672	bbj-a-148	Prostate cancer || id:bbj-a-148	Isovalerate	MR Egger	4	-21.5014	27.4632	0.515662	-75.3293	32.3265	4.59264e-10	1.92704e-33	109454900809302	1
met-a-672	bbj-a-148	Prostate cancer || id:bbj-a-148	Isovalerate	Weighted median	4	0.435328	0.964149	0.651618	-1.4544	2.32506	1.54547	0.23354	10.2273	1
met-a-673	bbj-a-148	Prostate cancer || id:bbj-a-148	X-13069	Inverse variance weighted	12	-0.256843	0.368178	0.485424	-0.978471	0.464785	0.77349	0.375885	1.59167	1
met-a-673	bbj-a-148	Prostate cancer || id:bbj-a-148	X-13069	MR Egger	12	-1.73253	1.0644	0.134645	-3.81875	0.353694	0.176837	0.0219552	1.42432	1
met-a-673	bbj-a-148	Prostate cancer || id:bbj-a-148	X-13069	Weighted median	12	-0.447807	0.432062	0.299997	-1.29465	0.399035	0.639028	0.273994	1.49039	1
met-a-674	bbj-a-148	Prostate cancer || id:bbj-a-148	X-13183--stearamide	Inverse variance weighted	5	-0.388496	0.231489	0.0932988	-0.842214	0.0652226	0.678076	0.430756	1.0674	1
met-a-674	bbj-a-148	Prostate cancer || id:bbj-a-148	X-13183--stearamide	MR Egger	5	-1.3723	0.684916	0.13884	-2.71474	-0.0298689	0.253522	0.0662222	0.970573	1
met-a-674	bbj-a-148	Prostate cancer || id:bbj-a-148	X-13183--stearamide	Weighted median	5	-0.449119	0.317769	0.157552	-1.07195	0.173707	0.63819	0.342342	1.18971	1
met-a-675	bbj-a-148	Prostate cancer || id:bbj-a-148	X-13215	Inverse variance weighted	23	0.325616	0.421362	0.439659	-0.500255	1.15149	1.38488	0.606376	3.16289	1
met-a-675	bbj-a-148	Prostate cancer || id:bbj-a-148	X-13215	MR Egger	23	0.336209	0.950503	0.727078	-1.52678	2.19919	1.39963	0.217235	9.01775	1
met-a-675	bbj-a-148	Prostate cancer || id:bbj-a-148	X-13215	Weighted median	23	0.433001	0.660098	0.511846	-0.86079	1.72679	1.54188	0.422828	5.62259	1
met-a-676	bbj-a-148	Prostate cancer || id:bbj-a-148	7-methylguanine	Inverse variance weighted	10	0.342217	0.255592	0.180597	-0.158743	0.843177	1.40807	0.853215	2.32374	1
met-a-676	bbj-a-148	Prostate cancer || id:bbj-a-148	7-methylguanine	MR Egger	10	0.560337	0.424679	0.223533	-0.272034	1.39271	1.75126	0.761828	4.02573	1
met-a-676	bbj-a-148	Prostate cancer || id:bbj-a-148	7-methylguanine	Weighted median	10	0.392847	0.263857	0.136522	-0.124311	0.910006	1.48119	0.883105	2.48434	1
met-a-677	bbj-a-148	Prostate cancer || id:bbj-a-148	Phenylacetylglutamine	Inverse variance weighted	15	-0.0379837	0.116954	0.745351	-0.267214	0.191246	0.962729	0.76551	1.21076	1
met-a-677	bbj-a-148	Prostate cancer || id:bbj-a-148	Phenylacetylglutamine	MR Egger	15	-0.102652	0.159614	0.531322	-0.415495	0.210191	0.902441	0.660013	1.23391	1
met-a-677	bbj-a-148	Prostate cancer || id:bbj-a-148	Phenylacetylglutamine	Weighted median	15	-0.041015	0.111181	0.712199	-0.258929	0.176899	0.959815	0.771878	1.19351	1
met-a-678	bbj-a-148	Prostate cancer || id:bbj-a-148	Pro-hydroxy-pro	Inverse variance weighted	17	-0.30113	0.29406	0.305816	-0.877487	0.275228	0.739982	0.415826	1.31683	1
met-a-678	bbj-a-148	Prostate cancer || id:bbj-a-148	Pro-hydroxy-pro	MR Egger	17	-0.722265	0.484474	0.156736	-1.67183	0.227305	0.485651	0.187902	1.25521	1
met-a-678	bbj-a-148	Prostate cancer || id:bbj-a-148	Pro-hydroxy-pro	Weighted median	17	-0.328141	0.426231	0.441378	-1.16355	0.507271	0.720261	0.312374	1.66075	1
met-a-679	bbj-a-148	Prostate cancer || id:bbj-a-148	N2,N2-dimethylguanosine	Inverse variance weighted	32	-0.194106	0.392605	0.621019	-0.963611	0.575399	0.823571	0.381513	1.77784	1
met-a-679	bbj-a-148	Prostate cancer || id:bbj-a-148	N2,N2-dimethylguanosine	MR Egger	32	-0.868934	0.55592	0.128528	-1.95854	0.220668	0.419398	0.141065	1.24691	1
met-a-679	bbj-a-148	Prostate cancer || id:bbj-a-148	N2,N2-dimethylguanosine	Weighted median	32	-0.68531	0.445636	0.124092	-1.55876	0.188137	0.503934	0.210397	1.207	1
met-a-680	bbj-a-148	Prostate cancer || id:bbj-a-148	Cysteine-glutathione disulfide	Inverse variance weighted	9	0.478341	0.220371	0.0299605	0.046413	0.910268	1.61339	1.04751	2.48499	1
met-a-680	bbj-a-148	Prostate cancer || id:bbj-a-148	Cysteine-glutathione disulfide	MR Egger	9	0.903444	0.865035	0.331019	-0.792025	2.59891	2.46809	0.452927	13.4491	1
met-a-680	bbj-a-148	Prostate cancer || id:bbj-a-148	Cysteine-glutathione disulfide	Weighted median	9	0.218545	0.310645	0.481731	-0.390319	0.827409	1.24427	0.676841	2.28738	1
met-a-681	bbj-a-148	Prostate cancer || id:bbj-a-148	Oleoylcarnitine	Inverse variance weighted	10	0.0344247	0.612055	0.955147	-1.1652	1.23405	1.03502	0.311859	3.43512	1
met-a-681	bbj-a-148	Prostate cancer || id:bbj-a-148	Oleoylcarnitine	MR Egger	10	-0.913674	0.853388	0.315565	-2.58631	0.758966	0.401048	0.0752971	2.13607	1
met-a-681	bbj-a-148	Prostate cancer || id:bbj-a-148	Oleoylcarnitine	Weighted median	10	-0.462644	0.301821	0.125315	-1.05421	0.128926	0.629617	0.348466	1.13761	1
met-a-682	bbj-a-148	Prostate cancer || id:bbj-a-148	1-arachidonoylglycerophosphoethanolamine*	Inverse variance weighted	19	0.761065	0.32308	0.0184902	0.127828	1.3943	2.14056	1.13636	4.03216	1
met-a-682	bbj-a-148	Prostate cancer || id:bbj-a-148	1-arachidonoylglycerophosphoethanolamine*	MR Egger	19	0.278138	0.81872	0.738226	-1.32655	1.88283	1.32067	0.265391	6.57207	1
met-a-682	bbj-a-148	Prostate cancer || id:bbj-a-148	1-arachidonoylglycerophosphoethanolamine*	Weighted median	19	0.84612	0.466244	0.0695615	-0.0677195	1.75996	2.33059	0.934523	5.8122	1
met-a-683	bbj-a-148	Prostate cancer || id:bbj-a-148	X-13429	Inverse variance weighted	7	0.13099	0.113594	0.248851	-0.0916535	0.353634	1.13996	0.912421	1.42423	1
met-a-683	bbj-a-148	Prostate cancer || id:bbj-a-148	X-13429	MR Egger	7	0.162259	0.312139	0.625368	-0.449533	0.774051	1.17616	0.637926	2.16853	1
met-a-683	bbj-a-148	Prostate cancer || id:bbj-a-148	X-13429	Weighted median	7	0.183123	0.127052	0.149492	-0.0658984	0.432145	1.20096	0.936226	1.54056	1
met-a-684	bbj-a-148	Prostate cancer || id:bbj-a-148	X-13431--nonanoylcarnitine*	Inverse variance weighted	12	0.0160295	0.160428	0.92041	-0.298409	0.330468	1.01616	0.741998	1.39162	1
met-a-684	bbj-a-148	Prostate cancer || id:bbj-a-148	X-13431--nonanoylcarnitine*	MR Egger	12	0.103017	0.294898	0.734085	-0.474983	0.681016	1.10851	0.621896	1.97588	1
met-a-684	bbj-a-148	Prostate cancer || id:bbj-a-148	X-13431--nonanoylcarnitine*	Weighted median	12	0.0481079	0.196806	0.806888	-0.337633	0.433848	1.04928	0.713457	1.54318	1
met-a-685	bbj-a-148	Prostate cancer || id:bbj-a-148	X-13435	Inverse variance weighted	16	0.380857	0.362367	0.293247	-0.329382	1.0911	1.46354	0.719368	2.97754	1
met-a-685	bbj-a-148	Prostate cancer || id:bbj-a-148	X-13435	MR Egger	16	-0.820803	0.976813	0.414868	-2.73536	1.09375	0.440078	0.0648709	2.98545	1
met-a-685	bbj-a-148	Prostate cancer || id:bbj-a-148	X-13435	Weighted median	16	0.114741	0.488965	0.814473	-0.843632	1.07311	1.12158	0.430146	2.92447	1
met-a-686	bbj-a-148	Prostate cancer || id:bbj-a-148	X-13477	Inverse variance weighted	4	1.24278	1.04157	0.232801	-0.798704	3.28426	3.46523	0.449912	26.6893	1
met-a-686	bbj-a-148	Prostate cancer || id:bbj-a-148	X-13477	MR Egger	4	5.70008	10.6276	0.645391	-15.13	26.5302	298.893	2.68611e-07	3.32588e+11	1
met-a-686	bbj-a-148	Prostate cancer || id:bbj-a-148	X-13477	Weighted median	4	1.002	1.15505	0.385671	-1.2619	3.26589	2.72372	0.283117	26.2035	1
met-a-687	bbj-a-148	Prostate cancer || id:bbj-a-148	2-palmitoylglycerophosphocholine*	Inverse variance weighted	17	0.0992078	0.470781	0.833098	-0.823523	1.02194	1.1043	0.438883	2.77858	1
met-a-687	bbj-a-148	Prostate cancer || id:bbj-a-148	2-palmitoylglycerophosphocholine*	MR Egger	17	0.328357	1.57936	0.838099	-2.76718	3.4239	1.38868	0.0628387	30.6888	1
met-a-687	bbj-a-148	Prostate cancer || id:bbj-a-148	2-palmitoylglycerophosphocholine*	Weighted median	17	0.0738029	0.59954	0.902029	-1.1013	1.2489	1.07659	0.33244	3.48651	1
met-a-688	bbj-a-148	Prostate cancer || id:bbj-a-148	2-oleoylglycerophosphocholine*	Inverse variance weighted	14	0.499371	0.441955	0.258513	-0.366861	1.3656	1.64768	0.692906	3.91809	1
met-a-688	bbj-a-148	Prostate cancer || id:bbj-a-148	2-oleoylglycerophosphocholine*	MR Egger	14	-0.615883	1.41973	0.672127	-3.39855	2.16678	0.540164	0.0334218	8.73015	1
met-a-688	bbj-a-148	Prostate cancer || id:bbj-a-148	2-oleoylglycerophosphocholine*	Weighted median	14	-0.126172	0.595015	0.832069	-1.2924	1.04006	0.881463	0.27461	2.82938	1
met-a-689	bbj-a-148	Prostate cancer || id:bbj-a-148	2-stearoylglycerophosphocholine*	Inverse variance weighted	11	0.505339	0.307154	0.0999228	-0.0966836	1.10736	1.65755	0.907843	3.02636	1
met-a-689	bbj-a-148	Prostate cancer || id:bbj-a-148	2-stearoylglycerophosphocholine*	MR Egger	11	1.28338	1.33616	0.361897	-1.33549	3.90225	3.60881	0.263028	49.5138	1
met-a-689	bbj-a-148	Prostate cancer || id:bbj-a-148	2-stearoylglycerophosphocholine*	Weighted median	11	0.649604	0.375048	0.0832633	-0.0854893	1.3847	1.91478	0.918063	3.99362	1
met-a-690	bbj-a-148	Prostate cancer || id:bbj-a-148	2-linoleoylglycerophosphocholine*	Inverse variance weighted	15	0.236836	0.416559	0.56966	-0.57962	1.05329	1.26723	0.560111	2.86707	1
met-a-690	bbj-a-148	Prostate cancer || id:bbj-a-148	2-linoleoylglycerophosphocholine*	MR Egger	15	1.22414	1.73951	0.494017	-2.1853	4.63357	3.40122	0.112444	102.881	1
met-a-690	bbj-a-148	Prostate cancer || id:bbj-a-148	2-linoleoylglycerophosphocholine*	Weighted median	15	0.183262	0.503483	0.715867	-0.803564	1.17009	1.20113	0.44773	3.22228	1
met-a-691	bbj-a-148	Prostate cancer || id:bbj-a-148	X-13496	Inverse variance weighted	25	-0.150495	0.535041	0.778497	-1.19917	0.898185	0.860282	0.301443	2.45514	1
met-a-691	bbj-a-148	Prostate cancer || id:bbj-a-148	X-13496	MR Egger	25	-4.54238	2.06812	0.0384112	-8.5959	-0.488851	0.0106481	0.000184862	0.613331	1
met-a-691	bbj-a-148	Prostate cancer || id:bbj-a-148	X-13496	Weighted median	25	-0.343393	0.75994	0.651364	-1.83288	1.14609	0.70936	0.159953	3.14587	1
met-a-692	bbj-a-148	Prostate cancer || id:bbj-a-148	1-palmitoylglycerophosphoinositol*	Inverse variance weighted	10	-0.00190976	0.300231	0.994925	-0.590362	0.586542	0.998092	0.554127	1.79776	1
met-a-692	bbj-a-148	Prostate cancer || id:bbj-a-148	1-palmitoylglycerophosphoinositol*	MR Egger	10	0.185685	0.604885	0.766701	-0.999889	1.37126	1.20404	0.36792	3.94031	1
met-a-692	bbj-a-148	Prostate cancer || id:bbj-a-148	1-palmitoylglycerophosphoinositol*	Weighted median	10	0.0870284	0.430998	0.839977	-0.757728	0.931784	1.09093	0.46873	2.53904	1
met-a-693	bbj-a-148	Prostate cancer || id:bbj-a-148	X-13548	Inverse variance weighted	25	-0.58756	0.52563	0.263644	-1.6178	0.442675	0.555681	0.198335	1.55687	1
met-a-693	bbj-a-148	Prostate cancer || id:bbj-a-148	X-13548	MR Egger	25	2.48147	1.80232	0.181824	-1.05108	6.01402	11.9588	0.349559	409.124	1
met-a-693	bbj-a-148	Prostate cancer || id:bbj-a-148	X-13548	Weighted median	25	-0.753726	0.731967	0.303138	-2.18838	0.680929	0.47061	0.112098	1.97571	1
met-a-694	bbj-a-148	Prostate cancer || id:bbj-a-148	X-13549	Inverse variance weighted	16	-0.96419	0.618342	0.118922	-2.17614	0.24776	0.381292	0.113479	1.28115	1
met-a-694	bbj-a-148	Prostate cancer || id:bbj-a-148	X-13549	MR Egger	16	-1.3365	1.63861	0.428372	-4.54817	1.87518	0.262765	0.0105865	6.522	1
met-a-694	bbj-a-148	Prostate cancer || id:bbj-a-148	X-13549	Weighted median	16	-1.53029	0.896306	0.0877616	-3.28704	0.226474	0.216474	0.0373641	1.25417	1
met-a-695	bbj-a-148	Prostate cancer || id:bbj-a-148	X-13553	Inverse variance weighted	7	0.0205343	0.454058	0.963929	-0.869419	0.910488	1.02075	0.419195	2.48553	1
met-a-695	bbj-a-148	Prostate cancer || id:bbj-a-148	X-13553	MR Egger	7	-0.386794	0.877692	0.677836	-2.10707	1.33348	0.679231	0.121594	3.79424	1
met-a-695	bbj-a-148	Prostate cancer || id:bbj-a-148	X-13553	Weighted median	7	-0.168705	0.518439	0.744871	-1.18485	0.847435	0.844758	0.305793	2.33365	1
met-a-696	bbj-a-148	Prostate cancer || id:bbj-a-148	X-13619	Inverse variance weighted	27	0.0180941	0.534708	0.973005	-1.02993	1.06612	1.01826	0.357031	2.90409	1
met-a-696	bbj-a-148	Prostate cancer || id:bbj-a-148	X-13619	MR Egger	27	1.65088	1.38512	0.244506	-1.06396	4.36571	5.21155	0.345086	78.7056	1
met-a-696	bbj-a-148	Prostate cancer || id:bbj-a-148	X-13619	Weighted median	27	0.394649	0.802151	0.622727	-1.17757	1.96687	1.48386	0.308027	7.14824	1
met-a-697	bbj-a-148	Prostate cancer || id:bbj-a-148	2-methylbutyroylcarnitine	Inverse variance weighted	23	-0.443349	0.463116	0.338407	-1.35106	0.464359	0.641883	0.258966	1.59099	1
met-a-697	bbj-a-148	Prostate cancer || id:bbj-a-148	2-methylbutyroylcarnitine	MR Egger	23	-0.510986	1.33598	0.705948	-3.1295	2.10753	0.599904	0.0437395	8.2279	1
met-a-697	bbj-a-148	Prostate cancer || id:bbj-a-148	2-methylbutyroylcarnitine	Weighted median	23	-0.305946	0.613539	0.61802	-1.50848	0.896589	0.736426	0.221246	2.45123	1
met-a-698	bbj-a-148	Prostate cancer || id:bbj-a-148	Hydroxyisovaleroyl carnitine	Inverse variance weighted	8	-0.0169381	0.162907	0.91719	-0.336237	0.302361	0.983205	0.714454	1.35305	1
met-a-698	bbj-a-148	Prostate cancer || id:bbj-a-148	Hydroxyisovaleroyl carnitine	MR Egger	8	-0.15634	0.262772	0.573605	-0.671372	0.358693	0.855269	0.511007	1.43146	1
met-a-698	bbj-a-148	Prostate cancer || id:bbj-a-148	Hydroxyisovaleroyl carnitine	Weighted median	8	-0.0321553	0.240313	0.893556	-0.503169	0.438858	0.968356	0.604612	1.55094	1
met-a-699	bbj-a-148	Prostate cancer || id:bbj-a-148	Glutaroyl carnitine	Inverse variance weighted	21	-0.444247	0.251172	0.076945	-0.936544	0.0480508	0.641307	0.39198	1.04922	1
met-a-699	bbj-a-148	Prostate cancer || id:bbj-a-148	Glutaroyl carnitine	MR Egger	21	-0.475042	0.427032	0.279832	-1.31203	0.361941	0.621859	0.269274	1.43611	1
met-a-699	bbj-a-148	Prostate cancer || id:bbj-a-148	Glutaroyl carnitine	Weighted median	21	-0.433941	0.366149	0.235958	-1.15159	0.28371	0.64795	0.316133	1.32805	1
met-a-700	bbj-a-148	Prostate cancer || id:bbj-a-148	X-13658	Inverse variance weighted	9	-0.03839	0.0334085	0.250512	-0.103871	0.0270907	0.962338	0.901342	1.02746	1
met-a-700	bbj-a-148	Prostate cancer || id:bbj-a-148	X-13658	MR Egger	9	-0.0668054	0.0519771	0.23958	-0.168681	0.0350697	0.935377	0.844779	1.03569	1
met-a-700	bbj-a-148	Prostate cancer || id:bbj-a-148	X-13658	Weighted median	9	-0.0414622	0.0393175	0.291632	-0.118525	0.0356001	0.959386	0.88823	1.03624	1
met-a-701	bbj-a-148	Prostate cancer || id:bbj-a-148	X-13671	Inverse variance weighted	12	-0.224853	0.518593	0.664591	-1.24129	0.791588	0.798633	0.28901	2.2069	1
met-a-701	bbj-a-148	Prostate cancer || id:bbj-a-148	X-13671	MR Egger	12	2.00732	4.17529	0.641031	-6.17624	10.1909	7.44333	0.00207822	26659	1
met-a-701	bbj-a-148	Prostate cancer || id:bbj-a-148	X-13671	Weighted median	12	0.537658	0.723537	0.457423	-0.880474	1.95579	1.71199	0.414586	7.06951	1
met-a-702	bbj-a-148	Prostate cancer || id:bbj-a-148	2-tetradecenoyl carnitine	Inverse variance weighted	15	0.121843	0.181466	0.501941	-0.23383	0.477515	1.12958	0.791497	1.61206	1
met-a-702	bbj-a-148	Prostate cancer || id:bbj-a-148	2-tetradecenoyl carnitine	MR Egger	15	-0.165595	0.315767	0.608811	-0.784498	0.453308	0.847389	0.456349	1.57351	1
met-a-702	bbj-a-148	Prostate cancer || id:bbj-a-148	2-tetradecenoyl carnitine	Weighted median	15	0.00548431	0.248729	0.982409	-0.482025	0.492994	1.0055	0.617532	1.63721	1
met-a-703	bbj-a-148	Prostate cancer || id:bbj-a-148	4-hydroxyhippurate	Inverse variance weighted	8	-0.130791	0.215266	0.543466	-0.552712	0.291129	0.877401	0.575387	1.33794	1
met-a-703	bbj-a-148	Prostate cancer || id:bbj-a-148	4-hydroxyhippurate	MR Egger	8	-0.0504056	0.799924	0.951803	-1.61826	1.51744	0.950844	0.198244	4.56056	1
met-a-703	bbj-a-148	Prostate cancer || id:bbj-a-148	4-hydroxyhippurate	Weighted median	8	-0.0706616	0.291293	0.808331	-0.641596	0.500273	0.931777	0.526451	1.64917	1
met-a-704	bbj-a-148	Prostate cancer || id:bbj-a-148	X-13741	Inverse variance weighted	10	0.127245	0.158386	0.42175	-0.183191	0.437681	1.1357	0.832609	1.54911	1
met-a-704	bbj-a-148	Prostate cancer || id:bbj-a-148	X-13741	MR Egger	10	0.106298	0.493791	0.834944	-0.861532	1.07413	1.11215	0.422514	2.92744	1
met-a-704	bbj-a-148	Prostate cancer || id:bbj-a-148	X-13741	Weighted median	10	0.00233181	0.223412	0.991672	-0.435556	0.44022	1.00233	0.646905	1.55305	1
met-a-705	bbj-a-148	Prostate cancer || id:bbj-a-148	1-myristoylglycerophosphocholine	Inverse variance weighted	6	0.14276	0.333399	0.668508	-0.510701	0.796222	1.15345	0.600075	2.21715	1
met-a-705	bbj-a-148	Prostate cancer || id:bbj-a-148	1-myristoylglycerophosphocholine	MR Egger	6	-0.0565327	0.769876	0.944989	-1.56549	1.45242	0.945036	0.208986	4.27346	1
met-a-705	bbj-a-148	Prostate cancer || id:bbj-a-148	1-myristoylglycerophosphocholine	Weighted median	6	0.196933	0.430066	0.647015	-0.645996	1.03986	1.21766	0.52414	2.82882	1
met-a-706	bbj-a-148	Prostate cancer || id:bbj-a-148	1-oleoylglycerophosphoethanolamine	Inverse variance weighted	8	-0.763978	0.554374	0.168175	-1.85055	0.322595	0.46581	0.157151	1.38071	1
met-a-706	bbj-a-148	Prostate cancer || id:bbj-a-148	1-oleoylglycerophosphoethanolamine	MR Egger	8	-0.139375	3.3152	0.96783	-6.63717	6.35842	0.869901	0.00131073	577.333	1
met-a-706	bbj-a-148	Prostate cancer || id:bbj-a-148	1-oleoylglycerophosphoethanolamine	Weighted median	8	0.0341431	0.573595	0.952534	-1.0901	1.15839	1.03473	0.336182	3.1848	1
met-a-707	bbj-a-148	Prostate cancer || id:bbj-a-148	1-palmitoylglycerophosphoethanolamine	Inverse variance weighted	25	-0.401147	0.178949	0.0249819	-0.751888	-0.050407	0.669551	0.471476	0.950842	1
met-a-707	bbj-a-148	Prostate cancer || id:bbj-a-148	1-palmitoylglycerophosphoethanolamine	MR Egger	25	-0.40641	0.255741	0.125681	-0.907663	0.0948437	0.666037	0.403466	1.09949	1
met-a-707	bbj-a-148	Prostate cancer || id:bbj-a-148	1-palmitoylglycerophosphoethanolamine	Weighted median	25	-0.321035	0.241501	0.183739	-0.794377	0.152307	0.725398	0.451863	1.16452	1
met-a-708	bbj-a-148	Prostate cancer || id:bbj-a-148	3-(3-hydroxyphenyl)propionate	Inverse variance weighted	8	-0.058103	0.13211	0.660077	-0.317039	0.200833	0.943553	0.728302	1.22242	1
met-a-708	bbj-a-148	Prostate cancer || id:bbj-a-148	3-(3-hydroxyphenyl)propionate	MR Egger	8	-0.230773	0.347947	0.531816	-0.91275	0.451204	0.793919	0.401419	1.5702	1
met-a-708	bbj-a-148	Prostate cancer || id:bbj-a-148	3-(3-hydroxyphenyl)propionate	Weighted median	8	-0.0550492	0.138782	0.691618	-0.327062	0.216963	0.946439	0.721039	1.2423	1
met-a-709	bbj-a-148	Prostate cancer || id:bbj-a-148	Tetradecanedioate	Inverse variance weighted	16	0.0565575	0.126682	0.65527	-0.191739	0.304854	1.05819	0.825523	1.35643	1
met-a-709	bbj-a-148	Prostate cancer || id:bbj-a-148	Tetradecanedioate	MR Egger	16	0.27374	0.246877	0.286198	-0.21014	0.757619	1.31487	0.810471	2.13319	1
met-a-709	bbj-a-148	Prostate cancer || id:bbj-a-148	Tetradecanedioate	Weighted median	16	0.147134	0.165397	0.373693	-0.177045	0.471313	1.15851	0.837742	1.6021	1
met-a-710	bbj-a-148	Prostate cancer || id:bbj-a-148	2-hydroxypalmitate	Inverse variance weighted	27	-0.243056	0.547155	0.656886	-1.31548	0.829369	0.784228	0.268345	2.29187	1
met-a-710	bbj-a-148	Prostate cancer || id:bbj-a-148	2-hydroxypalmitate	MR Egger	27	-2.26826	5.48956	0.682987	-13.0278	8.49128	0.103492	2.19836e-06	4872.12	1
met-a-710	bbj-a-148	Prostate cancer || id:bbj-a-148	2-hydroxypalmitate	Weighted median	27	-0.74428	0.768579	0.332852	-2.2507	0.762135	0.475076	0.105326	2.14285	1
met-a-711	bbj-a-148	Prostate cancer || id:bbj-a-148	Hexadecanedioate	Inverse variance weighted	21	0.0675621	0.136859	0.621545	-0.200682	0.335806	1.0699	0.818173	1.39907	1
met-a-711	bbj-a-148	Prostate cancer || id:bbj-a-148	Hexadecanedioate	MR Egger	21	0.154511	0.259393	0.55843	-0.3539	0.662921	1.16709	0.701945	1.94045	1
met-a-711	bbj-a-148	Prostate cancer || id:bbj-a-148	Hexadecanedioate	Weighted median	21	0.13298	0.198271	0.502414	-0.255632	0.521591	1.14223	0.774427	1.68471	1
met-a-712	bbj-a-148	Prostate cancer || id:bbj-a-148	Dihomo-linolenate (20:3n3 or n6)	Inverse variance weighted	17	-0.955151	0.403372	0.0178885	-1.74576	-0.164542	0.384754	0.174512	0.848282	1
met-a-712	bbj-a-148	Prostate cancer || id:bbj-a-148	Dihomo-linolenate (20:3n3 or n6)	MR Egger	17	-1.9765	1.29004	0.14631	-4.50498	0.551988	0.138554	0.0110538	1.7367	1
met-a-712	bbj-a-148	Prostate cancer || id:bbj-a-148	Dihomo-linolenate (20:3n3 or n6)	Weighted median	17	-1.0416	0.572394	0.0688015	-2.16349	0.0802948	0.352891	0.114923	1.08361	1
met-a-713	bbj-a-148	Prostate cancer || id:bbj-a-148	X-13859	Inverse variance weighted	27	-0.103403	0.407059	0.799476	-0.901239	0.694432	0.901763	0.406066	2.00257	1
met-a-713	bbj-a-148	Prostate cancer || id:bbj-a-148	X-13859	MR Egger	27	-0.0189215	0.894103	0.983284	-1.77136	1.73352	0.981256	0.170101	5.66054	1
met-a-713	bbj-a-148	Prostate cancer || id:bbj-a-148	X-13859	Weighted median	27	-0.0283012	0.600338	0.9624	-1.20496	1.14836	0.972096	0.299703	3.15302	1
met-a-714	bbj-a-148	Prostate cancer || id:bbj-a-148	Threitol	Inverse variance weighted	13	-0.201312	0.221857	0.364197	-0.636151	0.233527	0.817657	0.529326	1.26305	1
met-a-714	bbj-a-148	Prostate cancer || id:bbj-a-148	Threitol	MR Egger	13	-0.461074	0.474025	0.351617	-1.39016	0.468015	0.630606	0.249035	1.59682	1
met-a-714	bbj-a-148	Prostate cancer || id:bbj-a-148	Threitol	Weighted median	13	-0.178043	0.29982	0.552625	-0.76569	0.409605	0.836907	0.465013	1.50622	1
met-a-715	bbj-a-148	Prostate cancer || id:bbj-a-148	X-14056	Inverse variance weighted	6	-0.20619	0.467107	0.658911	-1.12172	0.709341	0.813679	0.325719	2.03265	1
met-a-715	bbj-a-148	Prostate cancer || id:bbj-a-148	X-14056	MR Egger	6	-2.95535	1.66476	0.150518	-6.21828	0.307586	0.0520606	0.00199267	1.36014	1
met-a-715	bbj-a-148	Prostate cancer || id:bbj-a-148	X-14056	Weighted median	6	-0.66876	0.597964	0.263398	-1.84077	0.503248	0.512343	0.158695	1.65409	1
met-a-716	bbj-a-148	Prostate cancer || id:bbj-a-148	X-14057	Inverse variance weighted	14	0.0636976	0.246719	0.796269	-0.419871	0.547266	1.06577	0.657132	1.72852	1
met-a-716	bbj-a-148	Prostate cancer || id:bbj-a-148	X-14057	MR Egger	14	-0.0301249	0.701144	0.966436	-1.40437	1.34412	0.970324	0.245522	3.8348	1
met-a-716	bbj-a-148	Prostate cancer || id:bbj-a-148	X-14057	Weighted median	14	-0.158539	0.299607	0.596697	-0.745768	0.428691	0.85339	0.47437	1.53525	1
met-a-717	bbj-a-148	Prostate cancer || id:bbj-a-148	X-14086	Inverse variance weighted	11	0.308165	0.215424	0.152572	-0.114066	0.730395	1.36093	0.892199	2.0759	1
met-a-717	bbj-a-148	Prostate cancer || id:bbj-a-148	X-14086	MR Egger	11	0.492709	0.801288	0.553849	-1.07782	2.06323	1.63674	0.340338	7.87138	1
met-a-717	bbj-a-148	Prostate cancer || id:bbj-a-148	X-14086	Weighted median	11	0.30799	0.26639	0.247615	-0.214134	0.830113	1.36069	0.80724	2.29358	1
met-a-718	bbj-a-148	Prostate cancer || id:bbj-a-148	P-cresol sulfate	Inverse variance weighted	13	0.0429193	0.104757	0.682024	-0.162405	0.248243	1.04385	0.850097	1.28177	1
met-a-718	bbj-a-148	Prostate cancer || id:bbj-a-148	P-cresol sulfate	MR Egger	13	-0.0488338	0.149794	0.750538	-0.342431	0.244763	0.952339	0.710042	1.27732	1
met-a-718	bbj-a-148	Prostate cancer || id:bbj-a-148	P-cresol sulfate	Weighted median	13	0.0371558	0.130906	0.776537	-0.219421	0.293732	1.03785	0.802984	1.34142	1
met-a-719	bbj-a-148	Prostate cancer || id:bbj-a-148	X-14189--leucylalanine	Inverse variance weighted	11	-0.123816	0.110041	0.260511	-0.339495	0.0918636	0.883543	0.71213	1.09622	1
met-a-719	bbj-a-148	Prostate cancer || id:bbj-a-148	X-14189--leucylalanine	MR Egger	11	-0.0622121	0.20418	0.767529	-0.462405	0.337981	0.939684	0.629767	1.40211	1
met-a-719	bbj-a-148	Prostate cancer || id:bbj-a-148	X-14189--leucylalanine	Weighted median	11	-0.0865134	0.137022	0.527791	-0.355077	0.18205	0.917123	0.701119	1.19967	1
met-a-720	bbj-a-148	Prostate cancer || id:bbj-a-148	X-14205--alpha-glutamyltyrosine	Inverse variance weighted	14	0.032985	0.280369	0.906346	-0.516537	0.582507	1.03354	0.596583	1.79052	1
met-a-720	bbj-a-148	Prostate cancer || id:bbj-a-148	X-14205--alpha-glutamyltyrosine	MR Egger	14	0.891781	1.00457	0.392137	-1.07718	2.86075	2.43947	0.340553	17.4746	1
met-a-720	bbj-a-148	Prostate cancer || id:bbj-a-148	X-14205--alpha-glutamyltyrosine	Weighted median	14	0.00185536	0.267242	0.994461	-0.521939	0.525649	1.00186	0.593369	1.69156	1
met-a-721	bbj-a-148	Prostate cancer || id:bbj-a-148	X-14208--phenylalanylserine	Inverse variance weighted	12	0.199265	0.167862	0.235199	-0.129746	0.528275	1.22051	0.878319	1.696	1
met-a-721	bbj-a-148	Prostate cancer || id:bbj-a-148	X-14208--phenylalanylserine	MR Egger	12	1.01994	0.529961	0.0831794	-0.0187814	2.05866	2.77303	0.981394	7.83549	1
met-a-721	bbj-a-148	Prostate cancer || id:bbj-a-148	X-14208--phenylalanylserine	Weighted median	12	0.147766	0.203549	0.467873	-0.251191	0.546723	1.15924	0.777874	1.72758	1
met-a-722	bbj-a-148	Prostate cancer || id:bbj-a-148	X-14304--leucylalanine	Inverse variance weighted	17	-0.0431939	0.158453	0.785163	-0.353762	0.267374	0.957726	0.702042	1.30653	1
met-a-722	bbj-a-148	Prostate cancer || id:bbj-a-148	X-14304--leucylalanine	MR Egger	17	-0.275009	0.548775	0.623552	-1.35061	0.80059	0.759565	0.259083	2.22686	1
met-a-722	bbj-a-148	Prostate cancer || id:bbj-a-148	X-14304--leucylalanine	Weighted median	17	-0.0268244	0.209289	0.898015	-0.43703	0.383381	0.973532	0.645952	1.46724	1
met-a-723	bbj-a-148	Prostate cancer || id:bbj-a-148	X-14374	Inverse variance weighted	9	-0.0926764	0.354173	0.793576	-0.786856	0.601503	0.911488	0.455274	1.82486	1
met-a-723	bbj-a-148	Prostate cancer || id:bbj-a-148	X-14374	MR Egger	9	-1.104	0.897681	0.258486	-2.86345	0.655457	0.331543	0.0570713	1.92602	1
met-a-723	bbj-a-148	Prostate cancer || id:bbj-a-148	X-14374	Weighted median	9	-0.182906	0.451759	0.685569	-1.06835	0.702541	0.832846	0.343574	2.01888	1
met-a-724	bbj-a-148	Prostate cancer || id:bbj-a-148	X-14450--phenylalanylleucine	Inverse variance weighted	5	-0.220969	0.360244	0.53962	-0.927047	0.485109	0.801741	0.395721	1.62435	1
met-a-724	bbj-a-148	Prostate cancer || id:bbj-a-148	X-14450--phenylalanylleucine	MR Egger	5	0.0234115	2.25355	0.992363	-4.39355	4.44037	1.02369	0.0123568	84.8066	1
met-a-724	bbj-a-148	Prostate cancer || id:bbj-a-148	X-14450--phenylalanylleucine	Weighted median	5	-0.165145	0.355269	0.642043	-0.861472	0.531182	0.847771	0.42254	1.70094	1
met-a-725	bbj-a-148	Prostate cancer || id:bbj-a-148	X-14473	Inverse variance weighted	9	-0.278126	0.297346	0.349603	-0.860925	0.304673	0.757202	0.422771	1.35618	1
met-a-725	bbj-a-148	Prostate cancer || id:bbj-a-148	X-14473	MR Egger	9	1.08959	1.16327	0.380116	-1.19043	3.36961	2.97305	0.304091	29.0671	1
met-a-725	bbj-a-148	Prostate cancer || id:bbj-a-148	X-14473	Weighted median	9	0.0466601	0.337317	0.889982	-0.614481	0.707801	1.04777	0.540922	2.02952	1
met-a-726	bbj-a-148	Prostate cancer || id:bbj-a-148	X-14541	Inverse variance weighted	13	0.0734005	0.148302	0.620644	-0.217272	0.364073	1.07616	0.804711	1.43918	1
met-a-726	bbj-a-148	Prostate cancer || id:bbj-a-148	X-14541	MR Egger	13	0.50198	0.505537	0.342068	-0.488872	1.49283	1.65199	0.613318	4.44968	1
met-a-726	bbj-a-148	Prostate cancer || id:bbj-a-148	X-14541	Weighted median	13	0.13579	0.208534	0.514941	-0.272937	0.544516	1.14544	0.761141	1.72377	1
met-a-727	bbj-a-148	Prostate cancer || id:bbj-a-148	X-14588	Inverse variance weighted	8	-0.402833	0.849082	0.635191	-2.06703	1.26137	0.668424	0.126561	3.53025	1
met-a-727	bbj-a-148	Prostate cancer || id:bbj-a-148	X-14588	MR Egger	8	-0.93709	1.34542	0.51218	-3.57411	1.69993	0.391766	0.0280402	5.47359	1
met-a-727	bbj-a-148	Prostate cancer || id:bbj-a-148	X-14588	Weighted median	8	-0.673147	0.946077	0.476766	-2.52746	1.18116	0.510101	0.0798618	3.25816	1
met-a-728	bbj-a-148	Prostate cancer || id:bbj-a-148	X-14625	Inverse variance weighted	19	0.321355	0.523576	0.539367	-0.704853	1.34756	1.37899	0.494181	3.84804	1
met-a-728	bbj-a-148	Prostate cancer || id:bbj-a-148	X-14625	MR Egger	19	1.31024	1.25095	0.30958	-1.14162	3.76211	3.70708	0.319302	43.0391	1
met-a-728	bbj-a-148	Prostate cancer || id:bbj-a-148	X-14625	Weighted median	19	0.80759	0.695088	0.245296	-0.554783	2.16996	2.2425	0.574197	8.75796	1
met-a-729	bbj-a-148	Prostate cancer || id:bbj-a-148	X-14626	Inverse variance weighted	15	0.173752	0.26081	0.505284	-0.337437	0.68494	1.18976	0.713597	1.98365	1
met-a-729	bbj-a-148	Prostate cancer || id:bbj-a-148	X-14626	MR Egger	15	0.27235	0.500932	0.595858	-0.709476	1.25418	1.31305	0.491902	3.50495	1
met-a-729	bbj-a-148	Prostate cancer || id:bbj-a-148	X-14626	Weighted median	15	0.161064	0.347552	0.643061	-0.520138	0.842265	1.17476	0.594439	2.32162	1
met-a-730	bbj-a-148	Prostate cancer || id:bbj-a-148	X-14632	Inverse variance weighted	16	-0.0405687	0.125608	0.746711	-0.28676	0.205623	0.960243	0.750692	1.22829	1
met-a-730	bbj-a-148	Prostate cancer || id:bbj-a-148	X-14632	MR Egger	16	-0.176053	0.16971	0.317149	-0.508685	0.15658	0.838574	0.601286	1.1695	1
met-a-730	bbj-a-148	Prostate cancer || id:bbj-a-148	X-14632	Weighted median	16	-0.0978046	0.122746	0.425564	-0.338387	0.142777	0.906826	0.71292	1.15347	1
met-a-731	bbj-a-148	Prostate cancer || id:bbj-a-148	X-14658	Inverse variance weighted	9	-0.205021	0.167646	0.221351	-0.533607	0.123564	0.81463	0.586486	1.13152	1
met-a-731	bbj-a-148	Prostate cancer || id:bbj-a-148	X-14658	MR Egger	9	-0.445536	0.363386	0.259814	-1.15777	0.2667	0.640481	0.314185	1.30565	1
met-a-731	bbj-a-148	Prostate cancer || id:bbj-a-148	X-14658	Weighted median	9	-0.248985	0.225545	0.269625	-0.691054	0.193083	0.779591	0.501048	1.21298	1
met-a-732	bbj-a-148	Prostate cancer || id:bbj-a-148	X-14662	Inverse variance weighted	16	-0.0245397	0.0741911	0.740823	-0.169954	0.120875	0.975759	0.843703	1.12848	1
met-a-732	bbj-a-148	Prostate cancer || id:bbj-a-148	X-14662	MR Egger	16	-0.0978787	0.109838	0.387922	-0.31316	0.117403	0.906759	0.731133	1.12457	1
met-a-732	bbj-a-148	Prostate cancer || id:bbj-a-148	X-14662	Weighted median	16	-0.0939643	0.0886949	0.289413	-0.267806	0.0798777	0.910315	0.765056	1.08315	1
met-a-733	bbj-a-148	Prostate cancer || id:bbj-a-148	X-14745	Inverse variance weighted	13	-0.895952	0.472906	0.0581501	-1.82285	0.0309448	0.408219	0.161565	1.03143	1
met-a-733	bbj-a-148	Prostate cancer || id:bbj-a-148	X-14745	MR Egger	13	-0.182304	2.60818	0.94553	-5.29433	4.92972	0.833348	0.00501997	138.341	1
met-a-733	bbj-a-148	Prostate cancer || id:bbj-a-148	X-14745	Weighted median	13	-1.07941	0.536639	0.0442798	-2.13123	-0.0276006	0.339795	0.118692	0.972777	1
met-a-734	bbj-a-148	Prostate cancer || id:bbj-a-148	Gamma-glutamylglutamate	Inverse variance weighted	8	0.316866	0.192423	0.0996166	-0.0602832	0.694015	1.37282	0.941498	2.00174	1
met-a-734	bbj-a-148	Prostate cancer || id:bbj-a-148	Gamma-glutamylglutamate	MR Egger	8	0.33631	0.600031	0.59544	-0.83975	1.51237	1.39977	0.431818	4.53747	1
met-a-734	bbj-a-148	Prostate cancer || id:bbj-a-148	Gamma-glutamylglutamate	Weighted median	8	0.314093	0.268627	0.242301	-0.212415	0.840602	1.36902	0.808629	2.31776	1
met-a-735	bbj-a-148	Prostate cancer || id:bbj-a-148	Octadecanedioate	Inverse variance weighted	6	-0.0884258	0.83111	0.915269	-1.7174	1.54055	0.915371	0.179532	4.66716	1
met-a-735	bbj-a-148	Prostate cancer || id:bbj-a-148	Octadecanedioate	MR Egger	6	-0.542402	5.24267	0.922578	-10.818	9.73323	0.58135	2.00349e-05	16868.9	1
met-a-735	bbj-a-148	Prostate cancer || id:bbj-a-148	Octadecanedioate	Weighted median	6	-0.542228	0.666321	0.41578	-1.84822	0.763762	0.581451	0.157518	2.14633	1
met-a-736	bbj-a-148	Prostate cancer || id:bbj-a-148	Leucylleucine	Inverse variance weighted	10	0.14757	0.251177	0.55686	-0.344737	0.639877	1.15901	0.708406	1.89625	1
met-a-736	bbj-a-148	Prostate cancer || id:bbj-a-148	Leucylleucine	MR Egger	10	1.06746	0.679765	0.154977	-0.264876	2.3998	2.90799	0.767301	11.021	1
met-a-736	bbj-a-148	Prostate cancer || id:bbj-a-148	Leucylleucine	Weighted median	10	0.34702	0.332399	0.296492	-0.304482	0.998523	1.41485	0.737505	2.71427	1
met-a-737	bbj-a-148	Prostate cancer || id:bbj-a-148	7-alpha-hydroxy-3-oxo-4-cholestenoate (7-Hoca)	Inverse variance weighted	11	-0.55942	0.511606	0.274193	-1.56217	0.443328	0.57154	0.209681	1.55788	1
met-a-737	bbj-a-148	Prostate cancer || id:bbj-a-148	7-alpha-hydroxy-3-oxo-4-cholestenoate (7-Hoca)	MR Egger	11	1.15032	1.24376	0.379163	-1.28745	3.58809	3.1592	0.275974	36.1648	1
met-a-737	bbj-a-148	Prostate cancer || id:bbj-a-148	7-alpha-hydroxy-3-oxo-4-cholestenoate (7-Hoca)	Weighted median	11	-0.302001	0.655499	0.645	-1.58678	0.982776	0.739337	0.204584	2.67186	1
met-a-738	bbj-a-148	Prostate cancer || id:bbj-a-148	N-Butyl Oleate	Inverse variance weighted	9	-0.109211	0.400555	0.785122	-0.8943	0.675877	0.896541	0.408894	1.96576	1
met-a-738	bbj-a-148	Prostate cancer || id:bbj-a-148	N-Butyl Oleate	MR Egger	9	-0.0424496	1.2806	0.974482	-2.55242	2.46752	0.958439	0.0778928	11.7932	1
met-a-738	bbj-a-148	Prostate cancer || id:bbj-a-148	N-Butyl Oleate	Weighted median	9	-0.047978	0.554047	0.930993	-1.13391	1.03795	0.953155	0.321773	2.82343	1
met-a-739	bbj-a-148	Prostate cancer || id:bbj-a-148	Dimethylarginine (SDMA + ADMA)	Inverse variance weighted	20	0.135599	0.489622	0.781822	-0.82406	1.09526	1.14522	0.438647	2.98995	1
met-a-739	bbj-a-148	Prostate cancer || id:bbj-a-148	Dimethylarginine (SDMA + ADMA)	MR Egger	20	-0.700253	1.20845	0.569458	-3.06881	1.66831	0.49646	0.0464763	5.30318	1
met-a-739	bbj-a-148	Prostate cancer || id:bbj-a-148	Dimethylarginine (SDMA + ADMA)	Weighted median	20	-0.415627	0.720924	0.564264	-1.82864	0.997384	0.659927	0.160632	2.71118	1
met-a-740	bbj-a-148	Prostate cancer || id:bbj-a-148	Taurolithocholate 3-sulfate	Inverse variance weighted	8	0.0723073	0.218561	0.74077	-0.356073	0.500687	1.07499	0.700422	1.64985	1
met-a-740	bbj-a-148	Prostate cancer || id:bbj-a-148	Taurolithocholate 3-sulfate	MR Egger	8	-0.248417	0.55989	0.67282	-1.3458	0.848967	0.780035	0.260331	2.33723	1
met-a-740	bbj-a-148	Prostate cancer || id:bbj-a-148	Taurolithocholate 3-sulfate	Weighted median	8	-0.0748519	0.25533	0.769402	-0.575299	0.425595	0.927881	0.562537	1.5305	1
met-a-741	bbj-a-148	Prostate cancer || id:bbj-a-148	X-14977--vanillin	Inverse variance weighted	8	0.297081	0.262178	0.25716	-0.216787	0.81095	1.34592	0.805101	2.25004	1
met-a-741	bbj-a-148	Prostate cancer || id:bbj-a-148	X-14977--vanillin	MR Egger	8	0.483184	0.563255	0.423916	-0.620796	1.58716	1.62123	0.537516	4.88986	1
met-a-741	bbj-a-148	Prostate cancer || id:bbj-a-148	X-14977--vanillin	Weighted median	8	0.21962	0.328565	0.503865	-0.424368	0.863608	1.2456	0.654183	2.3717	1
met-a-742	bbj-a-148	Prostate cancer || id:bbj-a-148	Succinylcarnitine	Inverse variance weighted	26	-0.209918	0.480483	0.662192	-1.15166	0.731829	0.810651	0.31611	2.07888	1
met-a-742	bbj-a-148	Prostate cancer || id:bbj-a-148	Succinylcarnitine	MR Egger	26	-0.881043	1.08902	0.42645	-3.01552	1.25344	0.414351	0.0490202	3.50236	1
met-a-742	bbj-a-148	Prostate cancer || id:bbj-a-148	Succinylcarnitine	Weighted median	26	-0.530731	0.598729	0.375386	-1.70424	0.642778	0.588175	0.181911	1.90176	1
met-a-743	bbj-a-148	Prostate cancer || id:bbj-a-148	Tryptophan betaine	Inverse variance weighted	9	0.14164	0.1235	0.251431	-0.10042	0.3837	1.15216	0.904457	1.46771	1
met-a-743	bbj-a-148	Prostate cancer || id:bbj-a-148	Tryptophan betaine	MR Egger	9	0.249519	0.424771	0.575372	-0.583032	1.08207	1.28341	0.558203	2.95078	1
met-a-743	bbj-a-148	Prostate cancer || id:bbj-a-148	Tryptophan betaine	Weighted median	9	0.17323	0.156965	0.269759	-0.134422	0.480881	1.18914	0.874221	1.6175	1
met-a-744	bbj-a-148	Prostate cancer || id:bbj-a-148	Cyclo(leu-pro)	Inverse variance weighted	13	-0.219921	0.140184	0.116693	-0.494681	0.054839	0.802582	0.609765	1.05637	1
met-a-744	bbj-a-148	Prostate cancer || id:bbj-a-148	Cyclo(leu-pro)	MR Egger	13	-0.130772	0.203641	0.533918	-0.529908	0.268364	0.877418	0.588659	1.30782	1
met-a-744	bbj-a-148	Prostate cancer || id:bbj-a-148	Cyclo(leu-pro)	Weighted median	13	-0.184855	0.189456	0.329205	-0.556188	0.186478	0.831225	0.573391	1.205	1
met-a-745	bbj-a-148	Prostate cancer || id:bbj-a-148	Chiro-inositol	Inverse variance weighted	12	-0.0466776	0.0472844	0.323562	-0.139355	0.0459999	0.954395	0.869919	1.04707	1
met-a-745	bbj-a-148	Prostate cancer || id:bbj-a-148	Chiro-inositol	MR Egger	12	0.0530053	0.0899023	0.568548	-0.123203	0.229214	1.05444	0.884084	1.25761	1
met-a-745	bbj-a-148	Prostate cancer || id:bbj-a-148	Chiro-inositol	Weighted median	12	-0.0510872	0.0692813	0.460887	-0.186878	0.0847042	0.950196	0.829545	1.0884	1
met-a-746	bbj-a-148	Prostate cancer || id:bbj-a-148	5alpha-androstan-3beta,17beta-diol disulfate	Inverse variance weighted	15	-0.0230516	0.19322	0.905036	-0.401764	0.355661	0.977212	0.669139	1.42712	1
met-a-746	bbj-a-148	Prostate cancer || id:bbj-a-148	5alpha-androstan-3beta,17beta-diol disulfate	MR Egger	15	-0.971526	0.574879	0.114857	-2.09829	0.155237	0.378505	0.122666	1.16793	1
met-a-746	bbj-a-148	Prostate cancer || id:bbj-a-148	5alpha-androstan-3beta,17beta-diol disulfate	Weighted median	15	0.0141597	0.235559	0.952067	-0.447536	0.475856	1.01426	0.639201	1.60939	1
met-a-747	bbj-a-148	Prostate cancer || id:bbj-a-148	4-androsten-3beta,17beta-diol disulfate 1*	Inverse variance weighted	18	0.127553	0.169062	0.450565	-0.203809	0.458915	1.13605	0.815618	1.58236	1
met-a-747	bbj-a-148	Prostate cancer || id:bbj-a-148	4-androsten-3beta,17beta-diol disulfate 1*	MR Egger	18	0.360056	0.566641	0.534136	-0.75056	1.47067	1.43341	0.472102	4.35216	1
met-a-747	bbj-a-148	Prostate cancer || id:bbj-a-148	4-androsten-3beta,17beta-diol disulfate 1*	Weighted median	18	0.218532	0.221397	0.323614	-0.215406	0.652469	1.24425	0.806214	1.92028	1
met-a-748	bbj-a-148	Prostate cancer || id:bbj-a-148	4-androsten-3beta,17beta-diol disulfate 2*	Inverse variance weighted	16	0.0426328	0.24858	0.863826	-0.444585	0.52985	1.04355	0.641091	1.69868	1
met-a-748	bbj-a-148	Prostate cancer || id:bbj-a-148	4-androsten-3beta,17beta-diol disulfate 2*	MR Egger	16	0.051891	0.702215	0.942139	-1.32445	1.42823	1.05326	0.265949	4.17132	1
met-a-748	bbj-a-148	Prostate cancer || id:bbj-a-148	4-androsten-3beta,17beta-diol disulfate 2*	Weighted median	16	-0.170828	0.35263	0.628074	-0.861983	0.520327	0.842967	0.422324	1.68258	1
met-a-749	bbj-a-148	Prostate cancer || id:bbj-a-148	2-hydroxyglutarate	Inverse variance weighted	10	0.698408	0.458106	0.127369	-0.199478	1.5963	2.01055	0.819158	4.93472	1
met-a-749	bbj-a-148	Prostate cancer || id:bbj-a-148	2-hydroxyglutarate	MR Egger	10	0.931319	1.48365	0.547683	-1.97664	3.83928	2.53785	0.138533	46.4921	1
met-a-749	bbj-a-148	Prostate cancer || id:bbj-a-148	2-hydroxyglutarate	Weighted median	10	1.05195	0.603429	0.0812845	-0.130774	2.23467	2.86322	0.877416	9.34337	1
met-a-751	bbj-a-148	Prostate cancer || id:bbj-a-148	Palmitoyl sphingomyelin	Inverse variance weighted	29	0.0293841	0.506539	0.953741	-0.963432	1.0222	1.02982	0.381581	2.7793	1
met-a-751	bbj-a-148	Prostate cancer || id:bbj-a-148	Palmitoyl sphingomyelin	MR Egger	29	0.178052	1.95271	0.928021	-3.64926	4.00536	1.19489	0.0260105	54.8916	1
met-a-751	bbj-a-148	Prostate cancer || id:bbj-a-148	Palmitoyl sphingomyelin	Weighted median	29	0.266266	0.727627	0.714411	-1.15988	1.69241	1.30508	0.313523	5.43258	1
met-a-752	bbj-a-148	Prostate cancer || id:bbj-a-148	Phenylalanylphenylalanine	Inverse variance weighted	4	-1.20424	0.544147	0.0268916	-2.27077	-0.137717	0.299919	0.103232	0.871346	1
met-a-752	bbj-a-148	Prostate cancer || id:bbj-a-148	Phenylalanylphenylalanine	MR Egger	4	0.76633	1.78667	0.709766	-2.73555	4.26821	2.15186	0.0648586	71.3935	1
met-a-752	bbj-a-148	Prostate cancer || id:bbj-a-148	Phenylalanylphenylalanine	Weighted median	4	-1.16943	0.594757	0.0492715	-2.33516	-0.003708	0.310543	0.0967953	0.996299	1
met-a-753	bbj-a-148	Prostate cancer || id:bbj-a-148	Cis-4-decenoyl carnitine	Inverse variance weighted	7	0.472528	0.552131	0.392094	-0.609648	1.5547	1.60404	0.543542	4.73368	1
met-a-753	bbj-a-148	Prostate cancer || id:bbj-a-148	Cis-4-decenoyl carnitine	MR Egger	7	0.492419	1.70411	0.78421	-2.84764	3.83248	1.63627	0.057981	46.1768	1
met-a-753	bbj-a-148	Prostate cancer || id:bbj-a-148	Cis-4-decenoyl carnitine	Weighted median	7	0.322752	0.625209	0.605694	-0.902657	1.54816	1.38092	0.405491	4.70281	1
met-a-754	bbj-a-148	Prostate cancer || id:bbj-a-148	15-methylpalmitate (isobar with 2-methylpalmitate)	Inverse variance weighted	12	-0.114493	0.310069	0.711942	-0.722228	0.493243	0.891818	0.485669	1.63762	1
met-a-754	bbj-a-148	Prostate cancer || id:bbj-a-148	15-methylpalmitate (isobar with 2-methylpalmitate)	MR Egger	12	-0.0788239	0.536937	0.886205	-1.13122	0.973573	0.924203	0.322639	2.64739	1
met-a-754	bbj-a-148	Prostate cancer || id:bbj-a-148	15-methylpalmitate (isobar with 2-methylpalmitate)	Weighted median	12	-0.204989	0.436551	0.638667	-1.06063	0.650652	0.814657	0.346238	1.91679	1
met-c-838	bbj-a-148	Prostate cancer || id:bbj-a-148	Acetoacetate	Inverse variance weighted	8	0.0562862	0.11907	0.636418	-0.177092	0.289664	1.0579	0.837703	1.33598	1
met-c-838	bbj-a-148	Prostate cancer || id:bbj-a-148	Acetoacetate	MR Egger	8	-0.328644	0.570815	0.585718	-1.44744	0.790154	0.7199	0.235171	2.20373	1
met-c-838	bbj-a-148	Prostate cancer || id:bbj-a-148	Acetoacetate	Weighted median	8	0.20239	0.162073	0.211755	-0.115274	0.520054	1.22433	0.891122	1.68212	1
met-c-839	bbj-a-148	Prostate cancer || id:bbj-a-148	Acetate	Inverse variance weighted	15	0.00181568	0.0860939	0.983174	-0.166928	0.17056	1.00182	0.84626	1.18597	1
met-c-839	bbj-a-148	Prostate cancer || id:bbj-a-148	Acetate	MR Egger	15	0.316181	0.264198	0.25277	-0.201646	0.834009	1.37188	0.817384	2.30253	1
met-c-839	bbj-a-148	Prostate cancer || id:bbj-a-148	Acetate	Weighted median	15	0.0459149	0.120107	0.702252	-0.189495	0.281325	1.04699	0.827376	1.32488	1
met-c-840	bbj-a-148	Prostate cancer || id:bbj-a-148	Alanine	Inverse variance weighted	18	0.0301428	0.0803221	0.707457	-0.127288	0.187574	1.0306	0.88048	1.20632	1
met-c-840	bbj-a-148	Prostate cancer || id:bbj-a-148	Alanine	MR Egger	18	0.150075	0.204311	0.473246	-0.250374	0.550525	1.16192	0.77851	1.73416	1
met-c-840	bbj-a-148	Prostate cancer || id:bbj-a-148	Alanine	Weighted median	18	0.0246288	0.102472	0.810061	-0.176216	0.225473	1.02493	0.838437	1.25292	1
met-c-841	bbj-a-148	Prostate cancer || id:bbj-a-148	Albumin	Inverse variance weighted	14	-0.199336	0.26408	0.450349	-0.716934	0.318261	0.819274	0.488247	1.37473	1
met-c-841	bbj-a-148	Prostate cancer || id:bbj-a-148	Albumin	MR Egger	14	0.513314	0.675953	0.462275	-0.811553	1.83818	1.67082	0.444168	6.2851	1
met-c-841	bbj-a-148	Prostate cancer || id:bbj-a-148	Albumin	Weighted median	14	0.0360764	0.122895	0.769097	-0.204797	0.27695	1.03674	0.814813	1.3191	1
met-c-842	bbj-a-148	Prostate cancer || id:bbj-a-148	Apolipoprotein A-I	Inverse variance weighted	18	-0.0290578	0.0635062	0.64727	-0.15353	0.0954144	0.97136	0.857675	1.10011	1
met-c-842	bbj-a-148	Prostate cancer || id:bbj-a-148	Apolipoprotein A-I	MR Egger	18	-0.202324	0.148801	0.19278	-0.493974	0.0893253	0.81683	0.610197	1.09344	1
met-c-842	bbj-a-148	Prostate cancer || id:bbj-a-148	Apolipoprotein A-I	Weighted median	18	-0.0479453	0.0834574	0.565638	-0.211522	0.115631	0.953186	0.809352	1.12258	1
met-c-843	bbj-a-148	Prostate cancer || id:bbj-a-148	Apolipoprotein B	Inverse variance weighted	27	0.120023	0.0568841	0.0348617	0.00853043	0.231516	1.12752	1.00857	1.26051	1
met-c-843	bbj-a-148	Prostate cancer || id:bbj-a-148	Apolipoprotein B	MR Egger	27	0.0193577	0.108036	0.859241	-0.192392	0.231107	1.01955	0.824983	1.25999	1
met-c-843	bbj-a-148	Prostate cancer || id:bbj-a-148	Apolipoprotein B	Weighted median	27	0.0813276	0.0798921	0.308693	-0.0752608	0.237916	1.08473	0.927502	1.2686	1
met-c-844	bbj-a-148	Prostate cancer || id:bbj-a-148	Ratio of bisallylic groups to double bonds	Inverse variance weighted	15	0.0723034	0.0460229	0.116176	-0.0179015	0.162508	1.07498	0.982258	1.17646	1
met-c-844	bbj-a-148	Prostate cancer || id:bbj-a-148	Ratio of bisallylic groups to double bonds	MR Egger	15	0.0727373	0.0745876	0.347263	-0.0734545	0.218929	1.07545	0.929178	1.24474	1
met-c-844	bbj-a-148	Prostate cancer || id:bbj-a-148	Ratio of bisallylic groups to double bonds	Weighted median	15	0.0749068	0.0529794	0.157396	-0.0289328	0.178746	1.07778	0.971482	1.19572	1
met-c-845	bbj-a-148	Prostate cancer || id:bbj-a-148	Ratio of bisallylic groups to total fatty acids	Inverse variance weighted	15	0.0462306	0.047155	0.32689	-0.0461932	0.138654	1.04732	0.954858	1.14873	1
met-c-845	bbj-a-148	Prostate cancer || id:bbj-a-148	Ratio of bisallylic groups to total fatty acids	MR Egger	15	0.114568	0.0788223	0.169797	-0.0399236	0.26906	1.12139	0.960863	1.30873	1
met-c-845	bbj-a-148	Prostate cancer || id:bbj-a-148	Ratio of bisallylic groups to total fatty acids	Weighted median	15	0.0753545	0.0581574	0.195079	-0.038634	0.189343	1.07827	0.962103	1.20846	1
met-c-846	bbj-a-148	Prostate cancer || id:bbj-a-148	3-hydroxybutyrate	Inverse variance weighted	11	-0.103617	0.124076	0.403659	-0.346806	0.139573	0.901571	0.706942	1.14978	1
met-c-846	bbj-a-148	Prostate cancer || id:bbj-a-148	3-hydroxybutyrate	MR Egger	11	-0.0333405	0.223225	0.884564	-0.470861	0.40418	0.967209	0.624464	1.49807	1
met-c-846	bbj-a-148	Prostate cancer || id:bbj-a-148	3-hydroxybutyrate	Weighted median	11	-0.14083	0.166875	0.398713	-0.467905	0.186246	0.868637	0.626313	1.20472	1
met-c-847	bbj-a-148	Prostate cancer || id:bbj-a-148	Average number of methylene groups per double bond	Inverse variance weighted	15	-0.0627455	0.0560555	0.262992	-0.172614	0.0471233	0.939182	0.841462	1.04825	1
met-c-847	bbj-a-148	Prostate cancer || id:bbj-a-148	Average number of methylene groups per double bond	MR Egger	15	-0.0970978	0.10043	0.351275	-0.29394	0.0997441	0.907467	0.745321	1.10489	1
met-c-847	bbj-a-148	Prostate cancer || id:bbj-a-148	Average number of methylene groups per double bond	Weighted median	15	-0.0709659	0.0571048	0.213967	-0.182891	0.0409596	0.931494	0.832859	1.04181	1
met-c-848	bbj-a-148	Prostate cancer || id:bbj-a-148	Average number of methylene groups in a fatty acid chain	Inverse variance weighted	15	-0.0281455	0.0785962	0.720267	-0.182194	0.125903	0.972247	0.83344	1.13417	1
met-c-848	bbj-a-148	Prostate cancer || id:bbj-a-148	Average number of methylene groups in a fatty acid chain	MR Egger	15	-0.269806	0.126808	0.0530737	-0.51835	-0.0212626	0.763528	0.595503	0.978962	1
met-c-848	bbj-a-148	Prostate cancer || id:bbj-a-148	Average number of methylene groups in a fatty acid chain	Weighted median	15	-0.113742	0.0797052	0.15357	-0.269964	0.04248	0.892488	0.763407	1.0434	1
met-c-849	bbj-a-148	Prostate cancer || id:bbj-a-148	Citrate	Inverse variance weighted	17	-0.0359383	0.0791555	0.649814	-0.191083	0.119206	0.9647	0.826064	1.1266	1
met-c-849	bbj-a-148	Prostate cancer || id:bbj-a-148	Citrate	MR Egger	17	-0.110799	0.273167	0.690757	-0.646205	0.424608	0.895119	0.52403	1.52899	1
met-c-849	bbj-a-148	Prostate cancer || id:bbj-a-148	Citrate	Weighted median	17	-0.0584972	0.115051	0.611141	-0.283997	0.167003	0.943181	0.752769	1.18176	1
met-c-850	bbj-a-148	Prostate cancer || id:bbj-a-148	Creatinine	Inverse variance weighted	20	-0.0287337	0.0889678	0.74672	-0.203111	0.145643	0.971675	0.816188	1.15678	1
met-c-850	bbj-a-148	Prostate cancer || id:bbj-a-148	Creatinine	MR Egger	20	-0.238053	0.253733	0.36056	-0.735369	0.259264	0.788161	0.479329	1.29598	1
met-c-850	bbj-a-148	Prostate cancer || id:bbj-a-148	Creatinine	Weighted median	20	-0.122757	0.123921	0.321874	-0.365642	0.120127	0.884478	0.693751	1.12764	1
met-c-851	bbj-a-148	Prostate cancer || id:bbj-a-148	Average number of double bonds in a fatty acid chain	Inverse variance weighted	16	0.113003	0.0541531	0.0369124	0.0068629	0.219143	1.11964	1.00689	1.24501	1
met-c-851	bbj-a-148	Prostate cancer || id:bbj-a-148	Average number of double bonds in a fatty acid chain	MR Egger	16	0.123652	0.0927544	0.203785	-0.0581471	0.30545	1.13162	0.943511	1.35724	1
met-c-851	bbj-a-148	Prostate cancer || id:bbj-a-148	Average number of double bonds in a fatty acid chain	Weighted median	16	0.0991128	0.0647558	0.125878	-0.0278086	0.226034	1.10419	0.972574	1.25362	1
met-c-852	bbj-a-148	Prostate cancer || id:bbj-a-148	22:6, docosahexaenoic acid	Inverse variance weighted	17	0.0670465	0.0637717	0.293097	-0.057946	0.192039	1.06935	0.943701	1.21172	1
met-c-852	bbj-a-148	Prostate cancer || id:bbj-a-148	22:6, docosahexaenoic acid	MR Egger	17	0.0262314	0.176423	0.883783	-0.319558	0.37202	1.02658	0.72647	1.45066	1
met-c-852	bbj-a-148	Prostate cancer || id:bbj-a-148	22:6, docosahexaenoic acid	Weighted median	17	0.0140317	0.0952502	0.882884	-0.172659	0.200722	1.01413	0.841425	1.22228	1
met-c-853	bbj-a-148	Prostate cancer || id:bbj-a-148	Free cholesterol to esterified cholesterol ratio	Inverse variance weighted	24	0.0472762	0.0524826	0.367696	-0.0555897	0.150142	1.04841	0.945927	1.162	1
met-c-853	bbj-a-148	Prostate cancer || id:bbj-a-148	Free cholesterol to esterified cholesterol ratio	MR Egger	24	-0.0152752	0.0908557	0.86802	-0.193352	0.162802	0.984841	0.824192	1.1768	1
met-c-853	bbj-a-148	Prostate cancer || id:bbj-a-148	Free cholesterol to esterified cholesterol ratio	Weighted median	24	0.00847114	0.0666148	0.898809	-0.122094	0.139036	1.00851	0.885065	1.14917	1
met-c-854	bbj-a-148	Prostate cancer || id:bbj-a-148	Description of average fatty acid chain length, not actual carbon number	Inverse variance weighted	11	-0.042682	0.111279	0.701305	-0.260788	0.175424	0.958216	0.770444	1.19175	1
met-c-854	bbj-a-148	Prostate cancer || id:bbj-a-148	Description of average fatty acid chain length, not actual carbon number	MR Egger	11	-0.58569	0.454988	0.230119	-1.47747	0.306086	0.556722	0.228215	1.3581	1
met-c-854	bbj-a-148	Prostate cancer || id:bbj-a-148	Description of average fatty acid chain length, not actual carbon number	Weighted median	11	-0.00250645	0.153263	0.986952	-0.302902	0.297889	0.997497	0.738672	1.34701	1
met-c-855	bbj-a-148	Prostate cancer || id:bbj-a-148	Omega-3 fatty acids	Inverse variance weighted	19	0.0215952	0.0645044	0.737786	-0.104833	0.148024	1.02183	0.900475	1.15954	1
met-c-855	bbj-a-148	Prostate cancer || id:bbj-a-148	Omega-3 fatty acids	MR Egger	19	0.0819505	0.167654	0.631224	-0.246651	0.410552	1.0854	0.781413	1.50765	1
met-c-855	bbj-a-148	Prostate cancer || id:bbj-a-148	Omega-3 fatty acids	Weighted median	19	0.0247227	0.082991	0.765782	-0.13794	0.187385	1.02503	0.871151	1.20609	1
met-c-856	bbj-a-148	Prostate cancer || id:bbj-a-148	Omega-6 fatty acids	Inverse variance weighted	25	0.0112362	0.055805	0.840426	-0.0981416	0.120614	1.0113	0.90652	1.12819	1
met-c-856	bbj-a-148	Prostate cancer || id:bbj-a-148	Omega-6 fatty acids	MR Egger	25	-0.0434391	0.150818	0.775908	-0.339042	0.252164	0.957491	0.712452	1.28681	1
met-c-856	bbj-a-148	Prostate cancer || id:bbj-a-148	Omega-6 fatty acids	Weighted median	25	0.0308184	0.0801521	0.700608	-0.12628	0.187916	1.0313	0.881368	1.20673	1
met-c-857	bbj-a-148	Prostate cancer || id:bbj-a-148	Omega-7, omega-9 and saturated fatty acids	Inverse variance weighted	19	-0.00531825	0.0626258	0.932324	-0.128065	0.117428	0.994696	0.879796	1.1246	1
met-c-857	bbj-a-148	Prostate cancer || id:bbj-a-148	Omega-7, omega-9 and saturated fatty acids	MR Egger	19	-0.133291	0.223091	0.558067	-0.57055	0.303968	0.87521	0.565214	1.35523	1
met-c-857	bbj-a-148	Prostate cancer || id:bbj-a-148	Omega-7, omega-9 and saturated fatty acids	Weighted median	19	-0.0476854	0.0845922	0.572952	-0.213486	0.118115	0.953434	0.807763	1.12537	1
met-c-858	bbj-a-148	Prostate cancer || id:bbj-a-148	Free cholesterol	Inverse variance weighted	26	-0.0127097	0.0504742	0.801191	-0.111639	0.0862198	0.987371	0.894367	1.09005	1
met-c-858	bbj-a-148	Prostate cancer || id:bbj-a-148	Free cholesterol	MR Egger	26	-0.113796	0.114146	0.328742	-0.337523	0.10993	0.89244	0.713536	1.1162	1
met-c-858	bbj-a-148	Prostate cancer || id:bbj-a-148	Free cholesterol	Weighted median	26	-0.0206908	0.0741618	0.780248	-0.166048	0.124666	0.979522	0.847006	1.13277	1
met-c-859	bbj-a-148	Prostate cancer || id:bbj-a-148	Glucose	Inverse variance weighted	16	-0.00625989	0.0878348	0.943184	-0.178416	0.165896	0.99376	0.836594	1.18045	1
met-c-859	bbj-a-148	Prostate cancer || id:bbj-a-148	Glucose	MR Egger	16	0.290024	0.299813	0.349783	-0.297609	0.877658	1.33646	0.742592	2.40526	1
met-c-859	bbj-a-148	Prostate cancer || id:bbj-a-148	Glucose	Weighted median	16	-0.0402743	0.122314	0.741952	-0.280011	0.199462	0.960526	0.755776	1.22075	1
met-c-860	bbj-a-148	Prostate cancer || id:bbj-a-148	Glutamine	Inverse variance weighted	20	-0.103489	0.0899681	0.250024	-0.279827	0.072848	0.901685	0.755914	1.07557	1
met-c-860	bbj-a-148	Prostate cancer || id:bbj-a-148	Glutamine	MR Egger	20	-0.243971	0.206231	0.252199	-0.648184	0.160241	0.78351	0.522995	1.17379	1
met-c-860	bbj-a-148	Prostate cancer || id:bbj-a-148	Glutamine	Weighted median	20	-0.140008	0.116729	0.230362	-0.368798	0.0887813	0.869351	0.691565	1.09284	1
met-c-861	bbj-a-148	Prostate cancer || id:bbj-a-148	Glycerol	Inverse variance weighted	12	0.125856	0.0808924	0.119746	-0.0326934	0.284405	1.13412	0.967835	1.32897	1
met-c-861	bbj-a-148	Prostate cancer || id:bbj-a-148	Glycerol	MR Egger	12	0.167962	0.162038	0.324357	-0.149633	0.485557	1.18289	0.861024	1.62508	1
met-c-861	bbj-a-148	Prostate cancer || id:bbj-a-148	Glycerol	Weighted median	12	0.134628	0.109328	0.218169	-0.0796552	0.348911	1.14411	0.923435	1.41752	1
met-c-862	bbj-a-148	Prostate cancer || id:bbj-a-148	Glycoproteins	Inverse variance weighted	15	-0.0414711	0.0505995	0.412447	-0.140646	0.0577039	0.959377	0.868797	1.0594	1
met-c-862	bbj-a-148	Prostate cancer || id:bbj-a-148	Glycoproteins	MR Egger	15	-0.0359691	0.0731552	0.631141	-0.179353	0.107415	0.96467	0.835811	1.1134	1
met-c-862	bbj-a-148	Prostate cancer || id:bbj-a-148	Glycoproteins	Weighted median	15	-0.0346187	0.0593273	0.559542	-0.1509	0.0816627	0.965974	0.859934	1.08509	1
met-c-863	bbj-a-148	Prostate cancer || id:bbj-a-148	Glycoprotein acetyls	Inverse variance weighted	13	0.116239	0.0837739	0.165279	-0.0479578	0.280436	1.12326	0.953174	1.32371	1
met-c-863	bbj-a-148	Prostate cancer || id:bbj-a-148	Glycoprotein acetyls	MR Egger	13	0.575671	0.253976	0.0445702	0.0778776	1.07346	1.77832	1.08099	2.9255	1
met-c-863	bbj-a-148	Prostate cancer || id:bbj-a-148	Glycoprotein acetyls	Weighted median	13	0.24213	0.111659	0.0301221	0.0232788	0.460982	1.27396	1.02355	1.58563	1
met-c-864	bbj-a-148	Prostate cancer || id:bbj-a-148	Total cholesterol in HDL	Inverse variance weighted	20	0.00869898	0.0630993	0.89035	-0.114976	0.132374	1.00874	0.891388	1.14153	1
met-c-864	bbj-a-148	Prostate cancer || id:bbj-a-148	Total cholesterol in HDL	MR Egger	20	-0.180925	0.13902	0.209524	-0.453405	0.0915553	0.834498	0.635461	1.09588	1
met-c-864	bbj-a-148	Prostate cancer || id:bbj-a-148	Total cholesterol in HDL	Weighted median	20	-0.0450156	0.0836627	0.590535	-0.208994	0.118963	0.955983	0.8114	1.12633	1
met-c-865	bbj-a-148	Prostate cancer || id:bbj-a-148	Mean diameter for HDL particles	Inverse variance weighted	25	-0.0155562	0.0413778	0.70695	-0.0966566	0.0655442	0.984564	0.907868	1.06774	1
met-c-865	bbj-a-148	Prostate cancer || id:bbj-a-148	Mean diameter for HDL particles	MR Egger	25	-0.0714066	0.0813747	0.389288	-0.230901	0.0880878	0.931083	0.793818	1.09208	1
met-c-865	bbj-a-148	Prostate cancer || id:bbj-a-148	Mean diameter for HDL particles	Weighted median	25	-0.0559822	0.0613908	0.361822	-0.176308	0.0643437	0.945556	0.83836	1.06646	1
met-c-866	bbj-a-148	Prostate cancer || id:bbj-a-148	Histidine	Inverse variance weighted	14	-0.000838763	0.137326	0.995127	-0.269997	0.268319	0.999162	0.763382	1.30776	1
met-c-866	bbj-a-148	Prostate cancer || id:bbj-a-148	Histidine	MR Egger	14	-0.358981	0.459387	0.44969	-1.25938	0.541417	0.698388	0.28383	1.71844	1
met-c-866	bbj-a-148	Prostate cancer || id:bbj-a-148	Histidine	Weighted median	14	0.0123977	0.152381	0.935155	-0.286268	0.311064	1.01247	0.751061	1.36488	1
met-c-867	bbj-a-148	Prostate cancer || id:bbj-a-148	Total cholesterol in IDL	Inverse variance weighted	27	0.0340766	0.0478931	0.476766	-0.0597939	0.127947	1.03466	0.941959	1.13649	1
met-c-867	bbj-a-148	Prostate cancer || id:bbj-a-148	Total cholesterol in IDL	MR Egger	27	-0.0510773	0.0812146	0.535108	-0.210258	0.108103	0.950205	0.810375	1.11416	1
met-c-867	bbj-a-148	Prostate cancer || id:bbj-a-148	Total cholesterol in IDL	Weighted median	27	-0.0108287	0.0679374	0.87336	-0.143986	0.122329	0.98923	0.8659	1.13013	1
met-c-868	bbj-a-148	Prostate cancer || id:bbj-a-148	Free cholesterol in IDL	Inverse variance weighted	27	-0.00148423	0.0486631	0.975668	-0.096864	0.0938955	0.998517	0.907679	1.09844	1
met-c-868	bbj-a-148	Prostate cancer || id:bbj-a-148	Free cholesterol in IDL	MR Egger	27	-0.0640041	0.0822229	0.443626	-0.225161	0.0971528	0.938001	0.798388	1.10203	1
met-c-868	bbj-a-148	Prostate cancer || id:bbj-a-148	Free cholesterol in IDL	Weighted median	27	-0.0251299	0.0685473	0.713913	-0.159483	0.109223	0.975183	0.852585	1.11541	1
met-c-869	bbj-a-148	Prostate cancer || id:bbj-a-148	Total lipids in IDL	Inverse variance weighted	29	0.0306343	0.0479638	0.523021	-0.0633749	0.124643	1.03111	0.938592	1.13274	1
met-c-869	bbj-a-148	Prostate cancer || id:bbj-a-148	Total lipids in IDL	MR Egger	29	-0.0513178	0.0836515	0.544699	-0.215275	0.112639	0.949977	0.80632	1.11923	1
met-c-869	bbj-a-148	Prostate cancer || id:bbj-a-148	Total lipids in IDL	Weighted median	29	-0.0123529	0.0705084	0.860924	-0.150549	0.125843	0.987723	0.860235	1.1341	1
met-c-870	bbj-a-148	Prostate cancer || id:bbj-a-148	Concentration of IDL particles	Inverse variance weighted	29	0.0307828	0.0475286	0.517199	-0.0623733	0.123939	1.03126	0.939532	1.13195	1
met-c-870	bbj-a-148	Prostate cancer || id:bbj-a-148	Concentration of IDL particles	MR Egger	29	-0.0526628	0.0852342	0.541844	-0.219722	0.114396	0.9487	0.802742	1.1212	1
met-c-870	bbj-a-148	Prostate cancer || id:bbj-a-148	Concentration of IDL particles	Weighted median	29	-0.0130401	0.0654616	0.842105	-0.141345	0.115265	0.987045	0.86819	1.12217	1
met-c-871	bbj-a-148	Prostate cancer || id:bbj-a-148	Phospholipids in IDL	Inverse variance weighted	27	0.00090128	0.0482179	0.985087	-0.0936058	0.0954084	1.0009	0.910642	1.10011	1
met-c-871	bbj-a-148	Prostate cancer || id:bbj-a-148	Phospholipids in IDL	MR Egger	27	-0.053704	0.083957	0.528212	-0.21826	0.110852	0.947713	0.803917	1.11723	1
met-c-871	bbj-a-148	Prostate cancer || id:bbj-a-148	Phospholipids in IDL	Weighted median	27	-0.0186779	0.0697527	0.788874	-0.155393	0.118037	0.981495	0.856079	1.12529	1
met-c-872	bbj-a-148	Prostate cancer || id:bbj-a-148	Triglycerides in IDL	Inverse variance weighted	34	-0.0169371	0.0511515	0.740556	-0.117194	0.0833199	0.983206	0.889412	1.08689	1
met-c-872	bbj-a-148	Prostate cancer || id:bbj-a-148	Triglycerides in IDL	MR Egger	34	-0.111075	0.115723	0.344335	-0.337892	0.115742	0.894872	0.713272	1.12271	1
met-c-872	bbj-a-148	Prostate cancer || id:bbj-a-148	Triglycerides in IDL	Weighted median	34	-0.0727442	0.0744937	0.32881	-0.218752	0.0732635	0.929839	0.803521	1.07601	1
met-c-873	bbj-a-148	Prostate cancer || id:bbj-a-148	Isoleucine	Inverse variance weighted	14	0.0440394	0.0758517	0.561511	-0.10463	0.192709	1.04502	0.900658	1.21253	1
met-c-873	bbj-a-148	Prostate cancer || id:bbj-a-148	Isoleucine	MR Egger	14	0.0186176	0.132025	0.890197	-0.240151	0.277386	1.01879	0.786509	1.31968	1
met-c-873	bbj-a-148	Prostate cancer || id:bbj-a-148	Isoleucine	Weighted median	14	0.0267967	0.103903	0.796483	-0.176853	0.230447	1.02716	0.837903	1.25916	1
met-c-874	bbj-a-148	Prostate cancer || id:bbj-a-148	Total cholesterol in large HDL	Inverse variance weighted	26	0.00100569	0.0527774	0.984797	-0.102438	0.104449	1.00101	0.902634	1.1101	1
met-c-874	bbj-a-148	Prostate cancer || id:bbj-a-148	Total cholesterol in large HDL	MR Egger	26	-0.0177304	0.115064	0.878825	-0.243255	0.207794	0.982426	0.784072	1.23096	1
met-c-874	bbj-a-148	Prostate cancer || id:bbj-a-148	Total cholesterol in large HDL	Weighted median	26	-0.0170662	0.0814548	0.834044	-0.176718	0.142585	0.983079	0.838016	1.15325	1
met-c-875	bbj-a-148	Prostate cancer || id:bbj-a-148	Cholesterol esters in large HDL	Inverse variance weighted	25	-0.0177874	0.0566958	0.753723	-0.128911	0.0933365	0.98237	0.879052	1.09783	1
met-c-875	bbj-a-148	Prostate cancer || id:bbj-a-148	Cholesterol esters in large HDL	MR Egger	25	0.0770888	0.122604	0.5357	-0.163215	0.317393	1.08014	0.849408	1.37354	1
met-c-875	bbj-a-148	Prostate cancer || id:bbj-a-148	Cholesterol esters in large HDL	Weighted median	25	0.00237036	0.0789705	0.976054	-0.152412	0.157153	1.00237	0.858635	1.17017	1
met-c-876	bbj-a-148	Prostate cancer || id:bbj-a-148	Free cholesterol in large HDL	Inverse variance weighted	24	-0.00260927	0.0533146	0.960966	-0.107106	0.101887	0.997394	0.89843	1.10726	1
met-c-876	bbj-a-148	Prostate cancer || id:bbj-a-148	Free cholesterol in large HDL	MR Egger	24	-0.0384062	0.12127	0.754456	-0.276095	0.199282	0.962322	0.758741	1.22053	1
met-c-876	bbj-a-148	Prostate cancer || id:bbj-a-148	Free cholesterol in large HDL	Weighted median	24	-0.0206447	0.0776466	0.790331	-0.172832	0.131543	0.979567	0.841279	1.14059	1
met-c-877	bbj-a-148	Prostate cancer || id:bbj-a-148	Total lipids in large HDL	Inverse variance weighted	23	-0.0625381	0.0559545	0.263712	-0.172209	0.0471328	0.939377	0.841803	1.04826	1
met-c-877	bbj-a-148	Prostate cancer || id:bbj-a-148	Total lipids in large HDL	MR Egger	23	-0.0741977	0.120345	0.544165	-0.310075	0.161679	0.928488	0.733392	1.17548	1
met-c-877	bbj-a-148	Prostate cancer || id:bbj-a-148	Total lipids in large HDL	Weighted median	23	-0.0854842	0.0674601	0.205091	-0.217706	0.0467376	0.918068	0.804362	1.04785	1
met-c-878	bbj-a-148	Prostate cancer || id:bbj-a-148	Concentration of large HDL particles	Inverse variance weighted	21	-0.0652124	0.0590839	0.269713	-0.181017	0.0505921	0.936868	0.834421	1.05189	1
met-c-878	bbj-a-148	Prostate cancer || id:bbj-a-148	Concentration of large HDL particles	MR Egger	21	-0.0665965	0.129174	0.612112	-0.319778	0.186585	0.935573	0.72631	1.20513	1
met-c-878	bbj-a-148	Prostate cancer || id:bbj-a-148	Concentration of large HDL particles	Weighted median	21	-0.0878748	0.0641386	0.170663	-0.213586	0.0378368	0.915876	0.807682	1.03856	1
met-c-879	bbj-a-148	Prostate cancer || id:bbj-a-148	Phospholipids in large HDL	Inverse variance weighted	21	-0.0716163	0.0610327	0.240632	-0.19124	0.0480077	0.930888	0.825934	1.04918	1
met-c-879	bbj-a-148	Prostate cancer || id:bbj-a-148	Phospholipids in large HDL	MR Egger	21	-0.0893289	0.135952	0.519023	-0.355795	0.177138	0.914545	0.700616	1.1938	1
met-c-879	bbj-a-148	Prostate cancer || id:bbj-a-148	Phospholipids in large HDL	Weighted median	21	-0.0923537	0.0697646	0.185572	-0.229092	0.0443848	0.911783	0.795255	1.04538	1
met-c-880	bbj-a-148	Prostate cancer || id:bbj-a-148	Total cholesterol in large LDL	Inverse variance weighted	26	0.0576023	0.0479271	0.229413	-0.0363349	0.151539	1.05929	0.964317	1.16362	1
met-c-880	bbj-a-148	Prostate cancer || id:bbj-a-148	Total cholesterol in large LDL	MR Egger	26	-0.0825673	0.0777876	0.299053	-0.235031	0.0698964	0.920749	0.790546	1.0724	1
met-c-880	bbj-a-148	Prostate cancer || id:bbj-a-148	Total cholesterol in large LDL	Weighted median	26	-0.00796156	0.0679753	0.906762	-0.141193	0.12527	0.99207	0.868322	1.13345	1
met-c-881	bbj-a-148	Prostate cancer || id:bbj-a-148	Cholesterol esters in large VLDL	Inverse variance weighted	27	0.0664833	0.0473652	0.160428	-0.0263524	0.159319	1.06874	0.973992	1.17271	1
met-c-881	bbj-a-148	Prostate cancer || id:bbj-a-148	Cholesterol esters in large VLDL	MR Egger	27	-0.0635085	0.0797801	0.433501	-0.219878	0.0928605	0.938466	0.802617	1.09731	1
met-c-881	bbj-a-148	Prostate cancer || id:bbj-a-148	Cholesterol esters in large VLDL	Weighted median	27	4.1336e-05	0.069358	0.999524	-0.1359	0.135983	1.00004	0.87293	1.14566	1
met-c-882	bbj-a-148	Prostate cancer || id:bbj-a-148	Free cholesterol in large LDL	Inverse variance weighted	26	0.0347471	0.0472713	0.462305	-0.0579047	0.127399	1.03536	0.94374	1.13587	1
met-c-882	bbj-a-148	Prostate cancer || id:bbj-a-148	Free cholesterol in large LDL	MR Egger	26	-0.048199	0.0750013	0.526549	-0.195202	0.0988037	0.952944	0.822669	1.10385	1
met-c-882	bbj-a-148	Prostate cancer || id:bbj-a-148	Free cholesterol in large LDL	Weighted median	26	-0.0111884	0.0678254	0.868977	-0.144126	0.121749	0.988874	0.865779	1.12947	1
met-c-883	bbj-a-148	Prostate cancer || id:bbj-a-148	Total lipids in large LDL	Inverse variance weighted	26	0.0519749	0.0471344	0.27016	-0.0404086	0.144358	1.05335	0.960397	1.1553	1
met-c-883	bbj-a-148	Prostate cancer || id:bbj-a-148	Total lipids in large LDL	MR Egger	26	-0.0488258	0.0800358	0.547563	-0.205696	0.108044	0.952347	0.814081	1.1141	1
met-c-883	bbj-a-148	Prostate cancer || id:bbj-a-148	Total lipids in large LDL	Weighted median	26	-0.00312384	0.0674526	0.963062	-0.135331	0.129083	0.996881	0.873427	1.13778	1
met-c-884	bbj-a-148	Prostate cancer || id:bbj-a-148	Concentration of large LDL particles	Inverse variance weighted	26	0.0411591	0.047223	0.383432	-0.051398	0.133716	1.04202	0.9499	1.14307	1
met-c-884	bbj-a-148	Prostate cancer || id:bbj-a-148	Concentration of large LDL particles	MR Egger	26	-0.0315607	0.0812513	0.701119	-0.190813	0.127692	0.968932	0.826287	1.1362	1
met-c-884	bbj-a-148	Prostate cancer || id:bbj-a-148	Concentration of large LDL particles	Weighted median	26	-0.0048509	0.0710558	0.945572	-0.14412	0.134418	0.995161	0.865784	1.14387	1
met-c-885	bbj-a-148	Prostate cancer || id:bbj-a-148	Phospholipids in large LDL	Inverse variance weighted	26	0.0614926	0.0509701	0.227646	-0.0384087	0.161394	1.06342	0.96232	1.17515	1
met-c-885	bbj-a-148	Prostate cancer || id:bbj-a-148	Phospholipids in large LDL	MR Egger	26	-0.00997713	0.0839968	0.906438	-0.174611	0.154657	0.990072	0.839784	1.16726	1
met-c-885	bbj-a-148	Prostate cancer || id:bbj-a-148	Phospholipids in large LDL	Weighted median	26	-0.0031488	0.074369	0.966227	-0.148912	0.142614	0.996856	0.861645	1.15329	1
met-c-886	bbj-a-148	Prostate cancer || id:bbj-a-148	Total cholesterol in large VLDL	Inverse variance weighted	15	0.12226	0.0673214	0.0693609	-0.00969013	0.25421	1.13005	0.990357	1.28944	1
met-c-886	bbj-a-148	Prostate cancer || id:bbj-a-148	Total cholesterol in large VLDL	MR Egger	15	0.0659326	0.157637	0.682587	-0.243036	0.374901	1.06815	0.784243	1.45485	1
met-c-886	bbj-a-148	Prostate cancer || id:bbj-a-148	Total cholesterol in large VLDL	Weighted median	15	0.161651	0.0915646	0.0774908	-0.0178153	0.341118	1.17545	0.982342	1.40652	1
met-c-887	bbj-a-148	Prostate cancer || id:bbj-a-148	Cholesterol esters in large VLDL	Inverse variance weighted	20	0.119414	0.0612805	0.0513382	-0.000696043	0.239524	1.12684	0.999304	1.27064	1
met-c-887	bbj-a-148	Prostate cancer || id:bbj-a-148	Cholesterol esters in large VLDL	MR Egger	20	0.101659	0.135322	0.462219	-0.163572	0.36689	1.10701	0.849105	1.44324	1
met-c-887	bbj-a-148	Prostate cancer || id:bbj-a-148	Cholesterol esters in large VLDL	Weighted median	20	0.149146	0.0880539	0.090302	-0.0234393	0.321732	1.16084	0.976833	1.37952	1
met-c-888	bbj-a-148	Prostate cancer || id:bbj-a-148	Free cholesterol in large VLDL	Inverse variance weighted	17	0.0710798	0.0666298	0.286068	-0.0595145	0.201674	1.07367	0.942222	1.22345	1
met-c-888	bbj-a-148	Prostate cancer || id:bbj-a-148	Free cholesterol in large VLDL	MR Egger	17	0.0861865	0.153464	0.582679	-0.214604	0.386977	1.09001	0.806861	1.47252	1
met-c-888	bbj-a-148	Prostate cancer || id:bbj-a-148	Free cholesterol in large VLDL	Weighted median	17	0.149399	0.0901995	0.0976577	-0.0273921	0.32619	1.16114	0.97298	1.38568	1
met-c-889	bbj-a-148	Prostate cancer || id:bbj-a-148	Total lipids in large VLDL	Inverse variance weighted	18	0.100214	0.0656412	0.126838	-0.028443	0.228871	1.10541	0.971958	1.25718	1
met-c-889	bbj-a-148	Prostate cancer || id:bbj-a-148	Total lipids in large VLDL	MR Egger	18	-0.0215861	0.138014	0.877671	-0.292094	0.248922	0.978645	0.746698	1.28264	1
met-c-889	bbj-a-148	Prostate cancer || id:bbj-a-148	Total lipids in large VLDL	Weighted median	18	0.0974526	0.0913116	0.285857	-0.081518	0.276423	1.10236	0.921716	1.31841	1
met-c-890	bbj-a-148	Prostate cancer || id:bbj-a-148	Concentration of large VLDL particles	Inverse variance weighted	17	0.0454301	0.0608757	0.4555	-0.0738862	0.164746	1.04648	0.928777	1.17909	1
met-c-890	bbj-a-148	Prostate cancer || id:bbj-a-148	Concentration of large VLDL particles	MR Egger	17	0.124507	0.13622	0.375167	-0.142484	0.391498	1.13259	0.867202	1.4792	1
met-c-890	bbj-a-148	Prostate cancer || id:bbj-a-148	Concentration of large VLDL particles	Weighted median	17	0.0769664	0.0833969	0.356063	-0.0864915	0.240424	1.08001	0.917143	1.27179	1
met-c-891	bbj-a-148	Prostate cancer || id:bbj-a-148	Phospholipids in large VLDL	Inverse variance weighted	15	0.0356018	0.067668	0.598802	-0.0970275	0.168231	1.03624	0.907531	1.18321	1
met-c-891	bbj-a-148	Prostate cancer || id:bbj-a-148	Phospholipids in large VLDL	MR Egger	15	0.176029	0.149807	0.261051	-0.117592	0.46965	1.19247	0.889059	1.59943	1
met-c-891	bbj-a-148	Prostate cancer || id:bbj-a-148	Phospholipids in large VLDL	Weighted median	15	0.0824148	0.0910372	0.365314	-0.0960182	0.260848	1.08591	0.908448	1.29803	1
met-c-892	bbj-a-148	Prostate cancer || id:bbj-a-148	Triglycerides in large VLDL	Inverse variance weighted	17	0.000431989	0.0674138	0.994887	-0.131699	0.132563	1.00043	0.876605	1.14175	1
met-c-892	bbj-a-148	Prostate cancer || id:bbj-a-148	Triglycerides in large VLDL	MR Egger	17	0.13633	0.142469	0.353784	-0.14291	0.41557	1.14606	0.866832	1.51523	1
met-c-892	bbj-a-148	Prostate cancer || id:bbj-a-148	Triglycerides in large VLDL	Weighted median	17	0.0927069	0.0918572	0.312855	-0.0873333	0.272747	1.09714	0.916372	1.31357	1
met-c-893	bbj-a-148	Prostate cancer || id:bbj-a-148	18:2, linoleic acid (LA)	Inverse variance weighted	18	0.0243881	0.0722408	0.735669	-0.117204	0.16598	1.02469	0.889404	1.18055	1
met-c-893	bbj-a-148	Prostate cancer || id:bbj-a-148	18:2, linoleic acid (LA)	MR Egger	18	-0.0618939	0.192384	0.751829	-0.438967	0.315179	0.939983	0.644702	1.3705	1
met-c-893	bbj-a-148	Prostate cancer || id:bbj-a-148	18:2, linoleic acid (LA)	Weighted median	18	0.0150376	0.0836481	0.857331	-0.148913	0.178988	1.01515	0.861644	1.19601	1
met-c-894	bbj-a-148	Prostate cancer || id:bbj-a-148	Lactate	Inverse variance weighted	13	0.124398	0.103186	0.22798	-0.0778456	0.326643	1.13247	0.925107	1.38631	1
met-c-894	bbj-a-148	Prostate cancer || id:bbj-a-148	Lactate	MR Egger	13	0.0849773	0.199587	0.67849	-0.306214	0.476169	1.08869	0.736229	1.60989	1
met-c-894	bbj-a-148	Prostate cancer || id:bbj-a-148	Lactate	Weighted median	13	0.100708	0.141076	0.475315	-0.175801	0.377218	1.10595	0.838785	1.45822	1
met-c-895	bbj-a-148	Prostate cancer || id:bbj-a-148	Total cholesterol in LDL	Inverse variance weighted	28	0.0716228	0.0474225	0.130963	-0.0213252	0.164571	1.07425	0.978901	1.17889	1
met-c-895	bbj-a-148	Prostate cancer || id:bbj-a-148	Total cholesterol in LDL	MR Egger	28	-0.0864379	0.0755222	0.262829	-0.234461	0.0615856	0.917193	0.790997	1.06352	1
met-c-895	bbj-a-148	Prostate cancer || id:bbj-a-148	Total cholesterol in LDL	Weighted median	28	-0.00583226	0.0705407	0.934107	-0.144092	0.132427	0.994185	0.865808	1.1416	1
met-c-896	bbj-a-148	Prostate cancer || id:bbj-a-148	Mean diameter for LDL particles	Inverse variance weighted	18	-0.00124755	0.069771	0.985734	-0.137999	0.135504	0.998753	0.8711	1.14511	1
met-c-896	bbj-a-148	Prostate cancer || id:bbj-a-148	Mean diameter for LDL particles	MR Egger	18	-0.0328263	0.184041	0.860676	-0.393546	0.327894	0.967707	0.67466	1.38804	1
met-c-896	bbj-a-148	Prostate cancer || id:bbj-a-148	Mean diameter for LDL particles	Weighted median	18	-0.0540051	0.0953315	0.571055	-0.240855	0.132845	0.947427	0.785956	1.14207	1
met-c-897	bbj-a-148	Prostate cancer || id:bbj-a-148	Leucine	Inverse variance weighted	16	0.0186958	0.10847	0.863155	-0.193905	0.231297	1.01887	0.823736	1.26023	1
met-c-897	bbj-a-148	Prostate cancer || id:bbj-a-148	Leucine	MR Egger	16	-0.0577017	0.33682	0.866429	-0.71787	0.602466	0.943931	0.48779	1.82662	1
met-c-897	bbj-a-148	Prostate cancer || id:bbj-a-148	Leucine	Weighted median	16	-0.0217131	0.14375	0.879939	-0.303464	0.260038	0.978521	0.738257	1.29698	1
met-c-898	bbj-a-148	Prostate cancer || id:bbj-a-148	Total cholesterol in medium HDL	Inverse variance weighted	17	-0.165703	0.0968187	0.0869931	-0.355467	0.0240617	0.847298	0.700846	1.02435	1
met-c-898	bbj-a-148	Prostate cancer || id:bbj-a-148	Total cholesterol in medium HDL	MR Egger	17	-0.0432388	0.231553	0.854372	-0.497084	0.410606	0.957683	0.608302	1.50773	1
met-c-898	bbj-a-148	Prostate cancer || id:bbj-a-148	Total cholesterol in medium HDL	Weighted median	17	-0.125123	0.134452	0.352055	-0.388649	0.138404	0.882389	0.677972	1.14844	1
met-c-899	bbj-a-148	Prostate cancer || id:bbj-a-148	Cholesterol esters in medium HDL	Inverse variance weighted	11	-0.224567	0.104514	0.0316593	-0.429414	-0.0197202	0.798862	0.650891	0.980473	1
met-c-899	bbj-a-148	Prostate cancer || id:bbj-a-148	Cholesterol esters in medium HDL	MR Egger	11	-0.0505811	0.244065	0.840432	-0.528949	0.427787	0.950677	0.589224	1.53386	1
met-c-899	bbj-a-148	Prostate cancer || id:bbj-a-148	Cholesterol esters in medium HDL	Weighted median	11	-0.17785	0.13494	0.187507	-0.442332	0.0866329	0.837068	0.642536	1.0905	1
met-c-900	bbj-a-148	Prostate cancer || id:bbj-a-148	Free cholesterol in medium HDL	Inverse variance weighted	14	-0.149791	0.0956153	0.117208	-0.337197	0.0376148	0.860888	0.713768	1.03833	1
met-c-900	bbj-a-148	Prostate cancer || id:bbj-a-148	Free cholesterol in medium HDL	MR Egger	14	-0.203654	0.188149	0.300342	-0.572426	0.165118	0.815744	0.564155	1.17953	1
met-c-900	bbj-a-148	Prostate cancer || id:bbj-a-148	Free cholesterol in medium HDL	Weighted median	14	-0.137578	0.12395	0.267019	-0.38052	0.105363	0.871466	0.683506	1.11111	1
met-c-901	bbj-a-148	Prostate cancer || id:bbj-a-148	Total lipids in medium HDL	Inverse variance weighted	15	-0.0747028	0.107703	0.487935	-0.285801	0.136396	0.928019	0.751412	1.14614	1
met-c-901	bbj-a-148	Prostate cancer || id:bbj-a-148	Total lipids in medium HDL	MR Egger	15	-0.0417024	0.330821	0.901615	-0.690112	0.606707	0.959155	0.50152	1.83438	1
met-c-901	bbj-a-148	Prostate cancer || id:bbj-a-148	Total lipids in medium HDL	Weighted median	15	-0.0150361	0.143371	0.916475	-0.296044	0.265971	0.985076	0.743755	1.3047	1
met-c-902	bbj-a-148	Prostate cancer || id:bbj-a-148	Concentration of medium HDL particles	Inverse variance weighted	13	0.0410795	0.107472	0.702287	-0.169565	0.251724	1.04193	0.844032	1.28624	1
met-c-902	bbj-a-148	Prostate cancer || id:bbj-a-148	Concentration of medium HDL particles	MR Egger	13	-0.111077	0.354903	0.760151	-0.806688	0.584533	0.89487	0.446334	1.79415	1
met-c-902	bbj-a-148	Prostate cancer || id:bbj-a-148	Concentration of medium HDL particles	Weighted median	13	0.0771461	0.140585	0.583177	-0.198401	0.352693	1.0802	0.820041	1.42289	1
met-c-903	bbj-a-148	Prostate cancer || id:bbj-a-148	Phospholipids in medium HDL	Inverse variance weighted	19	-0.0175219	0.084091	0.834941	-0.18234	0.147296	0.982631	0.833318	1.1587	1
met-c-903	bbj-a-148	Prostate cancer || id:bbj-a-148	Phospholipids in medium HDL	MR Egger	19	-0.26398	0.202681	0.210134	-0.661235	0.133274	0.767989	0.516214	1.14256	1
met-c-903	bbj-a-148	Prostate cancer || id:bbj-a-148	Phospholipids in medium HDL	Weighted median	19	0.00198408	0.117241	0.986498	-0.227808	0.231776	1.00199	0.796277	1.26084	1
met-c-904	bbj-a-148	Prostate cancer || id:bbj-a-148	Total cholesterol in medium LDL	Inverse variance weighted	24	0.0422931	0.0508514	0.405578	-0.0573756	0.141962	1.0432	0.944239	1.15253	1
met-c-904	bbj-a-148	Prostate cancer || id:bbj-a-148	Total cholesterol in medium LDL	MR Egger	24	-0.0474097	0.0832782	0.574924	-0.210635	0.115815	0.953697	0.81007	1.12279	1
met-c-904	bbj-a-148	Prostate cancer || id:bbj-a-148	Total cholesterol in medium LDL	Weighted median	24	-0.00478015	0.0749684	0.94916	-0.151718	0.142158	0.995231	0.85923	1.15276	1
met-c-905	bbj-a-148	Prostate cancer || id:bbj-a-148	Cholesterol esters in medium LDL	Inverse variance weighted	24	0.0453411	0.050038	0.364866	-0.0527335	0.143416	1.04638	0.948633	1.15421	1
met-c-905	bbj-a-148	Prostate cancer || id:bbj-a-148	Cholesterol esters in medium LDL	MR Egger	24	-0.0367204	0.0849735	0.669846	-0.203268	0.129828	0.963946	0.816059	1.13863	1
met-c-905	bbj-a-148	Prostate cancer || id:bbj-a-148	Cholesterol esters in medium LDL	Weighted median	24	-0.00401647	0.070796	0.954758	-0.142777	0.134744	0.995992	0.866948	1.14424	1
met-c-906	bbj-a-148	Prostate cancer || id:bbj-a-148	Total lipids in medium LDL	Inverse variance weighted	24	0.0440776	0.0499432	0.377477	-0.0538111	0.141966	1.04506	0.947611	1.15254	1
met-c-906	bbj-a-148	Prostate cancer || id:bbj-a-148	Total lipids in medium LDL	MR Egger	24	-0.0410221	0.0853015	0.635331	-0.208213	0.126169	0.959808	0.812034	1.13447	1
met-c-906	bbj-a-148	Prostate cancer || id:bbj-a-148	Total lipids in medium LDL	Weighted median	24	-0.00434534	0.0727966	0.952401	-0.147027	0.138336	0.995664	0.863271	1.14836	1
met-c-907	bbj-a-148	Prostate cancer || id:bbj-a-148	Concentration of medium LDL particles	Inverse variance weighted	25	0.0233643	0.0499376	0.639878	-0.0745135	0.121242	1.02364	0.928195	1.1289	1
met-c-907	bbj-a-148	Prostate cancer || id:bbj-a-148	Concentration of medium LDL particles	MR Egger	25	-0.0219817	0.0868906	0.80253	-0.192287	0.148324	0.978258	0.82507	1.15989	1
met-c-907	bbj-a-148	Prostate cancer || id:bbj-a-148	Concentration of medium LDL particles	Weighted median	25	-0.00562494	0.0705384	0.936442	-0.14388	0.13263	0.994391	0.865992	1.14183	1
met-c-908	bbj-a-148	Prostate cancer || id:bbj-a-148	Phospholipids in medium LDL	Inverse variance weighted	24	0.0788888	0.0551662	0.152711	-0.029237	0.187015	1.08208	0.971186	1.20564	1
met-c-908	bbj-a-148	Prostate cancer || id:bbj-a-148	Phospholipids in medium LDL	MR Egger	24	0.0167349	0.0942318	0.860668	-0.167959	0.201429	1.01688	0.845388	1.22315	1
met-c-908	bbj-a-148	Prostate cancer || id:bbj-a-148	Phospholipids in medium LDL	Weighted median	24	0.0400906	0.0781851	0.608116	-0.113152	0.193333	1.04091	0.893015	1.21329	1
met-c-909	bbj-a-148	Prostate cancer || id:bbj-a-148	Total cholesterol in medium VLDL	Inverse variance weighted	25	0.0462338	0.060693	0.446201	-0.0727245	0.165192	1.04732	0.929857	1.17962	1
met-c-909	bbj-a-148	Prostate cancer || id:bbj-a-148	Total cholesterol in medium VLDL	MR Egger	25	0.158782	0.131786	0.240514	-0.0995188	0.417083	1.17208	0.905273	1.51753	1
met-c-909	bbj-a-148	Prostate cancer || id:bbj-a-148	Total cholesterol in medium VLDL	Weighted median	25	0.0410358	0.0718592	0.56796	-0.0998082	0.18188	1.04189	0.905011	1.19947	1
met-c-910	bbj-a-148	Prostate cancer || id:bbj-a-148	Cholesterol esters in medium VLDL	Inverse variance weighted	26	0.036472	0.0611613	0.550958	-0.0834041	0.156348	1.03715	0.919979	1.16923	1
met-c-910	bbj-a-148	Prostate cancer || id:bbj-a-148	Cholesterol esters in medium VLDL	MR Egger	26	0.0877591	0.144466	0.549241	-0.195393	0.370912	1.09173	0.822511	1.44905	1
met-c-910	bbj-a-148	Prostate cancer || id:bbj-a-148	Cholesterol esters in medium VLDL	Weighted median	26	0.0430813	0.0766672	0.574166	-0.107186	0.193349	1.04402	0.898358	1.21331	1
met-c-911	bbj-a-148	Prostate cancer || id:bbj-a-148	Free cholesterol in medium VLDL	Inverse variance weighted	22	0.0629657	0.0552936	0.254807	-0.0454098	0.171341	1.06499	0.955606	1.1869	1
met-c-911	bbj-a-148	Prostate cancer || id:bbj-a-148	Free cholesterol in medium VLDL	MR Egger	22	0.0760772	0.122229	0.5407	-0.163491	0.315646	1.07905	0.849174	1.37114	1
met-c-911	bbj-a-148	Prostate cancer || id:bbj-a-148	Free cholesterol in medium VLDL	Weighted median	22	0.0691273	0.0748708	0.355857	-0.0776194	0.215874	1.07157	0.925317	1.24095	1
met-c-912	bbj-a-148	Prostate cancer || id:bbj-a-148	Total lipids in medium VLDL	Inverse variance weighted	22	0.0468845	0.0622707	0.451501	-0.0751661	0.168935	1.048	0.927589	1.18404	1
met-c-912	bbj-a-148	Prostate cancer || id:bbj-a-148	Total lipids in medium VLDL	MR Egger	22	0.201573	0.125348	0.123484	-0.0441091	0.447256	1.22333	0.95685	1.56401	1
met-c-912	bbj-a-148	Prostate cancer || id:bbj-a-148	Total lipids in medium VLDL	Weighted median	22	0.0756771	0.0805499	0.347471	-0.0822008	0.233555	1.07861	0.921087	1.26308	1
met-c-913	bbj-a-148	Prostate cancer || id:bbj-a-148	Concentration of medium VLDL particles	Inverse variance weighted	19	0.0432419	0.0599168	0.47048	-0.0741951	0.160679	1.04419	0.928491	1.17431	1
met-c-913	bbj-a-148	Prostate cancer || id:bbj-a-148	Concentration of medium VLDL particles	MR Egger	19	0.0949095	0.131338	0.479729	-0.162513	0.352332	1.09956	0.850005	1.42238	1
met-c-913	bbj-a-148	Prostate cancer || id:bbj-a-148	Concentration of medium VLDL particles	Weighted median	19	0.100934	0.0832719	0.225474	-0.0622791	0.264147	1.1062	0.939621	1.30232	1
met-c-914	bbj-a-148	Prostate cancer || id:bbj-a-148	Phospholipids in medium VLDL	Inverse variance weighted	24	0.0509672	0.0551554	0.355452	-0.0571375	0.159072	1.05229	0.944464	1.17242	1
met-c-914	bbj-a-148	Prostate cancer || id:bbj-a-148	Phospholipids in medium VLDL	MR Egger	24	0.10629	0.125469	0.406037	-0.139629	0.35221	1.11214	0.869681	1.42221	1
met-c-914	bbj-a-148	Prostate cancer || id:bbj-a-148	Phospholipids in medium VLDL	Weighted median	24	0.0747336	0.0730854	0.30652	-0.0685137	0.217981	1.0776	0.933781	1.24356	1
met-c-915	bbj-a-148	Prostate cancer || id:bbj-a-148	Triglycerides in medium VLDL	Inverse variance weighted	19	0.0284587	0.0585679	0.627031	-0.0863343	0.143252	1.02887	0.917288	1.15402	1
met-c-915	bbj-a-148	Prostate cancer || id:bbj-a-148	Triglycerides in medium VLDL	MR Egger	19	0.116479	0.118856	0.340826	-0.116478	0.349436	1.12353	0.89005	1.41827	1
met-c-915	bbj-a-148	Prostate cancer || id:bbj-a-148	Triglycerides in medium VLDL	Weighted median	19	0.0457197	0.0776965	0.556238	-0.106566	0.198005	1.04678	0.898916	1.21897	1
met-c-916	bbj-a-148	Prostate cancer || id:bbj-a-148	Mono-unsaturated fatty acids	Inverse variance weighted	19	-0.0198901	0.0610578	0.744607	-0.139563	0.0997831	0.980306	0.869738	1.10493	1
met-c-916	bbj-a-148	Prostate cancer || id:bbj-a-148	Mono-unsaturated fatty acids	MR Egger	19	-0.112323	0.201689	0.584845	-0.507634	0.282987	0.893755	0.601918	1.32709	1
met-c-916	bbj-a-148	Prostate cancer || id:bbj-a-148	Mono-unsaturated fatty acids	Weighted median	19	-0.0487522	0.0899625	0.587876	-0.225079	0.127574	0.952417	0.798453	1.13607	1
met-c-917	bbj-a-148	Prostate cancer || id:bbj-a-148	Other polyunsaturated fatty acids than 18:2	Inverse variance weighted	24	0.0530588	0.0372753	0.154612	-0.0200009	0.126118	1.05449	0.980198	1.13442	1
met-c-917	bbj-a-148	Prostate cancer || id:bbj-a-148	Other polyunsaturated fatty acids than 18:2	MR Egger	24	0.0294471	0.0586687	0.620709	-0.0855435	0.144438	1.02988	0.918013	1.15539	1
met-c-917	bbj-a-148	Prostate cancer || id:bbj-a-148	Other polyunsaturated fatty acids than 18:2	Weighted median	24	0.0490331	0.0468599	0.295388	-0.0428124	0.140878	1.05026	0.958091	1.15128	1
met-c-918	bbj-a-148	Prostate cancer || id:bbj-a-148	Phosphatidylcholine and other cholines	Inverse variance weighted	20	-0.0374924	0.070321	0.593922	-0.175322	0.100337	0.963202	0.839187	1.10554	1
met-c-918	bbj-a-148	Prostate cancer || id:bbj-a-148	Phosphatidylcholine and other cholines	MR Egger	20	-0.304833	0.173267	0.0955088	-0.644436	0.0347707	0.737247	0.524958	1.03538	1
met-c-918	bbj-a-148	Prostate cancer || id:bbj-a-148	Phosphatidylcholine and other cholines	Weighted median	20	-0.0973657	0.0816413	0.233025	-0.257383	0.0626513	0.907224	0.773072	1.06466	1
met-c-919	bbj-a-148	Prostate cancer || id:bbj-a-148	Phenylalanine	Inverse variance weighted	18	0.0377602	0.0932001	0.685366	-0.144912	0.220432	1.03848	0.865098	1.24662	1
met-c-919	bbj-a-148	Prostate cancer || id:bbj-a-148	Phenylalanine	MR Egger	18	-0.0124912	0.207712	0.952791	-0.419606	0.394623	0.987586	0.657306	1.48383	1
met-c-919	bbj-a-148	Prostate cancer || id:bbj-a-148	Phenylalanine	Weighted median	18	0.0877759	0.123464	0.477118	-0.154213	0.329765	1.09174	0.857089	1.39064	1
met-c-920	bbj-a-148	Prostate cancer || id:bbj-a-148	Pyruvate	Inverse variance weighted	20	0.00766689	0.0606749	0.899447	-0.111256	0.12659	1.0077	0.89471	1.13495	1
met-c-920	bbj-a-148	Prostate cancer || id:bbj-a-148	Pyruvate	MR Egger	20	0.082447	0.116412	0.487872	-0.145721	0.310615	1.08594	0.864399	1.36426	1
met-c-920	bbj-a-148	Prostate cancer || id:bbj-a-148	Pyruvate	Weighted median	20	0.0153352	0.0851616	0.857096	-0.151581	0.182252	1.01545	0.859348	1.19992	1
met-c-921	bbj-a-148	Prostate cancer || id:bbj-a-148	Total lipids in small HDL	Inverse variance weighted	14	-0.046743	0.0866814	0.589714	-0.216639	0.123153	0.954333	0.805221	1.13106	1
met-c-921	bbj-a-148	Prostate cancer || id:bbj-a-148	Total lipids in small HDL	MR Egger	14	0.0486849	0.193759	0.80586	-0.331082	0.428452	1.04989	0.718146	1.53488	1
met-c-921	bbj-a-148	Prostate cancer || id:bbj-a-148	Total lipids in small HDL	Weighted median	14	-0.0137296	0.112475	0.902845	-0.23418	0.206721	0.986364	0.791219	1.22964	1
met-c-922	bbj-a-148	Prostate cancer || id:bbj-a-148	Concentration of small HDL particles	Inverse variance weighted	14	-0.0798711	0.079755	0.316607	-0.236191	0.0764487	0.923235	0.78963	1.07945	1
met-c-922	bbj-a-148	Prostate cancer || id:bbj-a-148	Concentration of small HDL particles	MR Egger	14	-0.0373296	0.205123	0.858632	-0.439371	0.364712	0.963359	0.644441	1.4401	1
met-c-922	bbj-a-148	Prostate cancer || id:bbj-a-148	Concentration of small HDL particles	Weighted median	14	-0.0329964	0.112302	0.768897	-0.253109	0.187116	0.967542	0.776383	1.20577	1
met-c-923	bbj-a-148	Prostate cancer || id:bbj-a-148	Triglycerides in small HDL	Inverse variance weighted	18	-0.0391308	0.0989472	0.692495	-0.233067	0.154806	0.961625	0.7921	1.16743	1
met-c-923	bbj-a-148	Prostate cancer || id:bbj-a-148	Triglycerides in small HDL	MR Egger	18	0.384826	0.196574	0.0679454	-0.000459068	0.770111	1.46936	0.999541	2.16001	1
met-c-923	bbj-a-148	Prostate cancer || id:bbj-a-148	Triglycerides in small HDL	Weighted median	18	0.102753	0.0951163	0.280013	-0.0836749	0.289181	1.10822	0.91973	1.33533	1
met-c-924	bbj-a-148	Prostate cancer || id:bbj-a-148	Total cholesterol in small LDL	Inverse variance weighted	22	0.0263194	0.0555095	0.635398	-0.0824793	0.135118	1.02667	0.920831	1.14467	1
met-c-924	bbj-a-148	Prostate cancer || id:bbj-a-148	Total cholesterol in small LDL	MR Egger	22	-0.0524594	0.0936977	0.581779	-0.236107	0.131188	0.948893	0.789696	1.14018	1
met-c-924	bbj-a-148	Prostate cancer || id:bbj-a-148	Total cholesterol in small LDL	Weighted median	22	-0.0113281	0.0806284	0.888267	-0.16936	0.146704	0.988736	0.844205	1.15801	1
met-c-925	bbj-a-148	Prostate cancer || id:bbj-a-148	Total lipids in small LDL	Inverse variance weighted	23	0.0229199	0.0512043	0.65443	-0.0774406	0.12328	1.02318	0.925482	1.1312	1
met-c-925	bbj-a-148	Prostate cancer || id:bbj-a-148	Total lipids in small LDL	MR Egger	23	-0.0122892	0.0948121	0.898104	-0.198121	0.173543	0.987786	0.820271	1.18951	1
met-c-925	bbj-a-148	Prostate cancer || id:bbj-a-148	Total lipids in small LDL	Weighted median	23	-0.000596913	0.074836	0.993636	-0.147276	0.146082	0.999403	0.863056	1.15729	1
met-c-926	bbj-a-148	Prostate cancer || id:bbj-a-148	Concentration of small LDL particles	Inverse variance weighted	22	-0.0158747	0.0508399	0.754851	-0.115521	0.0837715	0.984251	0.890902	1.08738	1
met-c-926	bbj-a-148	Prostate cancer || id:bbj-a-148	Concentration of small LDL particles	MR Egger	22	-0.0752098	0.0960834	0.442941	-0.263533	0.113114	0.927549	0.768332	1.11976	1
met-c-926	bbj-a-148	Prostate cancer || id:bbj-a-148	Concentration of small LDL particles	Weighted median	22	-0.00744254	0.0739318	0.919814	-0.152349	0.137464	0.992585	0.858689	1.14736	1
met-c-927	bbj-a-148	Prostate cancer || id:bbj-a-148	Total cholesterol in small VLDL	Inverse variance weighted	24	0.0161235	0.0547813	0.76851	-0.0912478	0.123495	1.01625	0.912792	1.13144	1
met-c-927	bbj-a-148	Prostate cancer || id:bbj-a-148	Total cholesterol in small VLDL	MR Egger	24	0.0145697	0.109313	0.89518	-0.199683	0.228823	1.01468	0.81899	1.25712	1
met-c-927	bbj-a-148	Prostate cancer || id:bbj-a-148	Total cholesterol in small VLDL	Weighted median	24	0.0149855	0.0735262	0.838501	-0.129126	0.159097	1.0151	0.878863	1.17245	1
met-c-928	bbj-a-148	Prostate cancer || id:bbj-a-148	Free cholesterol in small VLDL	Inverse variance weighted	23	0.0976646	0.0728555	0.180075	-0.0451322	0.240461	1.10259	0.955871	1.27184	1
met-c-928	bbj-a-148	Prostate cancer || id:bbj-a-148	Free cholesterol in small VLDL	MR Egger	23	-0.0182005	0.176133	0.918679	-0.36342	0.327019	0.981964	0.695294	1.38683	1
met-c-928	bbj-a-148	Prostate cancer || id:bbj-a-148	Free cholesterol in small VLDL	Weighted median	23	0.10567	0.0836442	0.206472	-0.0582726	0.269613	1.11146	0.943393	1.30946	1
met-c-929	bbj-a-148	Prostate cancer || id:bbj-a-148	Total lipids in small VLDL	Inverse variance weighted	29	0.0684249	0.0556689	0.219019	-0.0406862	0.177536	1.07082	0.96013	1.19427	1
met-c-929	bbj-a-148	Prostate cancer || id:bbj-a-148	Total lipids in small VLDL	MR Egger	29	-0.0342787	0.127915	0.790752	-0.284993	0.216435	0.966302	0.75202	1.24164	1
met-c-929	bbj-a-148	Prostate cancer || id:bbj-a-148	Total lipids in small VLDL	Weighted median	29	0.0511415	0.0705751	0.468673	-0.0871857	0.189469	1.05247	0.916507	1.20861	1
met-c-930	bbj-a-148	Prostate cancer || id:bbj-a-148	Concentration of small VLDL particles	Inverse variance weighted	27	0.0497225	0.0517388	0.336537	-0.0516855	0.15113	1.05098	0.949628	1.16315	1
met-c-930	bbj-a-148	Prostate cancer || id:bbj-a-148	Concentration of small VLDL particles	MR Egger	27	0.0790788	0.11696	0.505173	-0.150163	0.308321	1.08229	0.860568	1.36114	1
met-c-930	bbj-a-148	Prostate cancer || id:bbj-a-148	Concentration of small VLDL particles	Weighted median	27	0.100414	0.0735489	0.172169	-0.0437419	0.24457	1.10563	0.957201	1.27707	1
met-c-931	bbj-a-148	Prostate cancer || id:bbj-a-148	Phospholipids in small VLDL	Inverse variance weighted	24	0.0482903	0.0667055	0.469107	-0.0824526	0.179033	1.04948	0.920855	1.19606	1
met-c-931	bbj-a-148	Prostate cancer || id:bbj-a-148	Phospholipids in small VLDL	MR Egger	24	0.0971209	0.163563	0.558714	-0.223463	0.417704	1.10199	0.799745	1.51847	1
met-c-931	bbj-a-148	Prostate cancer || id:bbj-a-148	Phospholipids in small VLDL	Weighted median	24	0.107703	0.0810798	0.184058	-0.0512128	0.26662	1.11372	0.950076	1.30554	1
met-c-932	bbj-a-148	Prostate cancer || id:bbj-a-148	Triglycerides in small VLDL	Inverse variance weighted	24	-0.0036448	0.0662982	0.956158	-0.133589	0.1263	0.996362	0.874949	1.13462	1
met-c-932	bbj-a-148	Prostate cancer || id:bbj-a-148	Triglycerides in small VLDL	MR Egger	24	0.136128	0.144852	0.357539	-0.147782	0.420037	1.14583	0.862619	1.52202	1
met-c-932	bbj-a-148	Prostate cancer || id:bbj-a-148	Triglycerides in small VLDL	Weighted median	24	0.0830175	0.0795094	0.296429	-0.0728209	0.238856	1.08656	0.929767	1.2698	1
met-c-933	bbj-a-148	Prostate cancer || id:bbj-a-148	Serum total cholesterol	Inverse variance weighted	28	0.140495	0.0607223	0.0206822	0.0214797	0.259511	1.15084	1.02171	1.2963	1
met-c-933	bbj-a-148	Prostate cancer || id:bbj-a-148	Serum total cholesterol	MR Egger	28	-0.0196514	0.114438	0.864986	-0.243949	0.204647	0.98054	0.783527	1.22709	1
met-c-933	bbj-a-148	Prostate cancer || id:bbj-a-148	Serum total cholesterol	Weighted median	28	0.050207	0.0875237	0.566212	-0.12134	0.221754	1.05149	0.885733	1.24826	1
met-c-934	bbj-a-148	Prostate cancer || id:bbj-a-148	Serum total triglycerides	Inverse variance weighted	27	0.0242794	0.0651683	0.709473	-0.10345	0.152009	1.02458	0.901721	1.16417	1
met-c-934	bbj-a-148	Prostate cancer || id:bbj-a-148	Serum total triglycerides	MR Egger	27	0.0851832	0.139591	0.547214	-0.188415	0.358781	1.08892	0.828271	1.43158	1
met-c-934	bbj-a-148	Prostate cancer || id:bbj-a-148	Serum total triglycerides	Weighted median	27	0.0747069	0.0755402	0.322678	-0.0733518	0.222766	1.07757	0.929274	1.24953	1
met-c-935	bbj-a-148	Prostate cancer || id:bbj-a-148	Sphingomyelins	Inverse variance weighted	14	0.0391162	0.0968581	0.686323	-0.150726	0.228958	1.03989	0.860084	1.25729	1
met-c-935	bbj-a-148	Prostate cancer || id:bbj-a-148	Sphingomyelins	MR Egger	14	-0.109218	0.497687	0.829987	-1.08468	0.866248	0.896535	0.338009	2.37797	1
met-c-935	bbj-a-148	Prostate cancer || id:bbj-a-148	Sphingomyelins	Weighted median	14	-0.0279076	0.133558	0.834484	-0.289682	0.233867	0.972478	0.748502	1.26348	1
met-c-936	bbj-a-148	Prostate cancer || id:bbj-a-148	Total fatty acids	Inverse variance weighted	23	-0.0192625	0.0574134	0.737244	-0.131793	0.0932677	0.980922	0.876523	1.09776	1
met-c-936	bbj-a-148	Prostate cancer || id:bbj-a-148	Total fatty acids	MR Egger	23	-0.266982	0.182965	0.159307	-0.625593	0.0916286	0.765687	0.534944	1.09596	1
met-c-936	bbj-a-148	Prostate cancer || id:bbj-a-148	Total fatty acids	Weighted median	23	-0.0589123	0.0817876	0.471335	-0.219216	0.101391	0.942789	0.803148	1.10671	1
met-c-937	bbj-a-148	Prostate cancer || id:bbj-a-148	Total phosphoglycerides	Inverse variance weighted	21	-0.0198086	0.0599912	0.741255	-0.137391	0.0977741	0.980386	0.871629	1.10271	1
met-c-937	bbj-a-148	Prostate cancer || id:bbj-a-148	Total phosphoglycerides	MR Egger	21	-0.294752	0.16091	0.0827083	-0.610135	0.020631	0.744716	0.543277	1.02085	1
met-c-937	bbj-a-148	Prostate cancer || id:bbj-a-148	Total phosphoglycerides	Weighted median	21	-0.076681	0.0765231	0.316313	-0.226666	0.0733043	0.926185	0.797187	1.07606	1
met-c-938	bbj-a-148	Prostate cancer || id:bbj-a-148	Tyrosine	Inverse variance weighted	12	-0.0923531	0.119873	0.441049	-0.327305	0.142599	0.911783	0.720864	1.15327	1
met-c-938	bbj-a-148	Prostate cancer || id:bbj-a-148	Tyrosine	MR Egger	12	0.217141	0.456512	0.644543	-0.677623	1.1119	1.24252	0.507823	3.04014	1
met-c-938	bbj-a-148	Prostate cancer || id:bbj-a-148	Tyrosine	Weighted median	12	-0.0653357	0.169489	0.699877	-0.397534	0.266863	0.936753	0.671975	1.30586	1
met-c-939	bbj-a-148	Prostate cancer || id:bbj-a-148	Urea	Inverse variance weighted	5	-0.0170201	0.20756	0.934646	-0.423838	0.389798	0.983124	0.65453	1.47668	1
met-c-939	bbj-a-148	Prostate cancer || id:bbj-a-148	Urea	MR Egger	5	0.263609	0.41727	0.572409	-0.55424	1.08146	1.30162	0.574509	2.94898	1
met-c-939	bbj-a-148	Prostate cancer || id:bbj-a-148	Urea	Weighted median	5	0.136673	0.166389	0.411413	-0.189449	0.462796	1.14645	0.827415	1.58851	1
met-c-940	bbj-a-148	Prostate cancer || id:bbj-a-148	Valine	Inverse variance weighted	14	0.0731265	0.171392	0.669625	-0.262801	0.409054	1.07587	0.768895	1.50539	1
met-c-940	bbj-a-148	Prostate cancer || id:bbj-a-148	Valine	MR Egger	14	-0.638973	0.472225	0.200962	-1.56453	0.286588	0.527834	0.209186	1.33188	1
met-c-940	bbj-a-148	Prostate cancer || id:bbj-a-148	Valine	Weighted median	14	-0.161414	0.141875	0.255237	-0.43949	0.116661	0.850939	0.644365	1.12374	1
met-c-941	bbj-a-148	Prostate cancer || id:bbj-a-148	Mean diameter for VLDL particles	Inverse variance weighted	21	0.0494897	0.0586052	0.398413	-0.0653765	0.164356	1.05073	0.936715	1.17863	1
met-c-941	bbj-a-148	Prostate cancer || id:bbj-a-148	Mean diameter for VLDL particles	MR Egger	21	0.175886	0.164098	0.297221	-0.145746	0.497518	1.1923	0.864377	1.64463	1
met-c-941	bbj-a-148	Prostate cancer || id:bbj-a-148	Mean diameter for VLDL particles	Weighted median	21	0.0998476	0.0780259	0.20066	-0.0530831	0.252778	1.105	0.948301	1.2876	1
met-c-942	bbj-a-148	Prostate cancer || id:bbj-a-148	Total cholesterol in very large HDL	Inverse variance weighted	21	0.0486151	0.0582222	0.403722	-0.0655005	0.162731	1.04982	0.936599	1.17672	1
met-c-942	bbj-a-148	Prostate cancer || id:bbj-a-148	Total cholesterol in very large HDL	MR Egger	21	-0.133996	0.175006	0.453284	-0.477007	0.209016	0.874594	0.620638	1.23246	1
met-c-942	bbj-a-148	Prostate cancer || id:bbj-a-148	Total cholesterol in very large HDL	Weighted median	21	0.0444325	0.0846791	0.59978	-0.121539	0.210404	1.04543	0.885557	1.23418	1
met-c-943	bbj-a-148	Prostate cancer || id:bbj-a-148	Cholesterol esters in very large HDL	Inverse variance weighted	21	0.0252692	0.0582236	0.664286	-0.0888491	0.139388	1.02559	0.914984	1.14957	1
met-c-943	bbj-a-148	Prostate cancer || id:bbj-a-148	Cholesterol esters in very large HDL	MR Egger	21	-0.0853187	0.187069	0.653502	-0.451975	0.281337	0.91822	0.63637	1.3249	1
met-c-943	bbj-a-148	Prostate cancer || id:bbj-a-148	Cholesterol esters in very large HDL	Weighted median	21	0.0236057	0.082123	0.773773	-0.137355	0.184567	1.02389	0.87166	1.2027	1
met-c-944	bbj-a-148	Prostate cancer || id:bbj-a-148	Free cholesterol in very large HDL	Inverse variance weighted	21	-0.00754731	0.0463832	0.870742	-0.0984584	0.0833638	0.992481	0.906233	1.08694	1
met-c-944	bbj-a-148	Prostate cancer || id:bbj-a-148	Free cholesterol in very large HDL	MR Egger	21	-0.137511	0.104556	0.204099	-0.342441	0.0674191	0.871525	0.710035	1.06974	1
met-c-944	bbj-a-148	Prostate cancer || id:bbj-a-148	Free cholesterol in very large HDL	Weighted median	21	-0.0174367	0.0665672	0.793367	-0.147908	0.113035	0.982714	0.86251	1.11967	1
met-c-945	bbj-a-148	Prostate cancer || id:bbj-a-148	Total lipids in very large HDL	Inverse variance weighted	19	-0.0391155	0.0491676	0.426291	-0.135484	0.0572529	0.96164	0.873293	1.05892	1
met-c-945	bbj-a-148	Prostate cancer || id:bbj-a-148	Total lipids in very large HDL	MR Egger	19	-0.141685	0.110784	0.218105	-0.358822	0.0754516	0.867895	0.698499	1.07837	1
met-c-945	bbj-a-148	Prostate cancer || id:bbj-a-148	Total lipids in very large HDL	Weighted median	19	-0.074998	0.0689607	0.276795	-0.210161	0.0601649	0.927745	0.810454	1.06201	1
met-c-946	bbj-a-148	Prostate cancer || id:bbj-a-148	Concentration of very large HDL particles	Inverse variance weighted	18	0.0633921	0.0525997	0.228133	-0.0397032	0.166487	1.06544	0.961075	1.18115	1
met-c-946	bbj-a-148	Prostate cancer || id:bbj-a-148	Concentration of very large HDL particles	MR Egger	18	-0.0151968	0.136379	0.912661	-0.2825	0.252106	0.984918	0.753897	1.28673	1
met-c-946	bbj-a-148	Prostate cancer || id:bbj-a-148	Concentration of very large HDL particles	Weighted median	18	0.0479752	0.0701773	0.49421	-0.0895724	0.185523	1.04914	0.914322	1.20385	1
met-c-947	bbj-a-148	Prostate cancer || id:bbj-a-148	Phospholipids in very large HDL	Inverse variance weighted	20	-0.0155356	0.0446092	0.727645	-0.10297	0.0718984	0.984584	0.902154	1.07455	1
met-c-947	bbj-a-148	Prostate cancer || id:bbj-a-148	Phospholipids in very large HDL	MR Egger	20	-0.131491	0.0995959	0.203297	-0.326699	0.0637172	0.876787	0.721301	1.06579	1
met-c-947	bbj-a-148	Prostate cancer || id:bbj-a-148	Phospholipids in very large HDL	Weighted median	20	-0.0517898	0.0676949	0.444244	-0.184472	0.0808923	0.949528	0.831543	1.08425	1
met-c-948	bbj-a-148	Prostate cancer || id:bbj-a-148	Triglycerides in very large HDL	Inverse variance weighted	26	-0.0200286	0.0399363	0.61601	-0.0983038	0.0582466	0.980171	0.906374	1.05998	1
met-c-948	bbj-a-148	Prostate cancer || id:bbj-a-148	Triglycerides in very large HDL	MR Egger	26	-0.114734	0.0747046	0.137659	-0.261155	0.0316872	0.891603	0.770162	1.03219	1
met-c-948	bbj-a-148	Prostate cancer || id:bbj-a-148	Triglycerides in very large HDL	Weighted median	26	-0.0875252	0.0544084	0.107689	-0.194166	0.0191153	0.916196	0.823521	1.0193	1
met-c-949	bbj-a-148	Prostate cancer || id:bbj-a-148	Total lipids in very large VLDL	Inverse variance weighted	17	0.0882318	0.0728422	0.225791	-0.0545389	0.231002	1.09224	0.946922	1.25986	1
met-c-949	bbj-a-148	Prostate cancer || id:bbj-a-148	Total lipids in very large VLDL	MR Egger	17	0.158414	0.168691	0.362568	-0.172221	0.48905	1.17165	0.841793	1.63077	1
met-c-949	bbj-a-148	Prostate cancer || id:bbj-a-148	Total lipids in very large VLDL	Weighted median	17	0.092326	0.100594	0.358718	-0.104838	0.28949	1.09672	0.900471	1.33575	1
met-c-950	bbj-a-148	Prostate cancer || id:bbj-a-148	Concentration of very large VLDL particles	Inverse variance weighted	17	0.0416952	0.065645	0.525323	-0.086969	0.170359	1.04258	0.916706	1.18573	1
met-c-950	bbj-a-148	Prostate cancer || id:bbj-a-148	Concentration of very large VLDL particles	MR Egger	17	0.234445	0.155524	0.152466	-0.0703829	0.539273	1.26421	0.932037	1.71476	1
met-c-950	bbj-a-148	Prostate cancer || id:bbj-a-148	Concentration of very large VLDL particles	Weighted median	17	0.0577039	0.0903786	0.523169	-0.119438	0.234846	1.0594	0.887419	1.26471	1
met-c-951	bbj-a-148	Prostate cancer || id:bbj-a-148	Phospholipids in very large VLDL	Inverse variance weighted	13	0.0801215	0.0822204	0.329822	-0.0810304	0.241273	1.08342	0.922166	1.27287	1
met-c-951	bbj-a-148	Prostate cancer || id:bbj-a-148	Phospholipids in very large VLDL	MR Egger	13	0.156543	0.202089	0.454892	-0.239553	0.552638	1.16946	0.78698	1.73783	1
met-c-951	bbj-a-148	Prostate cancer || id:bbj-a-148	Phospholipids in very large VLDL	Weighted median	13	0.171205	0.110852	0.122481	-0.0460652	0.388475	1.18673	0.95498	1.47473	1
met-c-952	bbj-a-148	Prostate cancer || id:bbj-a-148	Triglycerides in very large VLDL	Inverse variance weighted	17	0.0654674	0.0777527	0.39979	-0.0869278	0.217863	1.06766	0.916743	1.24342	1
met-c-952	bbj-a-148	Prostate cancer || id:bbj-a-148	Triglycerides in very large VLDL	MR Egger	17	0.190254	0.182684	0.314167	-0.167806	0.548315	1.20956	0.845518	1.73034	1
met-c-952	bbj-a-148	Prostate cancer || id:bbj-a-148	Triglycerides in very large VLDL	Weighted median	17	0.142129	0.104992	0.175826	-0.0636546	0.347914	1.15273	0.938329	1.41611	1
met-c-953	bbj-a-148	Prostate cancer || id:bbj-a-148	Total lipids in very small VLDL	Inverse variance weighted	23	0.0906532	0.0603157	0.132844	-0.0275655	0.208872	1.09489	0.972811	1.23229	1
met-c-953	bbj-a-148	Prostate cancer || id:bbj-a-148	Total lipids in very small VLDL	MR Egger	23	0.147218	0.166512	0.386638	-0.179146	0.473582	1.15861	0.835984	1.60574	1
met-c-953	bbj-a-148	Prostate cancer || id:bbj-a-148	Total lipids in very small VLDL	Weighted median	23	0.15415	0.0843071	0.0674844	-0.0110919	0.319392	1.16667	0.988969	1.37629	1
met-c-954	bbj-a-148	Prostate cancer || id:bbj-a-148	Concentration of very small VLDL particles	Inverse variance weighted	20	0.036359	0.0640946	0.57053	-0.0892665	0.161985	1.03703	0.914602	1.17584	1
met-c-954	bbj-a-148	Prostate cancer || id:bbj-a-148	Concentration of very small VLDL particles	MR Egger	20	0.129871	0.193501	0.510637	-0.249391	0.509134	1.13868	0.779275	1.66385	1
met-c-954	bbj-a-148	Prostate cancer || id:bbj-a-148	Concentration of very small VLDL particles	Weighted median	20	0.0503002	0.0885901	0.570181	-0.123336	0.223937	1.05159	0.883966	1.25099	1
met-c-955	bbj-a-148	Prostate cancer || id:bbj-a-148	Phospholipids in very small VLDL	Inverse variance weighted	27	0.0510592	0.0578141	0.377148	-0.0622564	0.164375	1.05239	0.939642	1.17866	1
met-c-955	bbj-a-148	Prostate cancer || id:bbj-a-148	Phospholipids in very small VLDL	MR Egger	27	-0.0257625	0.120174	0.831993	-0.261304	0.209779	0.974567	0.770047	1.23341	1
met-c-955	bbj-a-148	Prostate cancer || id:bbj-a-148	Phospholipids in very small VLDL	Weighted median	27	-0.000807185	0.0819273	0.992139	-0.161385	0.15977	0.999193	0.850965	1.17324	1
met-c-956	bbj-a-148	Prostate cancer || id:bbj-a-148	Triglycerides in very small VLDL	Inverse variance weighted	26	-0.0289703	0.0611286	0.635554	-0.148782	0.0908417	0.971445	0.861757	1.0951	1
met-c-956	bbj-a-148	Prostate cancer || id:bbj-a-148	Triglycerides in very small VLDL	MR Egger	26	0.0212283	0.152929	0.890757	-0.278512	0.320968	1.02146	0.756909	1.37846	1
met-c-956	bbj-a-148	Prostate cancer || id:bbj-a-148	Triglycerides in very small VLDL	Weighted median	26	-0.0182432	0.0777673	0.81453	-0.170667	0.134181	0.981922	0.843102	1.1436	1
met-c-957	bbj-a-148	Prostate cancer || id:bbj-a-148	Total lipids in chylomicrons and largest VLDL particles	Inverse variance weighted	19	0.0990016	0.068885	0.150661	-0.036013	0.234016	1.10407	0.964628	1.26366	1
met-c-957	bbj-a-148	Prostate cancer || id:bbj-a-148	Total lipids in chylomicrons and largest VLDL particles	MR Egger	19	0.0407621	0.152432	0.792369	-0.258004	0.339529	1.0416	0.772592	1.40429	1
met-c-957	bbj-a-148	Prostate cancer || id:bbj-a-148	Total lipids in chylomicrons and largest VLDL particles	Weighted median	19	0.0972393	0.0971513	0.316872	-0.0931772	0.287656	1.10212	0.911032	1.3333	1
met-c-958	bbj-a-148	Prostate cancer || id:bbj-a-148	Concentration of chylomicrons and largest VLDL particles	Inverse variance weighted	16	0.108222	0.0795436	0.17366	-0.0476835	0.264127	1.11429	0.953435	1.30229	1
met-c-958	bbj-a-148	Prostate cancer || id:bbj-a-148	Concentration of chylomicrons and largest VLDL particles	MR Egger	16	0.0187436	0.189841	0.92275	-0.353345	0.390833	1.01892	0.702335	1.47821	1
met-c-958	bbj-a-148	Prostate cancer || id:bbj-a-148	Concentration of chylomicrons and largest VLDL particles	Weighted median	16	0.0963912	0.106779	0.366678	-0.112896	0.305679	1.10119	0.893243	1.35755	1
met-c-959	bbj-a-148	Prostate cancer || id:bbj-a-148	Phospholipids in chylomicrons and largest VLDL particles	Inverse variance weighted	15	0.0942301	0.0844274	0.264376	-0.0712476	0.259708	1.09881	0.931231	1.29655	1
met-c-959	bbj-a-148	Prostate cancer || id:bbj-a-148	Phospholipids in chylomicrons and largest VLDL particles	MR Egger	15	0.226698	0.231849	0.346029	-0.227727	0.681122	1.25445	0.796342	1.97609	1
met-c-959	bbj-a-148	Prostate cancer || id:bbj-a-148	Phospholipids in chylomicrons and largest VLDL particles	Weighted median	15	0.194087	0.119841	0.105331	-0.0408007	0.428975	1.2142	0.96002	1.53568	1
met-c-960	bbj-a-148	Prostate cancer || id:bbj-a-148	Triglycerides in chylomicrons and largest VLDL particles	Inverse variance weighted	15	0.106238	0.0850801	0.211781	-0.0605189	0.272995	1.11209	0.941276	1.31389	1
met-c-960	bbj-a-148	Prostate cancer || id:bbj-a-148	Triglycerides in chylomicrons and largest VLDL particles	MR Egger	15	0.103717	0.224254	0.651371	-0.335821	0.543254	1.10929	0.714751	1.7216	1
met-c-960	bbj-a-148	Prostate cancer || id:bbj-a-148	Triglycerides in chylomicrons and largest VLDL particles	Weighted median	15	0.20979	0.113936	0.0655772	-0.0135239	0.433104	1.23342	0.986567	1.54204	1
