# Supplementary material for: Gut microbiota, metabolites, and cytokines in relation to the risk of prostate cancer in the Asian population
Source: Front Oncol. 2025 Jan 15;14:1466190. doi: 10.3389/fonc.2024.1466190 (PMC11774728; doi:10.3389/fonc.2024.1466190)
Supplement: Supplementary file 11 [file Table4.xlsx]

## Sheet: Sheet1
Supplementary Table 4. Lists of 81 gut microbiota-associated metabolites.
2-aminobutyrate
3- (3-hydroxyphenyl) propionate
3- (4-hydroxyphenyl) lactate
3-hydroxybutyrate
3-hydroxyglutarate
3-indoxyl sulfate
3-methoxytyrosine
4-hydroxyhippurate
7-Hoca
acetylcarnitine
adrenate
alanine
allantoin
arabinose
arginine
asparagine
aspartate
benzoate
beta-hydroxyisovalerate
betaine
carnitine
cholate
cholesterol
choline
citrate
creatine
creatinine
cysteine
deoxycholate
dimethylarginine
erythritol
glucose
glutamate
glutamine
glycerate
glycine
glycochenodeoxycholate
glycocholate
glycodeoxycholate
hippurate
histidine
hydrocinnamate
hyodeoxycholate
indoleacetate
indolelactate
indolepropionate
isoleucine
Ketoleucine
kynurenine
lactate
leucine
lysine
malate
mannitol
methionine
N- (3-furoyl)glycine
ornithine
p-cresol sulfate
phenylacetate
phenylacetylglutamine
phenylalanine
phenyllactate
pipecolate
proline
pyruvate
salicylate
salicylurate
serine
serotonin
stachydrine
taurochenodeoxycholate
taurocholate
taurodeoxycholate
taurolithocholate 3-sulfate
threonate
trans-4-hydroxyproline
tryptophan
tyrosine
ursodeoxycholate
valerate
valine
