# Supplementary material for: Gut microbiota, metabolites, and cytokines in relation to the risk of prostate cancer in the Asian population
Source: Front Oncol. 2025 Jan 15;14:1466190. doi: 10.3389/fonc.2024.1466190 (PMC11774728; doi:10.3389/fonc.2024.1466190)
Supplement: Supplementary file 12 [file Table5.xlsx]

## Sheet: Sheet1
Supplementary Table 5. Detailed list of casual realtionships between each cytokine and prostate cancer.
id.exposure	id.outcome	outcome	exposure	method	nsnp	b	se	pval	lo_ci	up_ci	or	or_lci95	or_uci95	qvalue
GCST90274759	bbj-a-148	Prostate cancer || id:bbj-a-148	Adenosine Deaminase levels	MR Egger	12	0.012782	0.225699	0.955953	-0.429587	0.455151	1.01286	0.650778	1.57641	1
GCST90274759	bbj-a-148	Prostate cancer || id:bbj-a-148	Adenosine Deaminase levels	Weighted median	12	0.138131	0.119221	0.246617	-0.0955432	0.371804	1.14813	0.908879	1.45035	1
GCST90274759	bbj-a-148	Prostate cancer || id:bbj-a-148	Adenosine Deaminase levels	Inverse variance weighted	12	0.0868749	0.0901622	0.335276	-0.089843	0.263593	1.09076	0.914075	1.3016	1
GCST90274760	bbj-a-148	Prostate cancer || id:bbj-a-148	Artemin levels	MR Egger	17	-0.203306	0.180475	0.277649	-0.557037	0.150424	0.816028	0.572904	1.16233	1
GCST90274760	bbj-a-148	Prostate cancer || id:bbj-a-148	Artemin levels	Weighted median	17	-0.145427	0.110162	0.186795	-0.361345	0.0704906	0.864653	0.696739	1.07303	1
GCST90274760	bbj-a-148	Prostate cancer || id:bbj-a-148	Artemin levels	Inverse variance weighted	17	-0.0960053	0.0807997	0.234759	-0.254373	0.0623622	0.908459	0.775403	1.06435	1
GCST90274761	bbj-a-148	Prostate cancer || id:bbj-a-148	Axin-1 levels	MR Egger	9	0.154306	0.401854	0.712387	-0.633328	0.94194	1.16685	0.530822	2.56495	1
GCST90274761	bbj-a-148	Prostate cancer || id:bbj-a-148	Axin-1 levels	Weighted median	9	-0.200014	0.142219	0.15961	-0.478763	0.0787346	0.818719	0.619549	1.08192	1
GCST90274761	bbj-a-148	Prostate cancer || id:bbj-a-148	Axin-1 levels	Inverse variance weighted	9	-0.150596	0.122849	0.220251	-0.391381	0.0901884	0.860195	0.676123	1.09438	1
GCST90274762	bbj-a-148	Prostate cancer || id:bbj-a-148	beta-nerve growth factor levels	MR Egger	21	-0.114848	0.155985	0.470557	-0.420578	0.190883	0.891502	0.656667	1.21032	1
GCST90274762	bbj-a-148	Prostate cancer || id:bbj-a-148	beta-nerve growth factor levels	Weighted median	21	-0.0493618	0.0890313	0.579283	-0.223863	0.12514	0.951837	0.799424	1.13331	1
GCST90274762	bbj-a-148	Prostate cancer || id:bbj-a-148	beta-nerve growth factor levels	Inverse variance weighted	21	-0.0593896	0.0721191	0.410228	-0.200743	0.0819639	0.94234	0.818123	1.08542	1
GCST90274763	bbj-a-148	Prostate cancer || id:bbj-a-148	Caspase 8 levels	Inverse variance weighted	13	0.212842	0.0990471	0.0316422	0.0187102	0.406975	1.23719	1.01889	1.50227	1
GCST90274763	bbj-a-148	Prostate cancer || id:bbj-a-148	Caspase 8 levels	MR Egger	13	-0.273101	0.494394	0.591724	-1.24211	0.695911	0.761016	0.288773	2.00554	1
GCST90274763	bbj-a-148	Prostate cancer || id:bbj-a-148	Caspase 8 levels	Weighted median	13	0.200113	0.140266	0.153677	-0.0748089	0.475034	1.22154	0.927921	1.60807	1
GCST90274765	bbj-a-148	Prostate cancer || id:bbj-a-148	C-C motif chemokine 19 levels	MR Egger	23	0.0411183	0.0922556	0.660375	-0.139703	0.221939	1.04198	0.869617	1.2485	1
GCST90274765	bbj-a-148	Prostate cancer || id:bbj-a-148	C-C motif chemokine 19 levels	Weighted median	23	0.0734771	0.0600252	0.220913	-0.0441722	0.191126	1.07624	0.956789	1.21061	1
GCST90274765	bbj-a-148	Prostate cancer || id:bbj-a-148	C-C motif chemokine 19 levels	Inverse variance weighted	23	0.0484881	0.0599859	0.418903	-0.0690842	0.16606	1.04968	0.933248	1.18064	1
GCST90274766	bbj-a-148	Prostate cancer || id:bbj-a-148	C-C motif chemokine 20 levels	MR Egger	21	-0.314898	0.298663	0.304943	-0.900278	0.270482	0.729864	0.406457	1.3106	1
GCST90274766	bbj-a-148	Prostate cancer || id:bbj-a-148	C-C motif chemokine 20 levels	Weighted median	21	-0.0579031	0.119026	0.626631	-0.291194	0.175388	0.943741	0.747371	1.19171	1
GCST90274766	bbj-a-148	Prostate cancer || id:bbj-a-148	C-C motif chemokine 20 levels	Inverse variance weighted	21	-0.0944616	0.0852663	0.26793	-0.261584	0.0726602	0.909863	0.769832	1.07537	1
GCST90274767	bbj-a-148	Prostate cancer || id:bbj-a-148	C-C motif chemokine 23 levels	MR Egger	19	-0.0428646	0.0564069	0.457713	-0.153422	0.0676928	0.958041	0.857768	1.07004	1
GCST90274767	bbj-a-148	Prostate cancer || id:bbj-a-148	C-C motif chemokine 23 levels	Weighted median	19	-0.0333499	0.039248	0.39548	-0.110276	0.0435762	0.9672	0.895587	1.04454	1
GCST90274767	bbj-a-148	Prostate cancer || id:bbj-a-148	C-C motif chemokine 23 levels	Inverse variance weighted	19	-0.00317625	0.0411196	0.938429	-0.0837707	0.0774182	0.996829	0.919642	1.08049	1
GCST90274768	bbj-a-148	Prostate cancer || id:bbj-a-148	C-C motif chemokine 25 levels	Inverse variance weighted	22	-0.0537218	0.0331145	0.104738	-0.118626	0.0111826	0.947696	0.88814	1.01125	1
GCST90274768	bbj-a-148	Prostate cancer || id:bbj-a-148	C-C motif chemokine 25 levels	MR Egger	22	-0.0420067	0.0443588	0.354953	-0.12895	0.0449364	0.958863	0.879018	1.04596	1
GCST90274768	bbj-a-148	Prostate cancer || id:bbj-a-148	C-C motif chemokine 25 levels	Weighted median	22	-0.0441296	0.0353271	0.211603	-0.113371	0.0251116	0.95683	0.89282	1.02543	1
GCST90274769	bbj-a-148	Prostate cancer || id:bbj-a-148	C-C motif chemokine 28 levels	MR Egger	20	0.00530836	0.183643	0.977258	-0.354632	0.365249	1.00532	0.701432	1.44087	1
GCST90274769	bbj-a-148	Prostate cancer || id:bbj-a-148	C-C motif chemokine 28 levels	Weighted median	20	-0.00804206	0.102862	0.937683	-0.209652	0.193567	0.99199	0.810867	1.21357	1
GCST90274769	bbj-a-148	Prostate cancer || id:bbj-a-148	C-C motif chemokine 28 levels	Inverse variance weighted	20	-0.0623114	0.0785401	0.427562	-0.21625	0.0916272	0.93959	0.805534	1.09596	1
GCST90274770	bbj-a-148	Prostate cancer || id:bbj-a-148	C-C motif chemokine 4 levels	MR Egger	14	0.887129	0.495676	0.0987426	-0.0843967	1.85865	2.42815	0.919067	6.4151	1
GCST90274770	bbj-a-148	Prostate cancer || id:bbj-a-148	C-C motif chemokine 4 levels	Weighted median	14	0.00895675	0.115319	0.938091	-0.217069	0.234983	1.009	0.804874	1.26489	1
GCST90274770	bbj-a-148	Prostate cancer || id:bbj-a-148	C-C motif chemokine 4 levels	Inverse variance weighted	14	0.0179715	0.0877987	0.837815	-0.154114	0.190057	1.01813	0.857174	1.20932	1
GCST90274772	bbj-a-148	Prostate cancer || id:bbj-a-148	CD40L receptor levels	MR Egger	13	0.0102256	0.0667976	0.881104	-0.120698	0.141149	1.01028	0.886302	1.1516	1
GCST90274772	bbj-a-148	Prostate cancer || id:bbj-a-148	CD40L receptor levels	Weighted median	13	-0.00271046	0.044665	0.951611	-0.090254	0.084833	0.997293	0.913699	1.08854	1
GCST90274772	bbj-a-148	Prostate cancer || id:bbj-a-148	CD40L receptor levels	Inverse variance weighted	13	0.0012346	0.0465716	0.978851	-0.0900457	0.0925149	1.00124	0.913889	1.09693	1
GCST90274775	bbj-a-148	Prostate cancer || id:bbj-a-148	CUB domain-containing protein 1 levels	MR Egger	20	-0.0101398	0.152195	0.947616	-0.308443	0.288163	0.989911	0.73459	1.33397	1
GCST90274775	bbj-a-148	Prostate cancer || id:bbj-a-148	CUB domain-containing protein 1 levels	Weighted median	20	-0.0974406	0.103263	0.345365	-0.299836	0.104954	0.907156	0.74094	1.11066	1
GCST90274775	bbj-a-148	Prostate cancer || id:bbj-a-148	CUB domain-containing protein 1 levels	Inverse variance weighted	20	-0.038813	0.0684625	0.570767	-0.172999	0.0953735	0.961931	0.841138	1.10007	1
GCST90274779	bbj-a-148	Prostate cancer || id:bbj-a-148	C-X-C motif chemokine 1 levels	Inverse variance weighted	15	0.0668778	0.0504995	0.185395	-0.0321012	0.165857	1.06916	0.968409	1.1804	1
GCST90274779	bbj-a-148	Prostate cancer || id:bbj-a-148	C-X-C motif chemokine 1 levels	MR Egger	15	0.103777	0.0850548	0.24409	-0.0629301	0.270485	1.10935	0.939009	1.3106	1
GCST90274779	bbj-a-148	Prostate cancer || id:bbj-a-148	C-X-C motif chemokine 1 levels	Weighted median	15	0.083171	0.0601147	0.1665	-0.0346537	0.200996	1.08673	0.96594	1.22262	1
GCST90274780	bbj-a-148	Prostate cancer || id:bbj-a-148	C-X-C motif chemokine 10 levels	Inverse variance weighted	19	-0.139959	0.088883	0.115339	-0.314169	0.0342519	0.869394	0.730395	1.03485	1
GCST90274780	bbj-a-148	Prostate cancer || id:bbj-a-148	C-X-C motif chemokine 10 levels	MR Egger	19	-0.408492	0.299155	0.189898	-0.994837	0.177853	0.664652	0.369784	1.19465	1
GCST90274780	bbj-a-148	Prostate cancer || id:bbj-a-148	C-X-C motif chemokine 10 levels	Weighted median	19	-0.169875	0.128474	0.186082	-0.421683	0.0819329	0.84377	0.655942	1.08538	1
GCST90274781	bbj-a-148	Prostate cancer || id:bbj-a-148	C-X-C motif chemokine 11 levels	MR Egger	16	0.0443687	0.313653	0.889523	-0.57039	0.659128	1.04537	0.565305	1.93311	1
GCST90274781	bbj-a-148	Prostate cancer || id:bbj-a-148	C-X-C motif chemokine 11 levels	Weighted median	16	-0.0214073	0.11305	0.849809	-0.242985	0.20017	0.97882	0.784284	1.22161	1
GCST90274781	bbj-a-148	Prostate cancer || id:bbj-a-148	C-X-C motif chemokine 11 levels	Inverse variance weighted	16	-0.00591675	0.0982567	0.951983	-0.1985	0.186666	0.994101	0.81996	1.20523	1
GCST90274782	bbj-a-148	Prostate cancer || id:bbj-a-148	C-X-C motif chemokine 5 levels	MR Egger	14	0.373026	0.165614	0.0438084	0.0484229	0.697629	1.45212	1.04961	2.00898	1
GCST90274782	bbj-a-148	Prostate cancer || id:bbj-a-148	C-X-C motif chemokine 5 levels	Weighted median	14	0.230985	0.108719	0.0336202	0.0178949	0.444075	1.25984	1.01806	1.55905	1
GCST90274782	bbj-a-148	Prostate cancer || id:bbj-a-148	C-X-C motif chemokine 5 levels	Inverse variance weighted	14	0.0704014	0.0940283	0.454023	-0.113894	0.254697	1.07294	0.892352	1.29007	1
GCST90274783	bbj-a-148	Prostate cancer || id:bbj-a-148	C-X-C motif chemokine 6 levels	MR Egger	13	-0.0809632	0.0575506	0.187101	-0.193762	0.031836	0.922228	0.823854	1.03235	1
GCST90274783	bbj-a-148	Prostate cancer || id:bbj-a-148	C-X-C motif chemokine 6 levels	Weighted median	13	-0.0703406	0.0460153	0.126355	-0.160531	0.0198495	0.932076	0.851692	1.02005	1
GCST90274783	bbj-a-148	Prostate cancer || id:bbj-a-148	C-X-C motif chemokine 6 levels	Inverse variance weighted	13	-0.0512647	0.0425325	0.228086	-0.134628	0.0320991	0.950027	0.874041	1.03262	1
GCST90274784	bbj-a-148	Prostate cancer || id:bbj-a-148	C-X-C motif chemokine 9 levels	MR Egger	24	-0.0633821	0.122493	0.610017	-0.303468	0.176704	0.938585	0.738253	1.19328	1
GCST90274784	bbj-a-148	Prostate cancer || id:bbj-a-148	C-X-C motif chemokine 9 levels	Weighted median	24	-0.0384681	0.0861139	0.655083	-0.207251	0.130315	0.962262	0.812815	1.13919	1
GCST90274784	bbj-a-148	Prostate cancer || id:bbj-a-148	C-X-C motif chemokine 9 levels	Inverse variance weighted	24	0.0185419	0.0589705	0.753197	-0.0970403	0.134124	1.01871	0.907519	1.14353	1
GCST90274777	bbj-a-148	Prostate cancer || id:bbj-a-148	Cystatin D levels	MR Egger	30	-0.0363245	0.0568243	0.527861	-0.1477	0.0750511	0.964327	0.86269	1.07794	1
GCST90274777	bbj-a-148	Prostate cancer || id:bbj-a-148	Cystatin D levels	Weighted median	30	-0.029873	0.0380806	0.432766	-0.104511	0.044765	0.970569	0.900765	1.04578	1
GCST90274777	bbj-a-148	Prostate cancer || id:bbj-a-148	Cystatin D levels	Inverse variance weighted	30	-0.0127681	0.0411447	0.756315	-0.0934117	0.0678754	0.987313	0.910818	1.07023	1
GCST90274785	bbj-a-148	Prostate cancer || id:bbj-a-148	Delta and Notch-like epidermal growth factor-related receptor levels	MR Egger	17	-0.0486623	0.153986	0.756344	-0.350475	0.25315	0.952503	0.704353	1.28808	1
GCST90274785	bbj-a-148	Prostate cancer || id:bbj-a-148	Delta and Notch-like epidermal growth factor-related receptor levels	Weighted median	17	0.00484582	0.101341	0.961862	-0.193783	0.203475	1.00486	0.823836	1.22565	1
GCST90274785	bbj-a-148	Prostate cancer || id:bbj-a-148	Delta and Notch-like epidermal growth factor-related receptor levels	Inverse variance weighted	17	-0.0248454	0.0741978	0.737735	-0.170273	0.120582	0.975461	0.843434	1.12815	1
GCST90274764	bbj-a-148	Prostate cancer || id:bbj-a-148	Eotaxin levels	MR Egger	14	0.072825	0.205464	0.729158	-0.329884	0.475534	1.07554	0.719007	1.60887	1
GCST90274764	bbj-a-148	Prostate cancer || id:bbj-a-148	Eotaxin levels	Weighted median	14	0.0933765	0.105955	0.378163	-0.114295	0.301048	1.09787	0.891995	1.35127	1
GCST90274764	bbj-a-148	Prostate cancer || id:bbj-a-148	Eotaxin levels	Inverse variance weighted	14	-0.0242675	0.0789315	0.758501	-0.178973	0.130438	0.976025	0.836128	1.13933	1
GCST90274758	bbj-a-148	Prostate cancer || id:bbj-a-148	Eukaryotic translation initiation factor 4E-binding protein 1 levels	MR Egger	9	0.0285814	0.325714	0.932533	-0.609819	0.666982	1.02899	0.543449	1.94835	1
GCST90274758	bbj-a-148	Prostate cancer || id:bbj-a-148	Eukaryotic translation initiation factor 4E-binding protein 1 levels	Weighted median	9	-0.179158	0.126711	0.157389	-0.427513	0.069196	0.835973	0.652129	1.07165	1
GCST90274758	bbj-a-148	Prostate cancer || id:bbj-a-148	Eukaryotic translation initiation factor 4E-binding protein 1 levels	Inverse variance weighted	9	-0.123162	0.0962189	0.200539	-0.311751	0.0654273	0.884121	0.732164	1.06762	1
GCST90274787	bbj-a-148	Prostate cancer || id:bbj-a-148	Fibroblast growth factor 19 levels	MR Egger	19	0.251546	0.296097	0.407387	-0.328805	0.831897	1.28601	0.719784	2.29767	1
GCST90274787	bbj-a-148	Prostate cancer || id:bbj-a-148	Fibroblast growth factor 19 levels	Weighted median	19	0.0894283	0.109637	0.414687	-0.125461	0.304318	1.09355	0.88209	1.3557	1
GCST90274787	bbj-a-148	Prostate cancer || id:bbj-a-148	Fibroblast growth factor 19 levels	Inverse variance weighted	19	0.0136716	0.0876852	0.876098	-0.158191	0.185535	1.01377	0.853686	1.20386	1
GCST90274788	bbj-a-148	Prostate cancer || id:bbj-a-148	Fibroblast growth factor 21 levels	Inverse variance weighted	16	0.110395	0.0808666	0.172205	-0.0481032	0.268894	1.11672	0.953035	1.30852	1
GCST90274788	bbj-a-148	Prostate cancer || id:bbj-a-148	Fibroblast growth factor 21 levels	MR Egger	16	-0.1376	0.221105	0.54373	-0.570965	0.295766	0.871448	0.56498	1.34416	1
GCST90274788	bbj-a-148	Prostate cancer || id:bbj-a-148	Fibroblast growth factor 21 levels	Weighted median	16	0.127823	0.111245	0.250548	-0.0902175	0.345863	1.13635	0.913732	1.41321	1
GCST90274789	bbj-a-148	Prostate cancer || id:bbj-a-148	Fibroblast growth factor 23 levels	MR Egger	18	-0.0711637	0.318773	0.826172	-0.69596	0.553632	0.931309	0.498596	1.73956	1
GCST90274789	bbj-a-148	Prostate cancer || id:bbj-a-148	Fibroblast growth factor 23 levels	Weighted median	18	-0.0331056	0.112333	0.768217	-0.253279	0.187068	0.967436	0.776251	1.20571	1
GCST90274789	bbj-a-148	Prostate cancer || id:bbj-a-148	Fibroblast growth factor 23 levels	Inverse variance weighted	18	-0.0377663	0.0818981	0.6447	-0.198287	0.122754	0.962938	0.820135	1.13061	1
GCST90274790	bbj-a-148	Prostate cancer || id:bbj-a-148	Fibroblast growth factor 5 levels	MR Egger	16	-0.0815211	0.049047	0.118711	-0.177653	0.0146111	0.921713	0.837233	1.01472	1
GCST90274790	bbj-a-148	Prostate cancer || id:bbj-a-148	Fibroblast growth factor 5 levels	Weighted median	16	-0.0396423	0.0411834	0.335758	-0.120362	0.0410771	0.961133	0.8866	1.04193	1
GCST90274790	bbj-a-148	Prostate cancer || id:bbj-a-148	Fibroblast growth factor 5 levels	Inverse variance weighted	16	0.00268283	0.039916	0.946413	-0.0755526	0.0809183	1.00269	0.927231	1.08428	1
GCST90274791	bbj-a-148	Prostate cancer || id:bbj-a-148	Fms-related tyrosine kinase 3 ligand levels	MR Egger	26	0.786924	0.256821	0.00532648	0.283555	1.29029	2.19663	1.32784	3.63385	1
GCST90274791	bbj-a-148	Prostate cancer || id:bbj-a-148	Fms-related tyrosine kinase 3 ligand levels	Weighted median	26	-0.0334672	0.105859	0.75189	-0.240951	0.174017	0.967087	0.78588	1.19008	1
GCST90274791	bbj-a-148	Prostate cancer || id:bbj-a-148	Fms-related tyrosine kinase 3 ligand levels	Inverse variance weighted	26	0.053028	0.0839044	0.527384	-0.111425	0.217481	1.05446	0.894559	1.24294	1
GCST90274778	bbj-a-148	Prostate cancer || id:bbj-a-148	Fractalkine levels	MR Egger	17	0.0111432	0.256698	0.965947	-0.491984	0.514271	1.01121	0.611412	1.67242	1
GCST90274778	bbj-a-148	Prostate cancer || id:bbj-a-148	Fractalkine levels	Weighted median	17	-0.0393	0.109882	0.720601	-0.254669	0.176069	0.961462	0.775173	1.19252	1
GCST90274778	bbj-a-148	Prostate cancer || id:bbj-a-148	Fractalkine levels	Inverse variance weighted	17	-0.0848529	0.0784311	0.279306	-0.238578	0.068872	0.918647	0.787747	1.0713	1
GCST90274792	bbj-a-148	Prostate cancer || id:bbj-a-148	Glial cell line-derived neurotrophic factor levels	MR Egger	12	0.3881	0.250069	0.151716	-0.102035	0.878234	1.47418	0.902998	2.40665	1
GCST90274792	bbj-a-148	Prostate cancer || id:bbj-a-148	Glial cell line-derived neurotrophic factor levels	Weighted median	12	0.036648	0.127336	0.773496	-0.21293	0.286226	1.03733	0.808212	1.33139	1
GCST90274792	bbj-a-148	Prostate cancer || id:bbj-a-148	Glial cell line-derived neurotrophic factor levels	Inverse variance weighted	12	0.0272974	0.107851	0.800189	-0.184091	0.238686	1.02767	0.83186	1.26958	1
GCST90274793	bbj-a-148	Prostate cancer || id:bbj-a-148	Hepatocyte growth factor levels	Inverse variance weighted	18	0.097521	0.0722478	0.177076	-0.0440847	0.239127	1.10243	0.956873	1.27014	1
GCST90274793	bbj-a-148	Prostate cancer || id:bbj-a-148	Hepatocyte growth factor levels	MR Egger	18	0.0380059	0.13848	0.78725	-0.233415	0.309427	1.03874	0.791825	1.36264	1
GCST90274793	bbj-a-148	Prostate cancer || id:bbj-a-148	Hepatocyte growth factor levels	Weighted median	18	0.00992052	0.0958371	0.917555	-0.17792	0.197761	1.00997	0.837009	1.21867	1
GCST90274794	bbj-a-148	Prostate cancer || id:bbj-a-148	Interferon gamma levels	Inverse variance weighted	11	-0.118897	0.0568056	0.0363443	-0.230236	-0.00755826	0.887899	0.794346	0.99247	1
GCST90274794	bbj-a-148	Prostate cancer || id:bbj-a-148	Interferon gamma levels	MR Egger	11	-0.0240064	0.104189	0.822924	-0.228217	0.180204	0.976279	0.795952	1.19746	1
GCST90274794	bbj-a-148	Prostate cancer || id:bbj-a-148	Interferon gamma levels	Weighted median	11	-0.0944624	0.0750093	0.207907	-0.241481	0.0525559	0.909862	0.785464	1.05396	1
GCST90274795	bbj-a-148	Prostate cancer || id:bbj-a-148	Interleukin-10 levels	Inverse variance weighted	13	0.350939	0.136955	0.010394	0.0825071	0.619372	1.4204	1.08601	1.85776	1
GCST90274795	bbj-a-148	Prostate cancer || id:bbj-a-148	Interleukin-10 levels	MR Egger	13	1.43852	0.48187	0.012402	0.49405	2.38298	4.21444	1.63894	10.8372	1
GCST90274795	bbj-a-148	Prostate cancer || id:bbj-a-148	Interleukin-10 levels	Weighted median	13	0.228731	0.166873	0.170473	-0.0983408	0.555802	1.257	0.90634	1.74334	1
GCST90274796	bbj-a-148	Prostate cancer || id:bbj-a-148	Interleukin-10 receptor subunit alpha levels	Inverse variance weighted	14	0.103142	0.063843	0.106189	-0.0219899	0.228275	1.10865	0.97825	1.25643	1
GCST90274796	bbj-a-148	Prostate cancer || id:bbj-a-148	Interleukin-10 receptor subunit alpha levels	MR Egger	14	0.0657889	0.0970524	0.510713	-0.124434	0.256012	1.068	0.882997	1.29177	1
GCST90274796	bbj-a-148	Prostate cancer || id:bbj-a-148	Interleukin-10 receptor subunit alpha levels	Weighted median	14	0.100766	0.0855509	0.238857	-0.0669137	0.268446	1.10602	0.935276	1.30793	1
GCST90274797	bbj-a-148	Prostate cancer || id:bbj-a-148	Interleukin-10 receptor subunit beta levels	MR Egger	13	-0.0382531	0.0939673	0.691751	-0.222429	0.145923	0.962469	0.800572	1.15711	1
GCST90274797	bbj-a-148	Prostate cancer || id:bbj-a-148	Interleukin-10 receptor subunit beta levels	Weighted median	13	-0.0126241	0.0619986	0.838652	-0.134141	0.108893	0.987455	0.874467	1.11504	1
GCST90274797	bbj-a-148	Prostate cancer || id:bbj-a-148	Interleukin-10 receptor subunit beta levels	Inverse variance weighted	13	0.0102645	0.0648488	0.874234	-0.116839	0.137368	1.01032	0.889728	1.14725	1
GCST90274798	bbj-a-148	Prostate cancer || id:bbj-a-148	Interleukin-12 subunit beta levels	MR Egger	26	0.0990621	0.0738396	0.192288	-0.0456635	0.243788	1.10413	0.955363	1.27607	1
GCST90274798	bbj-a-148	Prostate cancer || id:bbj-a-148	Interleukin-12 subunit beta levels	Weighted median	26	0.041358	0.0658044	0.529677	-0.0876187	0.170335	1.04223	0.91611	1.1857	1
GCST90274798	bbj-a-148	Prostate cancer || id:bbj-a-148	Interleukin-12 subunit beta levels	Inverse variance weighted	26	0.00843736	0.0485241	0.86196	-0.0866698	0.103545	1.00847	0.91698	1.1091	1
GCST90274799	bbj-a-148	Prostate cancer || id:bbj-a-148	Interleukin-13 levels	Inverse variance weighted	20	-0.0824483	0.0613653	0.179089	-0.202724	0.0378278	0.920859	0.816503	1.03855	1
GCST90274799	bbj-a-148	Prostate cancer || id:bbj-a-148	Interleukin-13 levels	MR Egger	20	-0.048014	0.145728	0.745599	-0.333641	0.237613	0.95312	0.716311	1.26822	1
GCST90274799	bbj-a-148	Prostate cancer || id:bbj-a-148	Interleukin-13 levels	Weighted median	20	-0.0706153	0.0889813	0.42743	-0.245019	0.103788	0.93182	0.78269	1.10937	1
GCST90274800	bbj-a-148	Prostate cancer || id:bbj-a-148	Interleukin-15 receptor subunit alpha levels	MR Egger	14	0.0108773	0.106261	0.920158	-0.197395	0.21915	1.01094	0.820866	1.24502	1
GCST90274800	bbj-a-148	Prostate cancer || id:bbj-a-148	Interleukin-15 receptor subunit alpha levels	Weighted median	14	-0.018301	0.0541721	0.735491	-0.124478	0.0878764	0.981865	0.882957	1.09185	1
GCST90274800	bbj-a-148	Prostate cancer || id:bbj-a-148	Interleukin-15 receptor subunit alpha levels	Inverse variance weighted	14	-0.0253401	0.0653921	0.698378	-0.153509	0.102828	0.974978	0.857693	1.1083	1
GCST90274801	bbj-a-148	Prostate cancer || id:bbj-a-148	Interleukin-17A levels	MR Egger	12	-0.11301	0.481718	0.819255	-1.05718	0.831158	0.893142	0.347435	2.29598	1
GCST90274801	bbj-a-148	Prostate cancer || id:bbj-a-148	Interleukin-17A levels	Weighted median	12	0.00336941	0.163053	0.983513	-0.316215	0.322953	1.00338	0.728903	1.3812	1
GCST90274801	bbj-a-148	Prostate cancer || id:bbj-a-148	Interleukin-17A levels	Inverse variance weighted	12	0.0204146	0.156432	0.89617	-0.286193	0.327022	1.02062	0.751118	1.38683	1
GCST90274802	bbj-a-148	Prostate cancer || id:bbj-a-148	Interleukin-17C levels	MR Egger	21	0.0919271	0.176198	0.607891	-0.253422	0.437276	1.09628	0.77614	1.54848	1
GCST90274802	bbj-a-148	Prostate cancer || id:bbj-a-148	Interleukin-17C levels	Weighted median	21	0.0143978	0.0978356	0.883003	-0.17736	0.206156	1.0145	0.837478	1.22894	1
GCST90274802	bbj-a-148	Prostate cancer || id:bbj-a-148	Interleukin-17C levels	Inverse variance weighted	21	-0.00689605	0.0715831	0.923253	-0.147199	0.133407	0.993128	0.863122	1.14271	1
GCST90274803	bbj-a-148	Prostate cancer || id:bbj-a-148	Interleukin-18 levels	Inverse variance weighted	15	-0.141829	0.0768332	0.0649009	-0.292422	0.00876357	0.867769	0.746453	1.0088	1
GCST90274803	bbj-a-148	Prostate cancer || id:bbj-a-148	Interleukin-18 levels	MR Egger	15	-0.253903	0.179394	0.180477	-0.605515	0.0977092	0.775767	0.545793	1.10264	1
GCST90274803	bbj-a-148	Prostate cancer || id:bbj-a-148	Interleukin-18 levels	Weighted median	15	-0.206611	0.0987647	0.0364425	-0.40019	-0.0130325	0.813336	0.670193	0.987052	1
GCST90274804	bbj-a-148	Prostate cancer || id:bbj-a-148	interleukin-18 receptor 1 levels	Inverse variance weighted	17	0.0697485	0.0480289	0.14644	-0.0243881	0.163885	1.07224	0.975907	1.17808	1
GCST90274804	bbj-a-148	Prostate cancer || id:bbj-a-148	interleukin-18 receptor 1 levels	MR Egger	17	0.136251	0.0757509	0.092221	-0.0122211	0.284723	1.14597	0.987853	1.32939	1
GCST90274804	bbj-a-148	Prostate cancer || id:bbj-a-148	interleukin-18 receptor 1 levels	Weighted median	17	0.0580974	0.0617062	0.34644	-0.0628467	0.179042	1.05982	0.939087	1.19607	1
GCST90274805	bbj-a-148	Prostate cancer || id:bbj-a-148	Interleukin-1-alpha levels	MR Egger	12	0.101737	0.125262	0.435588	-0.143777	0.347251	1.10709	0.866081	1.41517	1
GCST90274805	bbj-a-148	Prostate cancer || id:bbj-a-148	Interleukin-1-alpha levels	Weighted median	12	0.0679229	0.0799947	0.39583	-0.0888667	0.224712	1.07028	0.914968	1.25196	1
GCST90274805	bbj-a-148	Prostate cancer || id:bbj-a-148	Interleukin-1-alpha levels	Inverse variance weighted	12	0.0249712	0.0668285	0.708656	-0.106013	0.155955	1.02529	0.899413	1.16877	1
GCST90274806	bbj-a-148	Prostate cancer || id:bbj-a-148	Interleukin-2 levels	MR Egger	13	-0.075078	0.202707	0.718135	-0.472384	0.322228	0.927671	0.623514	1.3802	1
GCST90274806	bbj-a-148	Prostate cancer || id:bbj-a-148	Interleukin-2 levels	Weighted median	13	0.0180824	0.0955769	0.849942	-0.169248	0.205413	1.01825	0.844299	1.22803	1
GCST90274806	bbj-a-148	Prostate cancer || id:bbj-a-148	Interleukin-2 levels	Inverse variance weighted	13	0.0168389	0.073271	0.818234	-0.126772	0.16045	1.01698	0.880934	1.17404	1
GCST90274811	bbj-a-148	Prostate cancer || id:bbj-a-148	Interleukin-2 receptor subunit beta levels	MR Egger	9	0.141681	0.424482	0.748327	-0.690304	0.973666	1.15221	0.501424	2.64763	1
GCST90274811	bbj-a-148	Prostate cancer || id:bbj-a-148	Interleukin-2 receptor subunit beta levels	Weighted median	9	-0.0967016	0.152059	0.52481	-0.394737	0.201334	0.907827	0.673857	1.22303	1
GCST90274811	bbj-a-148	Prostate cancer || id:bbj-a-148	Interleukin-2 receptor subunit beta levels	Inverse variance weighted	9	0.0237565	0.140365	0.865602	-0.25136	0.298873	1.02404	0.777743	1.34834	1
GCST90274807	bbj-a-148	Prostate cancer || id:bbj-a-148	Interleukin-20 levels	Inverse variance weighted	10	-0.0815554	0.122088	0.504131	-0.320848	0.157738	0.921682	0.725533	1.17086	1
GCST90274807	bbj-a-148	Prostate cancer || id:bbj-a-148	Interleukin-20 levels	MR Egger	10	-0.597196	0.253628	0.046346	-1.09431	-0.100086	0.550353	0.334772	0.90476	1
GCST90274807	bbj-a-148	Prostate cancer || id:bbj-a-148	Interleukin-20 levels	Weighted median	10	-0.128996	0.137686	0.348819	-0.398861	0.140869	0.878978	0.671084	1.15127	1
GCST90274808	bbj-a-148	Prostate cancer || id:bbj-a-148	Interleukin-20 receptor subunit alpha levels	MR Egger	7	-0.178264	0.334931	0.617352	-0.834729	0.478201	0.836722	0.433992	1.61317	1
GCST90274808	bbj-a-148	Prostate cancer || id:bbj-a-148	Interleukin-20 receptor subunit alpha levels	Weighted median	7	-0.0409897	0.118304	0.728983	-0.272865	0.190885	0.959839	0.761196	1.21032	1
GCST90274808	bbj-a-148	Prostate cancer || id:bbj-a-148	Interleukin-20 receptor subunit alpha levels	Inverse variance weighted	7	0.0222178	0.0975165	0.819773	-0.168915	0.21335	1.02247	0.844581	1.23782	1
GCST90274809	bbj-a-148	Prostate cancer || id:bbj-a-148	Interleukin-22 receptor subunit alpha-1 levels	Inverse variance weighted	11	0.0948961	0.055671	0.0882714	-0.0142191	0.204011	1.09954	0.985882	1.22631	1
GCST90274809	bbj-a-148	Prostate cancer || id:bbj-a-148	Interleukin-22 receptor subunit alpha-1 levels	MR Egger	11	0.0556694	0.112651	0.633019	-0.165127	0.276465	1.05725	0.847786	1.31846	1
GCST90274809	bbj-a-148	Prostate cancer || id:bbj-a-148	Interleukin-22 receptor subunit alpha-1 levels	Weighted median	11	0.110937	0.074302	0.135422	-0.0346946	0.256569	1.11732	0.9659	1.29249	1
GCST90274810	bbj-a-148	Prostate cancer || id:bbj-a-148	Interleukin-24 levels	Inverse variance weighted	10	-0.0911341	0.12032	0.448791	-0.326961	0.144693	0.912895	0.721112	1.15568	1
GCST90274810	bbj-a-148	Prostate cancer || id:bbj-a-148	Interleukin-24 levels	MR Egger	10	1.0012	0.56076	0.112017	-0.0978867	2.10029	2.72156	0.906752	8.16857	1
GCST90274810	bbj-a-148	Prostate cancer || id:bbj-a-148	Interleukin-24 levels	Weighted median	10	-0.10698	0.153227	0.485065	-0.407306	0.193345	0.898544	0.665441	1.2133	1
GCST90274812	bbj-a-148	Prostate cancer || id:bbj-a-148	Interleukin-33 levels	MR Egger	14	-0.0023059	0.111372	0.983822	-0.220595	0.215983	0.997697	0.802041	1.24108	1
GCST90274812	bbj-a-148	Prostate cancer || id:bbj-a-148	Interleukin-33 levels	Weighted median	14	-0.0314773	0.0647094	0.626654	-0.158308	0.0953531	0.969013	0.853587	1.10005	1
GCST90274812	bbj-a-148	Prostate cancer || id:bbj-a-148	Interleukin-33 levels	Inverse variance weighted	14	0.0150655	0.0592787	0.799381	-0.101121	0.131252	1.01518	0.903824	1.14025	1
GCST90274813	bbj-a-148	Prostate cancer || id:bbj-a-148	Interleukin-4 levels	Inverse variance weighted	14	-0.0959937	0.105727	0.363912	-0.303219	0.111232	0.90847	0.738437	1.11765	1
GCST90274813	bbj-a-148	Prostate cancer || id:bbj-a-148	Interleukin-4 levels	MR Egger	14	0.0914328	0.214019	0.676785	-0.328044	0.51091	1.09574	0.720331	1.66681	1
GCST90274813	bbj-a-148	Prostate cancer || id:bbj-a-148	Interleukin-4 levels	Weighted median	14	-0.0679236	0.0872753	0.436411	-0.238983	0.103136	0.934332	0.787428	1.10864	1
GCST90274814	bbj-a-148	Prostate cancer || id:bbj-a-148	Interleukin-5 levels	Inverse variance weighted	14	0.0763872	0.0732517	0.297039	-0.0671862	0.219961	1.07938	0.935021	1.24603	1
GCST90274814	bbj-a-148	Prostate cancer || id:bbj-a-148	Interleukin-5 levels	MR Egger	14	0.214691	0.165785	0.219681	-0.110247	0.539629	1.23948	0.895613	1.71537	1
GCST90274814	bbj-a-148	Prostate cancer || id:bbj-a-148	Interleukin-5 levels	Weighted median	14	0.153188	0.103231	0.137825	-0.049144	0.35552	1.16554	0.952044	1.42692	1
GCST90274815	bbj-a-148	Prostate cancer || id:bbj-a-148	Interleukin-6 levels	Inverse variance weighted	7	0.124763	0.0812541	0.12467	-0.0344953	0.284021	1.13288	0.966093	1.32846	1
GCST90274815	bbj-a-148	Prostate cancer || id:bbj-a-148	Interleukin-6 levels	MR Egger	7	0.114955	0.169365	0.527439	-0.217	0.44691	1.12182	0.80493	1.56347	1
GCST90274815	bbj-a-148	Prostate cancer || id:bbj-a-148	Interleukin-6 levels	Weighted median	7	0.0780967	0.100501	0.437117	-0.118886	0.27508	1.08123	0.887909	1.31664	1
GCST90274816	bbj-a-148	Prostate cancer || id:bbj-a-148	Interleukin-7 levels	MR Egger	16	0.203597	0.366681	0.587491	-0.515098	0.922292	1.2258	0.597442	2.51505	1
GCST90274816	bbj-a-148	Prostate cancer || id:bbj-a-148	Interleukin-7 levels	Weighted median	16	0.0558251	0.133513	0.675856	-0.205861	0.317511	1.05741	0.813947	1.3737	1
GCST90274816	bbj-a-148	Prostate cancer || id:bbj-a-148	Interleukin-7 levels	Inverse variance weighted	16	-0.0375076	0.0988424	0.70434	-0.231239	0.156223	0.963187	0.79355	1.16909	1
GCST90274817	bbj-a-148	Prostate cancer || id:bbj-a-148	Interleukin-8 levels	Inverse variance weighted	20	0.0799795	0.0622081	0.198556	-0.0419484	0.201907	1.08326	0.958919	1.22373	1
GCST90274817	bbj-a-148	Prostate cancer || id:bbj-a-148	Interleukin-8 levels	MR Egger	20	0.198573	0.15313	0.211091	-0.101562	0.498708	1.21966	0.903426	1.64659	1
GCST90274817	bbj-a-148	Prostate cancer || id:bbj-a-148	Interleukin-8 levels	Weighted median	20	0.100031	0.0851589	0.24014	-0.0668808	0.266942	1.1052	0.935307	1.30596	1
GCST90274818	bbj-a-148	Prostate cancer || id:bbj-a-148	Latency-associated peptide transforming growth factor beta 1 levels	MR Egger	18	0.158935	0.189375	0.413688	-0.21224	0.53011	1.17226	0.80877	1.69912	1
GCST90274818	bbj-a-148	Prostate cancer || id:bbj-a-148	Latency-associated peptide transforming growth factor beta 1 levels	Weighted median	18	-0.0258286	0.109106	0.812867	-0.239676	0.188019	0.974502	0.786883	1.20686	1
GCST90274818	bbj-a-148	Prostate cancer || id:bbj-a-148	Latency-associated peptide transforming growth factor beta 1 levels	Inverse variance weighted	18	0.0119192	0.0749664	0.873674	-0.135015	0.158853	1.01199	0.873703	1.17217	1
GCST90274819	bbj-a-148	Prostate cancer || id:bbj-a-148	Leukemia inhibitory factor levels	Inverse variance weighted	14	0.0455097	0.0772576	0.555818	-0.105915	0.196934	1.04656	0.899501	1.21766	1
GCST90274819	bbj-a-148	Prostate cancer || id:bbj-a-148	Leukemia inhibitory factor levels	MR Egger	14	0.0631858	0.204091	0.762177	-0.336832	0.463203	1.06522	0.714029	1.58916	1
GCST90274819	bbj-a-148	Prostate cancer || id:bbj-a-148	Leukemia inhibitory factor levels	Weighted median	14	0.0910287	0.116882	0.436093	-0.13806	0.320117	1.0953	0.871046	1.37729	1
GCST90274820	bbj-a-148	Prostate cancer || id:bbj-a-148	Leukemia inhibitory factor receptor levels	Inverse variance weighted	18	-0.0623251	0.0506516	0.218522	-0.161602	0.036952	0.939577	0.85078	1.03764	1
GCST90274820	bbj-a-148	Prostate cancer || id:bbj-a-148	Leukemia inhibitory factor receptor levels	MR Egger	18	-0.0924279	0.0949822	0.344983	-0.278593	0.0937373	0.911715	0.756848	1.09827	1
GCST90274820	bbj-a-148	Prostate cancer || id:bbj-a-148	Leukemia inhibitory factor receptor levels	Weighted median	18	-0.070074	0.0704225	0.319711	-0.208102	0.0679541	0.932325	0.812124	1.07032	1
GCST90274776	bbj-a-148	Prostate cancer || id:bbj-a-148	Macrophage colony-stimulating factor 1 levels	MR Egger	13	-0.112387	0.25567	0.668754	-0.613501	0.388727	0.893698	0.541452	1.4751	1
GCST90274776	bbj-a-148	Prostate cancer || id:bbj-a-148	Macrophage colony-stimulating factor 1 levels	Weighted median	13	0.0149181	0.130334	0.908872	-0.240536	0.270372	1.01503	0.786206	1.31045	1
GCST90274776	bbj-a-148	Prostate cancer || id:bbj-a-148	Macrophage colony-stimulating factor 1 levels	Inverse variance weighted	13	0.0649245	0.0903445	0.472367	-0.112151	0.242	1.06708	0.893909	1.27379	1
GCST90274825	bbj-a-148	Prostate cancer || id:bbj-a-148	Macrophage inflammatory protein 1a levels	Inverse variance weighted	14	0.0306625	0.0488489	0.5302	-0.0650813	0.126406	1.03114	0.936991	1.13474	1
GCST90274825	bbj-a-148	Prostate cancer || id:bbj-a-148	Macrophage inflammatory protein 1a levels	MR Egger	14	0.0131233	0.0690511	0.852445	-0.122217	0.148463	1.01321	0.884957	1.16005	1
GCST90274825	bbj-a-148	Prostate cancer || id:bbj-a-148	Macrophage inflammatory protein 1a levels	Weighted median	14	0.0195881	0.0517789	0.705206	-0.0818985	0.121075	1.01978	0.921365	1.12871	1
GCST90274826	bbj-a-148	Prostate cancer || id:bbj-a-148	Matrix metalloproteinase-1 levels	MR Egger	18	-0.0521927	0.115288	0.656832	-0.278157	0.173772	0.949146	0.757178	1.18978	1
GCST90274826	bbj-a-148	Prostate cancer || id:bbj-a-148	Matrix metalloproteinase-1 levels	Weighted median	18	0.0175617	0.0875976	0.841104	-0.15413	0.189253	1.01772	0.857161	1.20835	1
GCST90274826	bbj-a-148	Prostate cancer || id:bbj-a-148	Matrix metalloproteinase-1 levels	Inverse variance weighted	18	0.00773425	0.0586527	0.895091	-0.107225	0.122694	1.00776	0.898324	1.13054	1
GCST90274827	bbj-a-148	Prostate cancer || id:bbj-a-148	Matrix metalloproteinase-10 levels	MR Egger	12	-0.386506	0.480984	0.440327	-1.32924	0.556223	0.679427	0.26468	1.74407	1
GCST90274827	bbj-a-148	Prostate cancer || id:bbj-a-148	Matrix metalloproteinase-10 levels	Weighted median	12	0.0395771	0.160263	0.804946	-0.274539	0.353693	1.04037	0.759922	1.42432	1
GCST90274827	bbj-a-148	Prostate cancer || id:bbj-a-148	Matrix metalloproteinase-10 levels	Inverse variance weighted	12	-0.0189194	0.184863	0.918484	-0.381251	0.343412	0.981258	0.683007	1.40975	1
GCST90274822	bbj-a-148	Prostate cancer || id:bbj-a-148	Monocyte chemoattractant protein 2 levels	MR Egger	22	-0.0508138	0.0284893	0.0896696	-0.106653	0.00502516	0.950456	0.898838	1.00504	1
GCST90274822	bbj-a-148	Prostate cancer || id:bbj-a-148	Monocyte chemoattractant protein 2 levels	Weighted median	22	-0.022055	0.026624	0.407451	-0.0742381	0.0301281	0.978186	0.928451	1.03059	1
GCST90274822	bbj-a-148	Prostate cancer || id:bbj-a-148	Monocyte chemoattractant protein 2 levels	Inverse variance weighted	22	0.00169499	0.0266951	0.949373	-0.0506275	0.0540174	1.0017	0.950633	1.0555	1
GCST90274821	bbj-a-148	Prostate cancer || id:bbj-a-148	Monocyte chemoattractant protein-1 levels	Inverse variance weighted	16	-0.140067	0.0551487	0.0110913	-0.248158	-0.0319758	0.8693	0.780236	0.96853	1
GCST90274821	bbj-a-148	Prostate cancer || id:bbj-a-148	Monocyte chemoattractant protein-1 levels	MR Egger	16	-0.230424	0.0969072	0.0322096	-0.420362	-0.0404858	0.794197	0.656809	0.960323	1
GCST90274821	bbj-a-148	Prostate cancer || id:bbj-a-148	Monocyte chemoattractant protein-1 levels	Weighted median	16	-0.160879	0.0728551	0.0272302	-0.303675	-0.0180828	0.851395	0.738101	0.98208	1
GCST90274823	bbj-a-148	Prostate cancer || id:bbj-a-148	Monocyte chemoattractant protein-3 levels	Inverse variance weighted	12	-0.124254	0.101343	0.22017	-0.322885	0.0743778	0.883156	0.724057	1.07721	1
GCST90274823	bbj-a-148	Prostate cancer || id:bbj-a-148	Monocyte chemoattractant protein-3 levels	MR Egger	12	-0.130964	0.336708	0.705463	-0.790913	0.528984	0.877249	0.453431	1.69721	1
GCST90274823	bbj-a-148	Prostate cancer || id:bbj-a-148	Monocyte chemoattractant protein-3 levels	Weighted median	12	-0.0761795	0.124203	0.539646	-0.319617	0.167258	0.92665	0.726427	1.18206	1
GCST90274824	bbj-a-148	Prostate cancer || id:bbj-a-148	Monocyte chemoattractant protein-4 levels	Inverse variance weighted	21	-0.0407325	0.0560405	0.467324	-0.150572	0.069107	0.960086	0.860216	1.07155	1
GCST90274824	bbj-a-148	Prostate cancer || id:bbj-a-148	Monocyte chemoattractant protein-4 levels	MR Egger	21	-0.0579491	0.109325	0.602208	-0.272226	0.156327	0.943698	0.761682	1.16921	1
GCST90274824	bbj-a-148	Prostate cancer || id:bbj-a-148	Monocyte chemoattractant protein-4 levels	Weighted median	21	-0.0903564	0.0738092	0.220881	-0.235022	0.0543096	0.913605	0.790553	1.05581	1
GCST90274771	bbj-a-148	Prostate cancer || id:bbj-a-148	Natural killer cell receptor 2B4 levels	MR Egger	16	0.0989783	0.184156	0.599383	-0.261968	0.459925	1.10404	0.769536	1.58395	1
GCST90274771	bbj-a-148	Prostate cancer || id:bbj-a-148	Natural killer cell receptor 2B4 levels	Weighted median	16	0.140009	0.087647	0.110173	-0.0317793	0.311797	1.15028	0.96872	1.36588	1
GCST90274771	bbj-a-148	Prostate cancer || id:bbj-a-148	Natural killer cell receptor 2B4 levels	Inverse variance weighted	16	0.0778701	0.0847531	0.358207	-0.0882459	0.243986	1.08098	0.915536	1.27633	1
GCST90274829	bbj-a-148	Prostate cancer || id:bbj-a-148	Neurotrophin-3 levels	Inverse variance weighted	19	-0.240907	0.0849617	0.00457577	-0.407432	-0.0743818	0.785915	0.665357	0.928317	1
GCST90274829	bbj-a-148	Prostate cancer || id:bbj-a-148	Neurotrophin-3 levels	MR Egger	19	-0.460435	0.24864	0.0815003	-0.947769	0.0268981	0.631009	0.387605	1.02726	1
GCST90274829	bbj-a-148	Prostate cancer || id:bbj-a-148	Neurotrophin-3 levels	Weighted median	19	-0.188725	0.124575	0.129787	-0.432893	0.0554431	0.828014	0.64863	1.05701	1
GCST90274828	bbj-a-148	Prostate cancer || id:bbj-a-148	Neurturin levels	Inverse variance weighted	10	0.199953	0.0966237	0.038509	0.0105702	0.389335	1.22135	1.01063	1.476	1
GCST90274828	bbj-a-148	Prostate cancer || id:bbj-a-148	Neurturin levels	MR Egger	10	0.0503678	0.31287	0.876095	-0.562857	0.663593	1.05166	0.569579	1.94176	1
GCST90274828	bbj-a-148	Prostate cancer || id:bbj-a-148	Neurturin levels	Weighted median	10	0.127473	0.128728	0.322052	-0.124834	0.37978	1.13595	0.882643	1.46196	1
GCST90274831	bbj-a-148	Prostate cancer || id:bbj-a-148	Oncostatin-M levels	Inverse variance weighted	19	-0.0653195	0.0609515	0.283871	-0.184784	0.0541454	0.936768	0.831283	1.05564	1
GCST90274831	bbj-a-148	Prostate cancer || id:bbj-a-148	Oncostatin-M levels	MR Egger	19	0.0460174	0.126642	0.72081	-0.2022	0.294235	1.04709	0.816931	1.3421	1
GCST90274831	bbj-a-148	Prostate cancer || id:bbj-a-148	Oncostatin-M levels	Weighted median	19	0.000530311	0.0820167	0.994841	-0.160222	0.161283	1.00053	0.851954	1.17502	1
GCST90274830	bbj-a-148	Prostate cancer || id:bbj-a-148	Osteoprotegerin levels	Inverse variance weighted	14	0.0272573	0.0716989	0.703824	-0.113273	0.167787	1.02763	0.892907	1.18268	1
GCST90274830	bbj-a-148	Prostate cancer || id:bbj-a-148	Osteoprotegerin levels	MR Egger	14	0.0384865	0.152715	0.805294	-0.260835	0.337808	1.03924	0.770408	1.40187	1
GCST90274830	bbj-a-148	Prostate cancer || id:bbj-a-148	Osteoprotegerin levels	Weighted median	14	-0.00478368	0.0900409	0.95763	-0.181264	0.171696	0.995228	0.834215	1.18732	1
GCST90274832	bbj-a-148	Prostate cancer || id:bbj-a-148	Programmed cell death 1 ligand 1 levels	Inverse variance weighted	20	0.138102	0.0552904	0.012498	0.0297332	0.246472	1.14809	1.03018	1.2795	1
GCST90274832	bbj-a-148	Prostate cancer || id:bbj-a-148	Programmed cell death 1 ligand 1 levels	MR Egger	20	-0.0913583	0.133397	0.502157	-0.352817	0.1701	0.912691	0.702706	1.18542	1
GCST90274832	bbj-a-148	Prostate cancer || id:bbj-a-148	Programmed cell death 1 ligand 1 levels	Weighted median	20	0.0667981	0.0760937	0.38003	-0.0823455	0.215942	1.06908	0.920954	1.24103	1
GCST90274786	bbj-a-148	Prostate cancer || id:bbj-a-148	Protein S100-A12 levels	Inverse variance weighted	12	0.11729	0.0832864	0.15905	-0.0459512	0.280531	1.12445	0.955089	1.32383	1
GCST90274786	bbj-a-148	Prostate cancer || id:bbj-a-148	Protein S100-A12 levels	MR Egger	12	-0.195606	0.216017	0.386492	-0.619	0.227788	0.822336	0.538483	1.25582	1
GCST90274786	bbj-a-148	Prostate cancer || id:bbj-a-148	Protein S100-A12 levels	Weighted median	12	0.0579946	0.120465	0.630216	-0.178117	0.294106	1.05971	0.836845	1.34193	1
GCST90274835	bbj-a-148	Prostate cancer || id:bbj-a-148	Signaling lymphocytic activation molecule levels	Inverse variance weighted	22	-0.0522754	0.0764546	0.494136	-0.202126	0.0975755	0.949067	0.816992	1.10249	1
GCST90274835	bbj-a-148	Prostate cancer || id:bbj-a-148	Signaling lymphocytic activation molecule levels	MR Egger	22	0.101129	0.170859	0.560559	-0.233755	0.436014	1.10642	0.791556	1.54653	1
GCST90274835	bbj-a-148	Prostate cancer || id:bbj-a-148	Signaling lymphocytic activation molecule levels	Weighted median	22	-0.0145333	0.0875907	0.868217	-0.186211	0.157144	0.985572	0.830098	1.17016	1
GCST90274834	bbj-a-148	Prostate cancer || id:bbj-a-148	SIR2-like protein 2 levels	Inverse variance weighted	6	0.0372358	0.144187	0.796216	-0.245371	0.319842	1.03794	0.782414	1.37691	1
GCST90274834	bbj-a-148	Prostate cancer || id:bbj-a-148	SIR2-like protein 2 levels	MR Egger	6	0.743128	0.657563	0.321599	-0.545695	2.03195	2.1025	0.579439	7.62896	1
GCST90274834	bbj-a-148	Prostate cancer || id:bbj-a-148	SIR2-like protein 2 levels	Weighted median	6	0.121637	0.157665	0.440417	-0.187387	0.43066	1.12934	0.829123	1.53827	1
GCST90274837	bbj-a-148	Prostate cancer || id:bbj-a-148	STAM binding protein levels	Inverse variance weighted	10	-0.0482948	0.0928492	0.602964	-0.230279	0.13369	0.952853	0.794312	1.14304	1
GCST90274837	bbj-a-148	Prostate cancer || id:bbj-a-148	STAM binding protein levels	MR Egger	10	-0.15903	0.233776	0.515537	-0.617232	0.299172	0.852971	0.539436	1.34874	1
GCST90274837	bbj-a-148	Prostate cancer || id:bbj-a-148	STAM binding protein levels	Weighted median	10	0.0463243	0.111504	0.677813	-0.172224	0.264873	1.04741	0.84179	1.30327	1
GCST90274833	bbj-a-148	Prostate cancer || id:bbj-a-148	Stem cell factor levels	Inverse variance weighted	36	0.0201818	0.0446405	0.6512	-0.0673136	0.107677	1.02039	0.934902	1.11369	1
GCST90274833	bbj-a-148	Prostate cancer || id:bbj-a-148	Stem cell factor levels	MR Egger	36	0.0191945	0.0755213	0.800902	-0.128827	0.167216	1.01938	0.879126	1.18201	1
GCST90274833	bbj-a-148	Prostate cancer || id:bbj-a-148	Stem cell factor levels	Weighted median	36	-0.00312528	0.0683378	0.963523	-0.137067	0.130817	0.99688	0.871911	1.13976	1
GCST90274836	bbj-a-148	Prostate cancer || id:bbj-a-148	Sulfotransferase 1A1 levels	Inverse variance weighted	20	-0.00817903	0.0515275	0.873881	-0.109173	0.0928149	0.991854	0.896575	1.09726	1
GCST90274836	bbj-a-148	Prostate cancer || id:bbj-a-148	Sulfotransferase 1A1 levels	MR Egger	20	-0.244796	0.120772	0.0577452	-0.481509	-0.00808248	0.782864	0.61785	0.99195	1
GCST90274836	bbj-a-148	Prostate cancer || id:bbj-a-148	Sulfotransferase 1A1 levels	Weighted median	20	-0.0470405	0.067407	0.485266	-0.179158	0.0850772	0.954049	0.835974	1.0888	1
GCST90274773	bbj-a-148	Prostate cancer || id:bbj-a-148	T-cell surface glycoprotein CD5 levels	MR Egger	16	-0.188372	0.240775	0.447037	-0.660291	0.283548	0.828307	0.516701	1.32783	1
GCST90274773	bbj-a-148	Prostate cancer || id:bbj-a-148	T-cell surface glycoprotein CD5 levels	Weighted median	16	0.0190012	0.122746	0.876978	-0.221581	0.259583	1.01918	0.801251	1.29639	1
GCST90274773	bbj-a-148	Prostate cancer || id:bbj-a-148	T-cell surface glycoprotein CD5 levels	Inverse variance weighted	16	0.0665677	0.0823103	0.418665	-0.0947605	0.227896	1.06883	0.909591	1.25595	1
GCST90274774	bbj-a-148	Prostate cancer || id:bbj-a-148	T-cell surface glycoprotein CD6 isoform levels	MR Egger	13	0.0615302	0.0995672	0.549171	-0.133621	0.256682	1.06346	0.874921	1.29263	1
GCST90274774	bbj-a-148	Prostate cancer || id:bbj-a-148	T-cell surface glycoprotein CD6 isoform levels	Weighted median	13	0.00223138	0.0810275	0.97803	-0.156583	0.161045	1.00223	0.855061	1.17474	1
GCST90274774	bbj-a-148	Prostate cancer || id:bbj-a-148	T-cell surface glycoprotein CD6 isoform levels	Inverse variance weighted	13	-0.0559189	0.0682995	0.41294	-0.189786	0.0779481	0.945616	0.827136	1.08107	1
GCST90274845	bbj-a-148	Prostate cancer || id:bbj-a-148	Thymic stromal lymphopoietin levels	Inverse variance weighted	14	-0.107731	0.0824752	0.191477	-0.269383	0.0539204	0.897869	0.763851	1.0554	1
GCST90274845	bbj-a-148	Prostate cancer || id:bbj-a-148	Thymic stromal lymphopoietin levels	MR Egger	14	0.00449727	0.245491	0.985685	-0.476665	0.48566	1.00451	0.62085	1.62525	1
GCST90274845	bbj-a-148	Prostate cancer || id:bbj-a-148	Thymic stromal lymphopoietin levels	Weighted median	14	-0.128766	0.106353	0.225996	-0.337218	0.0796863	0.87918	0.713753	1.08295	1
GCST90274840	bbj-a-148	Prostate cancer || id:bbj-a-148	TNF-beta levels	Inverse variance weighted	14	-0.00521024	0.0445564	0.906911	-0.0925409	0.0821204	0.994803	0.911612	1.08559	1
GCST90274840	bbj-a-148	Prostate cancer || id:bbj-a-148	TNF-beta levels	MR Egger	14	-0.0262201	0.0616831	0.678303	-0.147119	0.0946788	0.974121	0.863191	1.09931	1
GCST90274840	bbj-a-148	Prostate cancer || id:bbj-a-148	TNF-beta levels	Weighted median	14	-0.0196968	0.0531735	0.711066	-0.123917	0.0845233	0.980496	0.883453	1.0882	1
GCST90274844	bbj-a-148	Prostate cancer || id:bbj-a-148	TNF-related activation-induced cytokine levels	Inverse variance weighted	26	-0.060527	0.0528918	0.252476	-0.164195	0.0431409	0.941268	0.848577	1.04409	1
GCST90274844	bbj-a-148	Prostate cancer || id:bbj-a-148	TNF-related activation-induced cytokine levels	MR Egger	26	-0.144832	0.137327	0.30209	-0.413993	0.12433	0.865168	0.661006	1.13239	1
GCST90274844	bbj-a-148	Prostate cancer || id:bbj-a-148	TNF-related activation-induced cytokine levels	Weighted median	26	-0.0347989	0.0760604	0.6473	-0.183877	0.114279	0.9658	0.832038	1.12107	1
GCST90274843	bbj-a-148	Prostate cancer || id:bbj-a-148	TNF-related apoptosis-inducing ligand levels	Inverse variance weighted	21	-0.175443	0.0568093	0.00201322	-0.286789	-0.0640965	0.839085	0.75067	0.937915	0.54961
GCST90274843	bbj-a-148	Prostate cancer || id:bbj-a-148	TNF-related apoptosis-inducing ligand levels	MR Egger	21	-0.11088	0.116376	0.352668	-0.338978	0.117217	0.895046	0.712498	1.12436	1
GCST90274843	bbj-a-148	Prostate cancer || id:bbj-a-148	TNF-related apoptosis-inducing ligand levels	Weighted median	21	-0.216641	0.0832378	0.00924987	-0.379787	-0.0534951	0.805219	0.684007	0.947911	1
GCST90274838	bbj-a-148	Prostate cancer || id:bbj-a-148	Transforming growth factor-alpha levels	MR Egger	14	0.112358	0.138322	0.432442	-0.158753	0.38347	1.11891	0.853207	1.46737	1
GCST90274838	bbj-a-148	Prostate cancer || id:bbj-a-148	Transforming growth factor-alpha levels	Weighted median	14	-0.0151335	0.0995593	0.879183	-0.21027	0.180003	0.98498	0.810366	1.19722	1
GCST90274838	bbj-a-148	Prostate cancer || id:bbj-a-148	Transforming growth factor-alpha levels	Inverse variance weighted	14	0.00789974	0.0747064	0.915786	-0.138525	0.154324	1.00793	0.870642	1.16687	1
GCST90274839	bbj-a-148	Prostate cancer || id:bbj-a-148	Tumor necrosis factor levels	Inverse variance weighted	16	-0.0740179	0.0614747	0.228575	-0.194508	0.0464725	0.928655	0.823239	1.04757	1
GCST90274839	bbj-a-148	Prostate cancer || id:bbj-a-148	Tumor necrosis factor levels	MR Egger	16	-0.0768074	0.0974915	0.443927	-0.267891	0.114276	0.926068	0.764991	1.12106	1
GCST90274839	bbj-a-148	Prostate cancer || id:bbj-a-148	Tumor necrosis factor levels	Weighted median	16	-0.10333	0.0809914	0.202023	-0.262073	0.0554135	0.90183	0.769455	1.05698	1
GCST90274846	bbj-a-148	Prostate cancer || id:bbj-a-148	Tumor necrosis factor ligand superfamily member 12 levels	Inverse variance weighted	25	-0.0349838	0.0688995	0.611629	-0.170027	0.100059	0.965621	0.843642	1.10524	1
GCST90274846	bbj-a-148	Prostate cancer || id:bbj-a-148	Tumor necrosis factor ligand superfamily member 12 levels	MR Egger	25	-0.167221	0.176074	0.352128	-0.512327	0.177884	0.846013	0.5991	1.19469	1
GCST90274846	bbj-a-148	Prostate cancer || id:bbj-a-148	Tumor necrosis factor ligand superfamily member 12 levels	Weighted median	25	-0.0897616	0.109628	0.412909	-0.304632	0.125109	0.914149	0.737395	1.13327	1
GCST90274842	bbj-a-148	Prostate cancer || id:bbj-a-148	Tumor necrosis factor ligand superfamily member 14 levels	Inverse variance weighted	23	-0.105716	0.0469036	0.0242023	-0.197647	-0.0137851	0.89968	0.820659	0.98631	1
GCST90274842	bbj-a-148	Prostate cancer || id:bbj-a-148	Tumor necrosis factor ligand superfamily member 14 levels	MR Egger	23	-0.107524	0.0769542	0.176928	-0.258354	0.043306	0.898055	0.772321	1.04426	1
GCST90274842	bbj-a-148	Prostate cancer || id:bbj-a-148	Tumor necrosis factor ligand superfamily member 14 levels	Weighted median	23	-0.135752	0.067199	0.0433686	-0.267461	-0.00404153	0.87306	0.76532	0.995967	1
GCST90274841	bbj-a-148	Prostate cancer || id:bbj-a-148	Tumor necrosis factor receptor superfamily member 9 levels	MR Egger	20	0.175148	0.19223	0.374264	-0.201623	0.551919	1.19142	0.817403	1.73658	1
GCST90274841	bbj-a-148	Prostate cancer || id:bbj-a-148	Tumor necrosis factor receptor superfamily member 9 levels	Weighted median	20	0.0015767	0.0890372	0.985872	-0.172936	0.17609	1.00158	0.841191	1.19254	1
GCST90274841	bbj-a-148	Prostate cancer || id:bbj-a-148	Tumor necrosis factor receptor superfamily member 9 levels	Inverse variance weighted	20	-0.000269529	0.0632111	0.996598	-0.124163	0.123624	0.999731	0.883236	1.13159	1
GCST90274847	bbj-a-148	Prostate cancer || id:bbj-a-148	Urokinase-type plasminogen activator levels	Inverse variance weighted	25	0.0665107	0.054433	0.221753	-0.040178	0.173199	1.06877	0.960618	1.1891	1
GCST90274847	bbj-a-148	Prostate cancer || id:bbj-a-148	Urokinase-type plasminogen activator levels	MR Egger	25	-0.00713806	0.104807	0.94629	-0.212561	0.198285	0.992887	0.808511	1.21931	1
GCST90274847	bbj-a-148	Prostate cancer || id:bbj-a-148	Urokinase-type plasminogen activator levels	Weighted median	25	0.0829331	0.0782321	0.289103	-0.0704018	0.236268	1.08647	0.932019	1.26651	1
GCST90274848	bbj-a-148	Prostate cancer || id:bbj-a-148	Vascular endothelial growth factor A levels	Inverse variance weighted	22	-0.0447765	0.038744	0.247803	-0.120715	0.0311617	0.956211	0.886287	1.03165	1
GCST90274848	bbj-a-148	Prostate cancer || id:bbj-a-148	Vascular endothelial growth factor A levels	MR Egger	22	-0.016699	0.060872	0.786644	-0.136008	0.10261	0.98344	0.872836	1.10806	1
GCST90274848	bbj-a-148	Prostate cancer || id:bbj-a-148	Vascular endothelial growth factor A levels	Weighted median	22	-0.03892	0.0475088	0.412663	-0.132037	0.0541973	0.961828	0.876308	1.05569	1
